# Supplementary material for: Proteomic analysis implicates that postovulatory aging leads to aberrant gene expression, biosynthesis, RNA metabolism and cell cycle in mouse oocytes
Source: J Ovarian Res. 2022 Oct 14;15:112. doi: 10.1186/s13048-022-01045-6 (PMC9563439; doi:10.1186/s13048-022-01045-6)
Supplement: Supplementary file 1 — Supplementary Material 1: Table S1. Detail information of all MS identified proteins and peptides. [file 13048_2022_1045_MOESM1_ESM.xlsx]

## Sheet: Protein Quant
Protein accession	Protein description	Gene name	MW [kDa]	Coverage [%]	MS/MS Counts	Peptides	Unique peptides	MS/MS count Aged_r1	MS/MS count Aged_r2	MS/MS count Aged_r3	MS/MS count Fresh_r1	MS/MS count Fresh_r2	MS/MS count Fresh_r3	Peptides Aged_r1	Peptides Aged_r2	Peptides Aged_r3	Peptides Fresh_r1	Peptides Fresh_r2	Peptides Fresh_r3	Unique peptides Aged_r1	Unique peptides Aged_r2	Unique peptides Aged_r3	Unique peptides Fresh_r1	Unique peptides Fresh_r2	Unique peptides Fresh_r3	LFQ intensity Aged_r1	LFQ intensity Aged_r2	LFQ intensity Aged_r3	LFQ intensity Fresh_r1	LFQ intensity Fresh_r2	LFQ intensity Fresh_r3	Aged_r1	Aged_r2	Aged_r3	Fresh_r1	Fresh_r2	Fresh_r3	Aged/Fresh Ratio	Aged/Fresh P value
A2A432	Cullin-4B OS=Mus musculus OX=10090 GN=Cul4b PE=1 SV=1	Cul4b	110.7	20.2	36	15	12	7	5	6	5	8	5	8	8	8	8	12	11	6	7	7	6	9	9	747990	579450	611980	727090	616030	590810	1.15867	0.897595	0.947986	1.1263	0.954259	0.915192	1.0028	0.99419
A2ADY9	Protein DDI1 homolog 2 OS=Mus musculus OX=10090 GN=Ddi2 PE=1 SV=1	Ddi2	44.59	37.3	36	10	10	7	7	7	6	4	5	7	8	8	7	6	7	7	8	8	7	6	7	262930	243900	270040	217580	244560	206270	1.09154	1.01254	1.12106	0.903271	1.01528	0.856318	1.1623	0.0609952
A2AGT5	Cytoskeleton-associated protein 5 OS=Mus musculus OX=10090 GN=Ckap5 PE=1 SV=1	Ckap5	225.63	8.6	35	13	13	7	5	5	7	4	7	9	6	7	7	4	11	9	6	7	7	4	11	81823	78358	79718	92249	76953	85405	0.992785	0.950743	0.967244	1.11929	0.933695	1.03625	0.9422	0.351463
A2AHC3	Calmodulin-regulated spectrin-associated protein 1 OS=Mus musculus OX=10090 GN=Camsap1 PE=1 SV=1	Camsap1	175.89	1.2	2	1	1	1	1	0	0	0	0	1	1	0	0	0	0	1	1	0	0	0	0	0	0	0	0	0	0
A2AKG8	Focadhesin OS=Mus musculus OX=10090 GN=Focad PE=1 SV=1	Focad	198.95	0.7	3	1	1	0	0	0	1	1	1	0	0	0	1	1	1	0	0	0	1	1	1	0	0	0	0	0	0
A2AN08	E3 ubiquitin-protein ligase UBR4 OS=Mus musculus OX=10090 GN=Ubr4 PE=1 SV=1	Ubr4	572.28	7.9	102	32	32	18	17	13	18	18	18	22	17	18	23	24	21	22	17	18	23	24	21	124670	129270	153850	119560	136910	135960	0.934768	0.969258	1.15356	0.896453	1.02654	1.01942	1.0391	0.670004
A2APB8	Targeting protein for Xklp2 OS=Mus musculus OX=10090 GN=Tpx2 PE=1 SV=1	Tpx2	85.893	3.1	3	2	2	0	2	1	0	0	0	0	2	1	1	0	1	0	2	1	1	0	1	0	0	0	0	0	0
A2APV2	Formin-like protein 2 OS=Mus musculus OX=10090 GN=Fmnl2 PE=1 SV=2	Fmnl2	123.1	3.5	1	3	1	0	0	0	0	1	0	1	1	1	2	3	0	0	1	0	1	1	0	0	0	0	0	0	0
A2APY7	Arginine-hydroxylase NDUFAF5, mitochondrial OS=Mus musculus OX=10090 GN=Ndufaf5 PE=1 SV=1	Ndufaf5	38.404	7	5	2	2	1	0	0	2	1	1	1	0	1	2	1	1	1	0	1	2	1	1	0	0	0	0	0	0
A2ARM1	Protein PAT1 homolog 2 OS=Mus musculus OX=10090 GN=Patl2 PE=2 SV=1	Patl2	59.639	10.4	7	4	4	1	0	0	1	3	2	2	0	0	3	3	3	2	0	0	3	3	3	0	0	0	25636	27984	25333				0.974099	1.06332	0.962585
A3KMP2	Tetratricopeptide repeat protein 38 OS=Mus musculus OX=10090 GN=Ttc38 PE=1 SV=2	Ttc38	52.223	6.2	6	3	3	1	1	2	1	1	0	1	1	2	3	2	1	1	1	2	3	2	1	0	0	18268	22869	23752	0			0.844581	1.0573	1.09812		0.7837
A6H5Y3	Methionine synthase OS=Mus musculus OX=10090 GN=Mtr PE=1 SV=1	Mtr	139.07	1.8	3	2	2	2	1	0	0	0	0	2	1	0	2	1	1	2	1	0	2	1	1	7279.7	0	0	18712	0	0	0.560156			1.43984			0.389
B1AXD8	Akirin-2 OS=Mus musculus OX=10090 GN=Akirin2 PE=1 SV=1	Akirin2	22.113	5.5	3	1	1	1	1	0	0	0	1	1	1	1	0	0	1	1	1	1	0	0	1	0	0	0	0	0	0
B1AZP2	Disks large-associated protein 4 OS=Mus musculus OX=10090 GN=Dlgap4 PE=1 SV=1	Dlgap4	108.04	8.3	17	6	6	3	3	2	2	5	2	4	4	3	4	5	4	4	4	3	4	5	4	60306	67516	57407	44360	63204	49736	1.05637	1.18266	1.00558	0.777044	1.10713	0.871214	1.1776	0.208142
B2RU80	Receptor-type tyrosine-protein phosphatase beta OS=Mus musculus OX=10090 GN=Ptprb PE=1 SV=1	Ptprb	224.49	2.4	2	2	2	0	0	1	1	0	0	2	0	1	1	0	0	2	0	1	1	0	0	0	0	0	0	0	0
B2RX12	Canalicular multispecific organic anion transporter 2 OS=Mus musculus OX=10090 GN=Abcc3 PE=1 SV=1	Abcc3	169.12	0.9	6	1	1	1	1	1	1	1	1	1	1	1	1	1	1	1	1	1	1	1	1	0	0	0	0	0	0
B2RXR6	Serine/threonine-protein phosphatase 6 regulatory ankyrin repeat subunit B OS=Mus musculus OX=10090 GN=Ankrd44 PE=1 SV=1	Ankrd44	107.38	1.3	3	1	1	0	0	0	1	1	1	0	0	0	1	1	1	0	0	0	1	1	1	0	0	0	0	0	0
B2RXS4	Plexin-B2 OS=Mus musculus OX=10090 GN=Plxnb2 PE=1 SV=1	Plxnb2	206.23	10.1	43	13	13	8	6	4	8	10	7	9	8	5	8	11	10	9	8	5	8	11	10	73858	71503	68079	67240	71857	84675	1.01358	0.981259	0.93427	0.922756	0.986117	1.16202	0.9538	0.584406
B9EJ86	Oxysterol-binding protein-related protein 8 OS=Mus musculus OX=10090 GN=Osbpl8 PE=1 SV=1	Osbpl8	101.27	7.1	10	4	4	3	1	1	2	3	0	3	1	2	2	3	0	3	1	2	2	3	0	35096	0	18604	41337	13800	0	1.28985		0.683738	1.51923	0.50718		0.9739	0.924877
B9EJR8	Dynein assembly factor 5, axonemal OS=Mus musculus OX=10090 GN=Dnaaf5 PE=1 SV=1	Dnaaf5	93.85	14.9	16	8	8	4	3	3	1	4	1	4	4	4	5	4	2	4	4	4	5	4	2	68614	38125	32417	25845	19107	21639	2.00092	1.1118	0.945345	0.753693	0.557199	0.631037	2.0897	0.047386
C0HKE6	Histone H2A type 1-I OS=Mus musculus OX=10090 GN=H2ac13 PE=1 SV=1	H2ac13	14.135	32.3	18	4	4	4	1	2	4	5	2	2	3	1	4	4	2	2	3	1	4	4	2	948790	850940	702960	598170	622070	760250	1.2698	1.13884	0.940796	0.800552	0.832539	1.01747	1.2637	0.113461
C0LLJ0	Importin subunit alpha-8 OS=Mus musculus OX=10090 GN=Kpna7 PE=1 SV=1	Kpna7	55.458	16.6	20	6	6	4	2	2	3	5	4	6	4	2	5	6	5	6	4	2	5	6	5	116910	108290	127020	130010	146390	136840	0.91639	0.848823	0.995637	1.01907	1.14747	1.07261	0.8523	0.0489877
D3YZP9	Coiled-coil domain-containing protein 6 OS=Mus musculus OX=10090 GN=Ccdc6 PE=1 SV=1	Ccdc6	52.938	14.3	9	5	5	2	1	2	0	2	2	3	2	2	2	3	2	3	2	2	2	3	2	0	0	0	38603	30053	55292				0.934335	0.727394	1.33827
D3Z4S3	Putative peptidyl-tRNA hydrolase PTRHD1 OS=Mus musculus OX=10090 GN=Ptrhd1 PE=1 SV=1	Ptrhd1	16.037	21.4	2	1	1	1	0	0	0	0	1	1	0	0	0	0	1	1	0	0	0	0	1	0	0	0	0	0	0
D3Z6Q9	Bridging integrator 2 OS=Mus musculus OX=10090 GN=Bin2 PE=1 SV=1	Bin2	52.553	10.4	4	3	3	2	1	0	1	0	0	2	1	1	2	0	0	2	1	1	2	0	0	0	0	0	0	0	0
E9PYK3	Protein mono-ADP-ribosyltransferase PARP4 OS=Mus musculus OX=10090 GN=Parp4 PE=1 SV=1	Parp4	216.13	1.9	7	3	3	1	0	1	2	2	1	1	0	1	3	3	2	1	0	1	3	3	2	0	0	0	18866	22014	29560				0.803492	0.937564	1.25894
E9Q2Z1	Cat eye syndrome critical region protein 2 homolog OS=Mus musculus OX=10090 GN=Cecr2 PE=1 SV=1	Cecr2	161.53	1.9	1	1	1	1	0	0	0	0	0	1	0	0	0	0	0	1	0	0	0	0	0	0	0	0	0	0	0
E9Q4F2	Kelch-like protein 18 OS=Mus musculus OX=10090 GN=Klhl18 PE=1 SV=1	Klhl18	63.686	4.7	3	2	2	0	2	0	1	0	0	0	2	1	2	1	1	0	2	1	2	1	1	0	59922	0	105390	0	0		0.724956		1.27504			0.5686
E9Q5G3	Kinesin-like protein KIF23 OS=Mus musculus OX=10090 GN=Kif23 PE=1 SV=1	Kif23	108.77	14.1	35	10	10	5	9	4	7	6	4	5	9	6	8	5	6	5	9	6	8	5	6	89512	77639	91108	46291	46066	41108	1.37105	1.18919	1.39549	0.709035	0.705589	0.629647	1.935	0.000495175
E9Q5G7	Oogenesin-1 OS=Mus musculus OX=10090 GN=Oog1 PE=1 SV=1	Oog1	56.632	16.3	27	6	6	4	4	7	3	4	5	3	3	5	4	4	5	3	3	5	4	4	5	244080	385140	323350	163820	260490	214320	0.920362	1.45226	1.21927	0.617722	0.98224	0.808145	1.4916	0.101564
E9Q649	Beta-1,3-galactosyl-O-glycosyl-glycoprotein beta-1,6-N-acetylglucosaminyltransferase 4 OS=Mus musculus OX=10090 GN=Gcnt4 PE=3 SV=1	Gcnt4	52.831	5.7	3	2	2	0	0	1	1	1	0	0	0	1	1	1	1	0	0	1	1	1	1	0	0	0	0	0	0
E9Q6J5	Biorientation of chromosomes in cell division protein 1-like 1 OS=Mus musculus OX=10090 GN=Bod1l PE=1 SV=1	Bod1l	327.45	0.8	3	2	2	2	1	0	0	0	0	1	1	1	0	1	0	1	1	1	0	1	0	0	0	0	0	0	0
E9Q7G0	Nuclear mitotic apparatus protein 1 OS=Mus musculus OX=10090 GN=Numa1 PE=1 SV=1	Numa1	235.63	0.8	1	1	1	0	1	0	0	0	0	0	1	0	0	0	0	0	1	0	0	0	0	0	0	0	0	0	0
F6ZDS4	Nucleoprotein TPR OS=Mus musculus OX=10090 GN=Tpr PE=1 SV=1	Tpr	273.99	1.5	6	3	3	1	2	1	1	1	0	2	2	1	2	2	1	2	2	1	2	2	1	0	0	0	0	0	0
F8VQB6	Unconventional myosin-X OS=Mus musculus OX=10090 GN=Myo10 PE=1 SV=1	Myo10	237.32	0.9	3	1	1	1	1	0	0	1	0	1	1	0	0	1	1	1	1	0	0	1	1	0	0	0	0	0	0
G3X9J0	Signal-induced proliferation-associated 1-like protein 3 OS=Mus musculus OX=10090 GN=Sipa1l3 PE=1 SV=1	Sipa1l3	195.06	0.7	1	1	1	0	0	0	1	0	0	1	1	1	1	1	1	1	1	1	1	1	1	0	0	0	0	0	0
G5E870	E3 ubiquitin-protein ligase TRIP12 OS=Mus musculus OX=10090 GN=Trip12 PE=1 SV=1	Trip12	224.13	5.5	22	8	8	5	3	2	6	4	2	6	4	5	6	6	5	6	4	5	6	6	5	31884	28361	48725	29686	33942	38105	0.907932	0.807611	1.3875	0.845342	0.966536	1.08508	1.0711	0.810892
G5E8D7	Oocyte-secreted protein 3 OS=Mus musculus OX=10090 GN=Oosp3 PE=2 SV=1	Oosp3	22.638	4.1	5	1	1	1	1	0	1	1	1	1	1	0	1	1	1	1	1	0	1	1	1	0	0	0	0	0	0
L0N7N1	Kinesin-like protein KIF14 OS=Mus musculus OX=10090 GN=Kif14 PE=1 SV=1	Kif14	186.44	3.3	15	4	4	3	2	2	3	3	2	3	2	3	3	3	2	3	2	3	3	3	2	31377	27496	27751	55168	42902	59473	0.771038	0.675669	0.681935	1.35566	1.05425	1.46145	0.5498	0.00535964
L7N1X6	F-box/WD repeat-containing protein 15 OS=Mus musculus OX=10090 GN=Fbxw15 PE=1 SV=1	Fbxw15	53.585	26.2	48	10	10	9	6	8	8	9	8	8	8	7	8	10	10	8	8	7	8	10	10	1206800	1089000	1418000	1305200	1443700	1301100	0.932636	0.841598	1.09586	1.00868	1.11572	1.00551	0.917	0.337973
O08547	Vesicle-trafficking protein SEC22b OS=Mus musculus OX=10090 GN=Sec22b PE=1 SV=3	Sec22b	24.74	51.6	30	10	10	6	5	3	4	5	7	6	6	5	7	7	8	6	6	5	7	7	8	277850	206630	310210	150700	188290	221470	1.2302	0.914866	1.37347	0.667232	0.833664	0.98057	1.4179	0.102896
O08582	GTP-binding protein 1 OS=Mus musculus OX=10090 GN=Gtpbp1 PE=1 SV=2	Gtpbp1	72.3	2.4	2	1	1	0	0	1	1	0	0	0	1	1	1	0	1	0	1	1	1	0	1	0	0	0	0	0	0
O08585	Clathrin light chain A OS=Mus musculus OX=10090 GN=Clta PE=1 SV=2	Clta	25.604	16.2	31	7	7	6	6	2	5	7	5	6	5	3	7	7	7	6	5	3	7	7	7	193170	193620	199750	186300	161360	157910	1.06127	1.06374	1.09742	1.02352	0.886504	0.86755	1.1602	0.0462812
O08638	Myosin-11 OS=Mus musculus OX=10090 GN=Myh11 PE=1 SV=1	Myh11	227.03	19.5	133	36	30	26	19	17	23	27	21	28	24	24	28	30	29	22	20	21	22	24	23	233130	249560	239860	239700	222770	266260	0.963825	1.03175	0.991649	0.990987	0.920994	1.10079	0.9915	0.916047
O08663	Methionine aminopeptidase 2 OS=Mus musculus OX=10090 GN=Metap2 PE=1 SV=1	Metap2	52.921	5.4	6	2	2	0	1	1	2	1	1	0	1	2	1	1	1	0	1	2	1	1	1	0	0	0	0	0	0
O08691	Arginase-2, mitochondrial OS=Mus musculus OX=10090 GN=Arg2 PE=1 SV=1	Arg2	38.878	26.6	35	7	7	6	6	4	7	6	6	5	5	4	6	4	5	5	5	4	6	4	5	532610	543140	633830	649340	601670	528330	0.915945	0.934054	1.09002	1.11669	1.03471	0.908585	0.9608	0.653633
O08709	Peroxiredoxin-6 OS=Mus musculus OX=10090 GN=Prdx6 PE=1 SV=3	Prdx6	24.87	34.8	12	5	5	2	1	2	2	4	1	2	2	2	3	5	3	2	2	2	3	5	3	57822	99356	101460	102620	117230	105010	0.594573	1.02166	1.04329	1.05522	1.20545	1.0798	0.7962	0.243324
O08715	A-kinase anchor protein 1, mitochondrial OS=Mus musculus OX=10090 GN=Akap1 PE=1 SV=4	Akap1	92.194	5.8	10	3	3	2	0	1	2	3	2	2	0	1	2	3	2	2	0	1	2	3	2	101600	0	0	135010	232950	89285	0.727214			0.96635	1.66737	0.639068	0.6666
O08749	Dihydrolipoyl dehydrogenase, mitochondrial OS=Mus musculus OX=10090 GN=Dld PE=1 SV=2	Dld	54.272	32	59	14	14	9	8	8	10	11	13	9	11	9	11	11	12	9	11	9	11	11	12	595100	486240	573950	585510	581750	557470	1.05638	0.863143	1.01884	1.03936	1.03269	0.989586	0.9597	0.524234
O08756	3-hydroxyacyl-CoA dehydrogenase type-2 OS=Mus musculus OX=10090 GN=Hsd17b10 PE=1 SV=4	Hsd17b10	27.418	41	25	8	8	4	3	6	4	4	4	4	3	6	5	5	4	4	3	6	5	5	4	443350	413990	492910	473010	476250	407790	0.982566	0.917497	1.0924	1.0483	1.05548	0.903757	0.995	0.946756
O08759	Ubiquitin-protein ligase E3A OS=Mus musculus OX=10090 GN=Ube3a PE=1 SV=2	Ube3a	99.818	8.2	14	5	5	1	3	3	2	2	3	1	3	3	3	3	3	1	3	3	3	3	3	0	34780	32693	39817	32087	32145		1.01386	0.953026	1.1607	0.935361	0.937052	0.9727	0.825645
O08788	Dynactin subunit 1 OS=Mus musculus OX=10090 GN=Dctn1 PE=1 SV=3	Dctn1	141.67	7.1	20	7	7	2	3	1	5	5	4	3	5	2	6	6	6	3	5	2	6	6	6	114520	128240	125630	131890	109060	109450	0.95594	1.07047	1.04868	1.10093	0.910363	0.913619	1.0513	0.502085
O08795	Glucosidase 2 subunit beta OS=Mus musculus OX=10090 GN=Prkcsh PE=1 SV=1	Prkcsh	58.792	13.4	20	7	7	6	3	0	4	3	4	6	5	2	6	6	7	6	5	2	6	6	7	212410	192430	169540	205880	193780	172300	1.11176	1.00719	0.887381	1.07759	1.01425	0.901827	1.0042	0.975826
O08796	Eukaryotic elongation factor 2 kinase OS=Mus musculus OX=10090 GN=Eef2k PE=1 SV=1	Eef2k	81.738	14.6	26	9	9	5	3	3	7	3	5	6	5	4	7	6	6	6	5	4	7	6	6	97928	83669	86238	146620	104700	106070	0.93977	0.802933	0.827587	1.40705	1.00476	1.01791	0.7494	0.0816322
O08807	Peroxiredoxin-4 OS=Mus musculus OX=10090 GN=Prdx4 PE=1 SV=1	Prdx4	31.052	29.2	23	7	6	4	3	2	6	4	4	5	6	5	6	5	7	4	5	4	5	5	6	4920700	5221500	4461100	4121200	4015200	4418800	1.08711	1.15356	0.98557	0.910477	0.887059	0.976225	1.1631	0.0502606
O08808	Protein diaphanous homolog 1 OS=Mus musculus OX=10090 GN=Diaph1 PE=1 SV=1	Diaph1	139.34	8	30	8	8	4	5	6	4	6	5	5	5	6	4	6	6	5	5	6	4	6	6	48920	39279	74586	60216	52521	42829	0.922001	0.740296	1.40573	1.1349	0.98987	0.807203	1.0464	0.933718
O08810	116 kDa U5 small nuclear ribonucleoprotein component OS=Mus musculus OX=10090 GN=Eftud2 PE=1 SV=1	Eftud2	109.36	12.8	17	9	8	2	3	4	3	4	1	3	5	7	6	6	5	2	4	7	5	5	4	26958	28241	30067	30532	31738	33473	0.893591	0.936119	0.996647	1.01206	1.05204	1.10955	0.8906	0.0483641
O08914	Fatty-acid amide hydrolase 1 OS=Mus musculus OX=10090 GN=Faah PE=1 SV=1	Faah	63.221	9.7	11	3	3	1	2	2	1	3	2	2	2	2	1	2	2	2	2	2	1	2	2	200640	0	47054	0	77376	162580	1.64577		0.385965		0.634685	1.33358	1.0322	0.876378
O08915	AH receptor-interacting protein OS=Mus musculus OX=10090 GN=Aip PE=1 SV=1	Aip	37.605	37	31	8	8	4	6	4	6	4	7	5	5	3	5	4	5	5	5	3	5	4	5	122100	142070	119750	181270	128390	148220	0.870278	1.01262	0.853528	1.29202	0.91511	1.05645	0.8385	0.211198
O08997	Copper transport protein ATOX1 OS=Mus musculus OX=10090 GN=Atox1 PE=1 SV=1	Atox1	7.3384	47.1	15	2	2	2	2	1	3	3	4	2	2	1	2	2	2	2	2	1	2	2	2	224090	142620	0	133150	134250	127700	1.47077	0.93606		0.873906	0.881125	0.838135	1.3922	0.1691
O09005	Sphingolipid delta(4)-desaturase DES1 OS=Mus musculus OX=10090 GN=Degs1 PE=1 SV=1	Degs1	38.241	10.5	13	2	2	3	1	1	3	3	2	2	1	1	2	2	2	2	1	1	2	2	2	265060	0	0	220840	210210	198650	1.18494			0.987259	0.939738	0.888059	1.2628
O09012	Peroxisomal targeting signal 1 receptor OS=Mus musculus OX=10090 GN=Pex5 PE=1 SV=2	Pex5	70.755	1.6	3	1	1	0	1	0	1	1	0	0	1	0	1	1	1	0	1	0	1	1	1	0	0	0	0	0	0
O09053	Werner syndrome ATP-dependent helicase homolog OS=Mus musculus OX=10090 GN=Wrn PE=1 SV=3	Wrn	157.2	1.4	1	1	1	0	0	0	0	0	1	0	0	0	0	0	1	0	0	0	0	0	1	0	0	0	0	0	0
O09061	Proteasome subunit beta type-1 OS=Mus musculus OX=10090 GN=Psmb1 PE=1 SV=1	Psmb1	26.372	11.7	5	2	2	0	1	0	1	1	2	0	2	0	1	2	2	0	2	0	1	2	2	0	77975	0	0	54888	91570		1.04229			0.733689	1.22402	1.0648
O09106	Histone deacetylase 1 OS=Mus musculus OX=10090 GN=Hdac1 PE=1 SV=1	Hdac1	55.074	2.5	3	1	1	1	0	0	1	0	1	1	0	1	1	0	1	1	0	1	1	0	1	0	0	0	0	0	0
O09117	Synaptophysin-like protein 1 OS=Mus musculus OX=10090 GN=Sypl1 PE=1 SV=2	Sypl1	28.899	3.4	4	1	1	0	1	1	0	1	1	1	1	1	0	1	1	1	1	1	0	1	1	0	0	0	0	0	0
O09131	Glutathione S-transferase omega-1 OS=Mus musculus OX=10090 GN=Gsto1 PE=1 SV=2	Gsto1	27.497	7.9	3	2	2	2	0	1	0	0	0	2	0	2	0	0	0	2	0	2	0	0	0	26846	0	28644	0	0	0	0.967598		1.0324
O09167	60S ribosomal protein L21 OS=Mus musculus OX=10090 GN=Rpl21 PE=1 SV=3	Rpl21	18.562	9.4	9	1	1	2	1	0	2	2	2	1	1	1	1	1	1	1	1	1	1	1	1	81480	0	0	64370	75780	59981	1.15734			0.914311	1.07638	0.85197	1.2214
O09172	Glutamate--cysteine ligase regulatory subunit OS=Mus musculus OX=10090 GN=Gclm PE=1 SV=1	Gclm	30.534	16.1	15	3	3	1	3	3	3	3	2	1	3	2	3	3	3	1	3	2	3	3	3	0	124380	136270	106110	121650	142280		0.986063	1.08032	0.841222	0.96442	1.12797	1.0566	0.630357
O09174	Alpha-methylacyl-CoA racemase OS=Mus musculus OX=10090 GN=Amacr PE=1 SV=4	Amacr	41.704	15.7	10	4	4	1	3	0	3	2	1	1	3	1	4	4	2	1	3	1	4	4	2	0	32904	0	42422	34034	38331		0.891158		1.14894	0.921762	1.03814	0.86
O35074	Prostacyclin synthase OS=Mus musculus OX=10090 GN=Ptgis PE=1 SV=1	Ptgis	57.046	6.8	2	2	2	0	1	0	0	1	0	1	1	0	0	1	0	1	1	0	0	1	0	0	0	0	0	0	0
O35129	Prohibitin-2 OS=Mus musculus OX=10090 GN=Phb2 PE=1 SV=1	Phb2	33.296	46.2	40	11	11	6	6	4	8	8	8	9	7	5	11	10	9	9	7	5	11	10	9	390430	386430	385560	525860	446810	439650	0.909832	0.90051	0.898483	1.22543	1.04122	1.02453	0.8231	0.0288408
O35143	ATPase inhibitor, mitochondrial OS=Mus musculus OX=10090 GN=ATP5IF1 PE=1 SV=2	ATP5IF1	12.159	17.9	8	2	2	2	1	1	2	1	1	2	2	2	2	2	2	2	2	2	2	2	2	141940	144380	118050	162830	150130	134740	0.999495	1.01668	0.83127	1.1466	1.05717	0.948795	0.9032	0.291056
O35166	Golgi SNAP receptor complex member 2 OS=Mus musculus OX=10090 GN=Gosr2 PE=1 SV=2	Gosr2	24.725	17.5	3	2	2	0	0	2	1	0	0	0	1	1	1	1	1	0	1	1	1	1	1	0	0	0	0	0	0
O35215	D-dopachrome decarboxylase OS=Mus musculus OX=10090 GN=Ddt PE=1 SV=3	Ddt	13.077	76.3	32	7	7	4	5	4	7	5	7	5	5	3	6	5	5	5	5	3	6	5	5	332130	348900	425590	329500	353960	301180	0.952909	1.00102	1.22105	0.945363	1.01554	0.864111	1.1239	0.27278
O35218	Cleavage and polyadenylation specificity factor subunit 2 OS=Mus musculus OX=10090 GN=Cpsf2 PE=1 SV=1	Cpsf2	88.382	1.9	4	1	1	0	0	1	1	1	1	0	1	1	1	1	1	0	1	1	1	1	1	0	0	0	0	0	0
O35226	26S proteasome non-ATPase regulatory subunit 4 OS=Mus musculus OX=10090 GN=Psmd4 PE=1 SV=1	Psmd4	40.703	13.3	10	3	3	2	1	1	2	2	2	2	2	1	2	2	2	2	2	1	2	2	2	0	55625	0	48603	63491	52731		1.0093		0.881887	1.15203	0.956788	1.0124
O35280	Serine/threonine-protein kinase Chk1 OS=Mus musculus OX=10090 GN=Chek1 PE=1 SV=2	Chek1	54.381	13.2	10	5	5	2	1	3	2	0	2	3	3	4	3	1	2	3	3	4	3	1	2	65232	53331	76540	71713	0	51786	1.02372	0.836953	1.20118	1.12543		0.812707	1.0532	0.784688
O35286	Pre-mRNA-splicing factor ATP-dependent RNA helicase DHX15 OS=Mus musculus OX=10090 GN=Dhx15 PE=1 SV=2	Dhx15	91.006	1.5	4	1	1	1	0	1	1	1	0	1	0	1	1	1	0	1	0	1	1	1	0	0	0	0	0	0	0
O35344	Importin subunit alpha-4 OS=Mus musculus OX=10090 GN=Kpna3 PE=1 SV=1	Kpna3	57.772	5.4	1	1	1	0	0	0	0	0	1	0	0	0	0	0	1	0	0	0	0	0	1	0	0	0	0	0	0
O35345	Importin subunit alpha-7 OS=Mus musculus OX=10090 GN=Kpna6 PE=1 SV=2	Kpna6	59.964	10.3	21	4	2	3	3	3	4	4	4	3	3	3	4	4	4	1	2	1	2	2	2	147270	133310	119630	140310	148760	159620	1.0409	0.942231	0.845541	0.991707	1.05143	1.12819	0.892	0.174393
O35350	Calpain-1 catalytic subunit OS=Mus musculus OX=10090 GN=Capn1 PE=1 SV=1	Capn1	82.105	5.8	11	3	3	2	2	1	2	2	2	2	2	2	2	2	2	2	2	2	2	2	2	22751	30483	24411	0	28422	28220	0.847104	1.13499	0.908912		1.05826	1.05073	0.9139	0.452661
O35435	Dihydroorotate dehydrogenase (quinone), mitochondrial OS=Mus musculus OX=10090 GN=Dhodh PE=1 SV=2	Dhodh	42.699	18.7	15	6	6	3	2	1	3	3	3	4	2	2	5	5	4	4	2	2	5	5	4	52769	49863	37057	46660	47819	53330	1.10127	1.04063	0.773369	0.973781	0.997969	1.11298	0.9451	0.600927
O35448	Lysosomal thioesterase PPT2 OS=Mus musculus OX=10090 GN=Ppt2 PE=1 SV=1	Ppt2	34.366	4.6	6	1	1	1	1	1	1	1	1	1	1	1	1	1	1	1	1	1	1	1	1	0	0	0	0	0	0
O35465	Peptidyl-prolyl cis-trans isomerase FKBP8 OS=Mus musculus OX=10090 GN=Fkbp8 PE=1 SV=2	Fkbp8	43.528	7.2	5	2	1	0	1	1	1	1	1	1	2	2	1	2	1	1	1	1	1	1	1	0	0	0	0	0	0
O35593	26S proteasome non-ATPase regulatory subunit 14 OS=Mus musculus OX=10090 GN=Psmd14 PE=1 SV=2	Psmd14	34.577	7.4	5	2	2	2	1	0	1	1	0	2	1	1	1	1	1	2	1	1	1	1	1	0	0	0	0	0	0
O35598	Disintegrin and metalloproteinase domain-containing protein 10 OS=Mus musculus OX=10090 GN=Adam10 PE=1 SV=2	Adam10	83.967	10.5	13	6	6	0	1	2	5	3	2	2	4	3	6	4	3	2	4	3	6	4	3	78393	75202	86625	84297	79144	91979	0.948991	0.910362	1.04864	1.02046	0.958082	1.11346	0.9405	0.368733
O35604	NPC intracellular cholesterol transporter 1 OS=Mus musculus OX=10090 GN=Npc1 PE=1 SV=2	Npc1	142.88	0.9	4	1	1	1	0	0	1	1	1	1	0	0	1	1	1	1	0	0	1	1	1	0	0	0	0	0	0
O35609	Secretory carrier-associated membrane protein 3 OS=Mus musculus OX=10090 GN=Scamp3 PE=1 SV=3	Scamp3	38.458	19.2	12	4	4	1	3	1	2	3	2	1	4	1	4	4	3	1	4	1	4	4	3	0	59723	0	61681	67876	67320		0.93099		0.961512	1.05808	1.04941	0.9101
O35618	Protein Mdm4 OS=Mus musculus OX=10090 GN=Mdm4 PE=1 SV=2	Mdm4	54.963	18.8	23	7	7	4	4	5	2	4	4	5	5	4	4	4	4	5	5	4	4	4	4	107870	82963	80314	54319	47030	53889	1.51792	1.16744	1.13016	0.764366	0.661796	0.758315	1.7467	0.00619287
O35643	AP-1 complex subunit beta-1 OS=Mus musculus OX=10090 GN=Ap1b1 PE=1 SV=2	Ap1b1	103.93	14.8	26	10	5	3	2	1	9	7	4	4	4	2	8	8	6	3	2	1	3	4	3	116330	62244	80348	172160	138510	106870	1.03181	0.552084	0.712661	1.527	1.22854	0.947902	0.6201	0.0968652
O35654	DNA polymerase delta subunit 2 OS=Mus musculus OX=10090 GN=Pold2 PE=1 SV=2	Pold2	51.354	3.2	2	1	1	0	0	0	1	1	0	0	0	0	1	1	0	0	0	0	1	1	0	0	0	0	0	0	0
O35658	Complement component 1 Q subcomponent-binding protein, mitochondrial OS=Mus musculus OX=10090 GN=C1qbp PE=1 SV=1	C1qbp	31.013	19.4	10	3	3	2	1	2	2	2	1	3	2	2	2	2	2	3	2	2	2	2	2	194100	157090	177570	114500	162730	171100	1.19191	0.96464	1.0904	0.703108	0.999273	1.05067	1.1794	0.277169
O35685	Nuclear migration protein nudC OS=Mus musculus OX=10090 GN=Nudc PE=1 SV=1	Nudc	38.358	41.3	54	16	16	10	10	6	10	9	9	10	10	8	13	12	10	10	10	8	13	12	10	470270	447650	501600	452270	446950	421380	1.02974	0.980213	1.09835	0.990329	0.97868	0.92269	1.0749	0.144388
O35737	Heterogeneous nuclear ribonucleoprotein H OS=Mus musculus OX=10090 GN=Hnrnph1 PE=1 SV=3	Hnrnph1	49.199	16.9	17	5	3	3	2	2	4	4	2	3	2	2	4	4	2	3	1	1	2	2	0	165570	202500	169070	153340	105690	204600	0.992656	1.21406	1.01364	0.919332	0.633652	1.22666	1.1586	0.425365
O35857	Mitochondrial import inner membrane translocase subunit TIM44 OS=Mus musculus OX=10090 GN=Timm44 PE=1 SV=2	Timm44	51.091	19.7	25	7	7	5	4	3	4	5	4	4	4	3	5	6	4	4	4	3	5	6	4	172850	175150	198510	175760	187850	169690	0.960447	0.973227	1.10303	0.976616	1.0438	0.942888	1.0248	0.683066
O35864	COP9 signalosome complex subunit 5 OS=Mus musculus OX=10090 GN=Cops5 PE=1 SV=3	Cops5	37.548	23.7	13	6	6	4	1	1	2	2	3	5	1	3	3	2	3	5	1	3	3	2	3	42788	0	50646	40538	43972	42584	0.970126		1.14829	0.919112	0.996971	0.965501	1.1027	0.267838
O35887	Calumenin OS=Mus musculus OX=10090 GN=Calu PE=1 SV=1	Calu	37.063	6.3	7	2	2	1	1	0	2	1	2	1	2	0	2	2	2	1	2	0	2	2	2	0	60897	0	77123	66005	84434		0.844446		1.06945	0.915277	1.17083	0.8028
O35900	U6 snRNA-associated Sm-like protein LSm2 OS=Mus musculus OX=10090 GN=Lsm2 PE=1 SV=1	Lsm2	10.834	40	7	2	2	2	1	1	1	1	1	2	1	1	1	1	1	2	1	1	1	1	1	70338	0	273470	0	232750	0	0.365989		1.42294		1.21107		0.7386
O35904	Phosphatidylinositol 4,5-bisphosphate 3-kinase catalytic subunit delta isoform OS=Mus musculus OX=10090 GN=Pik3cd PE=1 SV=2	Pik3cd	119.71	8.7	18	6	6	3	3	3	3	2	4	3	2	2	6	4	5	3	2	2	6	4	5	150620	311040	379120	116560	186810	253420	0.646637	1.33535	1.62763	0.500411	0.802006	1.08797	1.51	0.34024
O35943	Frataxin, mitochondrial OS=Mus musculus OX=10090 GN=Fxn PE=1 SV=1	Fxn	22.924	8.2	4	1	1	1	0	1	1	0	1	1	1	1	1	1	1	1	1	1	1	1	1	0	0	0	0	0	0
O54692	Centromere/kinetochore protein zw10 homolog OS=Mus musculus OX=10090 GN=Zw10 PE=1 SV=3	Zw10	88.062	8.5	13	4	4	4	1	2	2	1	3	4	1	4	2	2	3	4	1	4	2	2	3	64090	0	76415	52267	76577	70640	0.94253		1.12379	0.768657	1.12617	1.03886	1.0565	0.721393
O54734	Dolichyl-diphosphooligosaccharide--protein glycosyltransferase 48 kDa subunit OS=Mus musculus OX=10090 GN=Ddost PE=1 SV=2	Ddost	49.027	22.4	37	8	8	7	3	6	7	7	7	8	3	5	8	6	8	8	3	5	8	6	8	241060	305880	353090	267190	277840	299200	0.829211	1.05218	1.21458	0.919095	0.955729	1.0292	1.0661	0.672127
O54826	Protein AF-10 OS=Mus musculus OX=10090 GN=Mllt10 PE=1 SV=2	Mllt10	113.03	0.9	5	1	1	1	1	1	0	1	1	1	1	1	1	1	1	1	1	1	1	1	1	0	0	0	0	0	0
O54833	Casein kinase II subunit alpha' OS=Mus musculus OX=10090 GN=Csnk2a2 PE=1 SV=1	Csnk2a2	41.215	14.9	11	3	3	2	1	2	2	2	2	3	2	2	2	3	2	3	2	2	2	3	2	63227	42430	55653	37292	28439	35888	1.44283	0.968246	1.26999	0.850998	0.648974	0.818959	1.5874	0.0347204
O54950	5'-AMP-activated protein kinase subunit gamma-1 OS=Mus musculus OX=10090 GN=Prkag1 PE=1 SV=2	Prkag1	37.52	4.8	1	1	1	0	0	1	0	0	0	0	0	1	0	0	0	0	0	1	0	0	0	0	0	0	0	0	0
O54962	Barrier-to-autointegration factor OS=Mus musculus OX=10090 GN=Banf1 PE=1 SV=1	Banf1	10.102	29.2	5	2	2	2	0	1	1	1	0	2	1	1	1	1	2	2	1	1	1	1	2	24492	0	0	0	0	9614.3	1.43622					0.563784	2.5475
O54983	Ketimine reductase mu-crystallin OS=Mus musculus OX=10090 GN=Crym PE=1 SV=1	Crym	33.523	17.3	12	4	4	4	1	1	2	2	2	4	1	2	2	2	3	4	1	2	2	2	3	215190	0	179540	181920	184850	183370	1.13873		0.950078	0.962672	0.978177	0.970345	1.0763	0.381009
O54984	ATPase GET3 OS=Mus musculus OX=10090 GN=Get3 PE=1 SV=2	Get3	38.822	30.2	34	8	8	5	7	5	6	6	5	5	7	6	6	8	6	5	7	6	6	8	6	629300	583370	661080	553780	554360	695790	1.02668	0.951747	1.07853	0.903472	0.904418	1.13516	1.0387	0.639755
O55013	Trafficking protein particle complex subunit 3 OS=Mus musculus OX=10090 GN=Trappc3 PE=1 SV=1	Trappc3	20.302	14.4	3	2	2	1	1	0	0	1	0	1	1	1	2	2	2	1	1	1	2	2	2	0	0	0	0	0	0
O55023	Inositol monophosphatase 1 OS=Mus musculus OX=10090 GN=Impa1 PE=1 SV=1	Impa1	30.436	8.7	5	2	2	1	1	0	1	1	1	1	1	2	2	2	2	1	1	2	2	2	2	0	0	0	27266	23740	24733				1.08	0.940335	0.979667
O55026	Ectonucleoside triphosphate diphosphohydrolase 2 OS=Mus musculus OX=10090 GN=Entpd2 PE=1 SV=2	Entpd2	54.319	7.7	8	3	3	2	1	1	2	1	1	3	1	1	3	2	2	3	1	1	3	2	2	51541	0	0	54078	0	0	0.97598			1.02402			0.9531
O55029	Coatomer subunit beta' OS=Mus musculus OX=10090 GN=Copb2 PE=1 SV=2	Copb2	102.45	29.4	83	19	19	9	13	11	16	17	17	10	16	10	17	16	15	10	16	10	17	16	15	204430	257950	298310	230400	273220	282550	0.792948	1.00054	1.15709	0.893681	1.05977	1.09596	0.9676	0.763124
O55060	Thiopurine S-methyltransferase OS=Mus musculus OX=10090 GN=Tpmt PE=1 SV=1	Tpmt	27.585	50.4	35	10	10	5	3	3	9	9	6	7	5	5	9	10	6	7	5	5	9	10	6	177430	186300	158030	197680	206730	189970	0.953805	1.00149	0.849517	1.06266	1.11131	1.02122	0.8778	0.0727558
O55106	Striatin OS=Mus musculus OX=10090 GN=Strn PE=1 SV=2	Strn	85.965	29.6	45	16	16	8	11	4	6	6	10	11	13	5	11	9	10	11	13	5	11	9	10	252990	271620	260480	192660	167600	201210	1.12727	1.21028	1.16065	0.858454	0.746792	0.896551	1.3983	0.00456662
O55125	Protein NipSnap homolog 1 OS=Mus musculus OX=10090 GN=Nipsnap1 PE=1 SV=1	Nipsnap1	33.363	20.8	20	6	6	3	3	4	5	2	3	4	2	3	5	3	4	4	2	3	5	3	4	146330	172980	200780	160620	160100	180980	0.859257	1.01575	1.17899	0.943168	0.940115	1.06272	1.0367	0.783543
O55126	Protein NipSnap homolog 2 OS=Mus musculus OX=10090 GN=Nipsnap2 PE=1 SV=1	Nipsnap2	32.932	32	33	9	9	5	5	0	8	8	7	5	6	1	8	8	7	5	6	1	8	8	7	208380	167720	0	177480	206820	175230	1.11358	0.896294		0.948452	1.10525	0.936428	1.0083	0.963826
O55131	Septin-7 OS=Mus musculus OX=10090 GN=Septin7 PE=1 SV=1	Septin7	50.549	7.1	4	2	2	1	0	0	2	1	0	2	1	1	2	1	1	2	1	1	2	1	1	20650	0	0	14266	0	0	1.18284			0.817161			1.4475
O55135	Eukaryotic translation initiation factor 6 OS=Mus musculus OX=10090 GN=Eif6 PE=1 SV=2	Eif6	26.511	22.9	15	3	3	2	3	1	3	3	3	2	3	2	3	3	3	2	3	2	3	3	3	118180	84617	74293	84757	83632	124510	1.24402	0.890722	0.782047	0.892196	0.880354	1.31066	0.946	0.77769
O55143	Sarcoplasmic/endoplasmic reticulum calcium ATPase 2 OS=Mus musculus OX=10090 GN=Atp2a2 PE=1 SV=2	Atp2a2	114.86	12.7	42	11	8	8	7	4	7	7	9	8	8	6	10	8	9	6	5	4	7	7	6	204020	206390	212990	182880	205290	196640	1.01317	1.02494	1.05771	0.908186	1.01947	0.976519	1.066	0.146741
O55234	Proteasome subunit beta type-5 OS=Mus musculus OX=10090 GN=Psmb5 PE=1 SV=3	Psmb5	28.532	15.5	9	3	3	0	2	0	3	2	2	0	2	0	3	2	2	0	2	0	3	2	2	0	172470	0	226790	210270	188840		0.864111		1.13627	1.0535	0.946128	0.8267
O70133	ATP-dependent RNA helicase A OS=Mus musculus OX=10090 GN=Dhx9 PE=1 SV=2	Dhx9	149.47	1.3	3	1	1	1	0	0	1	1	0	1	0	0	1	1	0	1	0	0	1	1	0	0	0	0	0	0	0
O70194	Eukaryotic translation initiation factor 3 subunit D OS=Mus musculus OX=10090 GN=Eif3d PE=1 SV=2	Eif3d	63.988	10.2	10	4	4	3	2	0	0	3	2	3	3	2	1	3	1	3	3	2	1	3	1	41935	41303	40056	0	52660	0	0.953317	0.93895	0.910602		1.19713		0.7804
O70228	Probable phospholipid-transporting ATPase IIA OS=Mus musculus OX=10090 GN=Atp9a PE=1 SV=3	Atp9a	118.61	2.3	5	2	2	1	1	1	0	2	0	1	2	2	0	2	0	1	2	2	0	2	0	0	114340	147920	0	26211	0		1.1891	1.53832		0.272585		5.0029
O70251	Elongation factor 1-beta OS=Mus musculus OX=10090 GN=Eef1b PE=1 SV=5	Eef1b	24.693	12.4	9	2	2	1	2	2	2	1	1	1	1	2	2	2	2	1	1	2	2	2	2	0	0	262410	236380	24482	181670			1.48897	1.34127	0.138916	1.03084	1.7789
O70252	Heme oxygenase 2 OS=Mus musculus OX=10090 GN=Hmox2 PE=1 SV=1	Hmox2	35.738	15.2	11	3	3	1	2	2	2	3	1	2	3	2	2	3	1	2	3	2	2	3	1	130400	101180	142600	192010	97201	0	0.982829	0.762597	1.07478	1.44719	0.732607		0.8625	0.746847
O70318	Band 4.1-like protein 2 OS=Mus musculus OX=10090 GN=Epb41l2 PE=1 SV=2	Epb41l2	109.94	11.1	15	7	7	4	2	2	0	3	4	5	7	3	3	3	5	5	7	3	3	3	5	36219	21300	51897	15473	30749	20211	1.2358	0.72676	1.77073	0.527942	1.04916	0.689603	1.647	0.21949
O70325	Phospholipid hydroperoxide glutathione peroxidase OS=Mus musculus OX=10090 GN=Gpx4 PE=1 SV=4	Gpx4	22.228	16.2	9	3	3	4	1	1	1	1	1	3	1	2	1	1	1	3	1	2	1	1	1	104120	0	131110	0	120050	0	0.879194		1.1071		1.01371		0.9797
O70378	ER membrane protein complex subunit 8 OS=Mus musculus OX=10090 GN=Emc8 PE=1 SV=1	Emc8	23.348	7.7	2	1	1	0	0	0	1	1	0	0	0	0	1	1	1	0	0	0	1	1	1	0	0	0	0	0	0
O70400	PDZ and LIM domain protein 1 OS=Mus musculus OX=10090 GN=Pdlim1 PE=1 SV=4	Pdlim1	35.774	18.7	9	4	4	2	1	3	1	2	0	2	1	3	2	2	0	2	1	3	2	2	0	98919	0	62669	0	0	0	1.22434		0.775664
O70404	Vesicle-associated membrane protein 8 OS=Mus musculus OX=10090 GN=Vamp8 PE=1 SV=1	Vamp8	11.451	21.8	6	2	2	0	1	0	2	2	1	2	1	2	2	2	1	2	1	2	2	2	1	36249	0	34883	34326	33294	0	1.045		1.00562	0.989564	0.959813		1.0519	0.175422
O70435	Proteasome subunit alpha type-3 OS=Mus musculus OX=10090 GN=Psma3 PE=1 SV=3	Psma3	28.405	16.9	11	3	3	1	3	0	2	3	2	1	3	0	3	3	3	1	3	0	3	3	3	0	128200	0	81805	121920	127930		1.11513		0.711572	1.06051	1.11279	1.1596
O70439	Syntaxin-7 OS=Mus musculus OX=10090 GN=Stx7 PE=1 SV=3	Stx7	29.82	15.7	5	3	3	2	0	0	1	2	0	2	0	0	2	2	1	2	0	0	2	2	1	0	0	0	29804	30232	0				0.992871	1.00713
O70456	14-3-3 protein sigma OS=Mus musculus OX=10090 GN=Sfn PE=1 SV=2	Sfn	27.706	13.3	8	4	2	2	2	1	1	1	1	4	2	3	3	3	3	2	2	1	1	1	1	841120	1156500	0	0	0	0	0.842122	1.15788
O70492	Sorting nexin-3 OS=Mus musculus OX=10090 GN=Snx3 PE=1 SV=3	Snx3	18.757	10.5	8	2	2	2	1	1	1	2	1	2	2	2	2	2	2	2	2	2	2	2	2	119420	112320	95535	103560	97317	110970	1.1211	1.05445	0.896871	0.972209	0.9136	1.04177	1.0495	0.585544
O70493	Sorting nexin-12 OS=Mus musculus OX=10090 GN=Snx12 PE=1 SV=1	Snx12	19.116	31.5	17	5	5	3	4	1	2	4	3	3	5	2	4	4	4	3	5	2	4	4	4	97376	97567	83980	106800	90601	88538	1.03433	1.03636	0.892041	1.13444	0.96237	0.940456	0.9755	0.773863
O70503	Very-long-chain 3-oxoacyl-CoA reductase OS=Mus musculus OX=10090 GN=Hsd17b12 PE=1 SV=1	Hsd17b12	34.741	9.9	4	2	2	0	1	2	1	0	0	0	1	2	1	0	0	0	1	2	1	0	0	0	0	0	0	0	0
O70552	Protein BTG4 OS=Mus musculus OX=10090 GN=Btg4 PE=1 SV=2	Btg4	28.612	34.4	11	6	6	2	1	2	3	1	2	2	3	3	4	3	4	2	3	3	4	3	4	63505	42955	48024	50898	64215	101400	1.02704	0.694696	0.776675	0.823155	1.03853	1.6399	0.7135	0.255742
O70591	Prefoldin subunit 2 OS=Mus musculus OX=10090 GN=Pfdn2 PE=1 SV=2	Pfdn2	16.534	16.9	8	2	2	1	1	0	2	2	2	1	1	1	2	2	2	1	1	1	2	2	2	0	0	0	397120	363120	295300				1.12867	1.03204	0.839286
O88342	WD repeat-containing protein 1 OS=Mus musculus OX=10090 GN=Wdr1 PE=1 SV=3	Wdr1	66.406	55.8	106	24	24	19	16	16	17	17	21	19	16	15	17	17	20	19	16	15	17	17	20	549160	513620	519200	519220	507400	475360	1.06842	0.999274	1.01013	1.01017	0.987172	0.924837	1.0533	0.1955
O88384	Vesicle transport through interaction with t-SNAREs homolog 1B OS=Mus musculus OX=10090 GN=Vti1b PE=1 SV=1	Vti1b	26.713	15.5	6	3	3	1	1	0	2	1	1	2	1	2	2	2	1	2	1	2	2	2	1	0	0	56174	47208	0	0			1.08673	0.913273			1.1899
O88413	Tubby-related protein 3 OS=Mus musculus OX=10090 GN=Tulp3 PE=1 SV=1	Tulp3	51.23	8.3	6	3	3	2	2	0	0	2	0	3	3	1	3	3	3	3	3	1	3	3	3	38795	103400	0	69566	107580	54733	0.518547	1.38208		0.929843	1.43795	0.73158	0.9198	0.7446
O88441	Metaxin-2 OS=Mus musculus OX=10090 GN=Mtx2 PE=1 SV=1	Mtx2	29.758	24.7	16	5	5	4	2	0	3	5	2	4	3	2	3	5	3	4	3	2	3	5	3	65886	62419	0	90605	88855	89995	0.828213	0.784631		1.13894	1.11694	1.13127	0.7142	0.000561635
O88445	Aurora kinase C OS=Mus musculus OX=10090 GN=Aurkc PE=1 SV=2	Aurkc	32.358	5.1	3	1	1	1	1	1	0	0	0	1	1	1	0	0	0	1	1	1	0	0	0	0	0	0	0	0	0
O88456	Calpain small subunit 1 OS=Mus musculus OX=10090 GN=Capns1 PE=1 SV=1	Capns1	28.463	5.6	2	1	1	1	0	0	1	0	0	1	0	0	1	0	0	1	0	0	1	0	0	0	0	0	0	0	0
O88487	Cytoplasmic dynein 1 intermediate chain 2 OS=Mus musculus OX=10090 GN=Dync1i2 PE=1 SV=1	Dync1i2	68.393	9.5	8	4	4	0	2	0	3	1	2	1	3	0	3	2	4	1	3	0	3	2	4	0	126390	0	89901	100190	83082		1.26528		0.899993	1.003	0.831729	1.388
O88543	COP9 signalosome complex subunit 3 OS=Mus musculus OX=10090 GN=Cops3 PE=1 SV=3	Cops3	47.832	26.2	25	8	8	7	2	6	5	0	5	7	6	7	6	1	6	7	6	7	6	1	6	377270	327800	577060	371780	0	446130	0.898245	0.780461	1.37393	0.885174		1.06219	1.045	0.941485
O88544	COP9 signalosome complex subunit 4 OS=Mus musculus OX=10090 GN=Cops4 PE=1 SV=1	Cops4	46.284	57.6	82	19	19	15	12	11	12	16	16	16	17	14	17	17	18	16	17	14	17	17	18	469680	545220	511540	471360	482930	457430	0.959131	1.11339	1.04461	0.962562	0.986189	0.934115	1.0813	0.1713
O88545	COP9 signalosome complex subunit 6 OS=Mus musculus OX=10090 GN=Cops6 PE=1 SV=1	Cops6	35.88	32.7	34	9	9	8	3	3	6	6	8	8	4	4	5	6	9	8	4	4	5	6	9	396400	387490	1024700	306210	450250	528390	0.768853	0.751571	1.9875	0.593921	0.8733	1.02486	1.4076	0.513984
O88559	Menin OS=Mus musculus OX=10090 GN=Men1 PE=1 SV=2	Men1	67.5	15.1	18	6	6	3	2	2	4	6	1	3	3	3	5	6	3	3	3	3	5	6	3	69154	85850	96820	77056	84788	76144	0.847109	1.05163	1.18601	0.943905	1.03862	0.932733	1.0581	0.66788
O88569	Heterogeneous nuclear ribonucleoproteins A2/B1 OS=Mus musculus OX=10090 GN=Hnrnpa2b1 PE=1 SV=2	Hnrnpa2b1	37.402	22.4	26	8	8	6	4	4	5	5	2	6	5	5	5	6	4	6	5	5	5	6	4	134290	181700	75501	64520	88869	58449	1.33549	1.80697	0.750844	0.64164	0.883786	0.581265	1.8481	0.118846
O88574	Histone deacetylase complex subunit SAP30 OS=Mus musculus OX=10090 GN=Sap30 PE=1 SV=1	Sap30	23.231	5.5	5	1	1	1	1	1	1	1	0	1	1	1	1	1	1	1	1	1	1	1	1	0	0	0	0	0	0
O88643	Serine/threonine-protein kinase PAK 1 OS=Mus musculus OX=10090 GN=Pak1 PE=1 SV=1	Pak1	60.736	4.8	6	2	2	1	1	1	1	0	2	1	2	1	2	1	2	1	2	1	2	1	2	0	29747	0	29172	0	44015		0.866973		0.850215		1.28281	0.8129
O88653	Ragulator complex protein LAMTOR3 OS=Mus musculus OX=10090 GN=Lamtor3 PE=1 SV=1	Lamtor3	13.553	50	17	4	3	3	3	4	2	3	2	3	4	4	2	4	3	3	3	3	2	3	2	73677	107210	125600	81969	103540	103760	0.742019	1.07974	1.26495	0.825529	1.04278	1.04499	1.0595	0.832874
O88685	26S proteasome regulatory subunit 6A OS=Mus musculus OX=10090 GN=Psmc3 PE=1 SV=2	Psmc3	49.548	11.3	12	4	4	3	1	1	3	2	2	4	3	1	4	2	2	4	3	1	4	2	2	39438	49097	0	42371	45335	48853	0.876034	1.09059		0.941185	1.00702	1.08517	0.9725	0.762713
O88736	3-keto-steroid reductase OS=Mus musculus OX=10090 GN=Hsd17b7 PE=1 SV=1	Hsd17b7	37.316	8.7	7	2	2	1	1	0	2	2	1	1	1	0	2	2	2	1	1	0	2	2	2	0	0	0	38880	31475	30093				1.1612	0.940039	0.898764
O88844	Isocitrate dehydrogenase [NADP] cytoplasmic OS=Mus musculus OX=10090 GN=Idh1 PE=1 SV=2	Idh1	46.674	22.5	33	8	7	5	4	6	6	7	5	5	4	7	7	6	8	5	3	6	6	5	7	285010	263640	314870	303740	313440	302720	0.958866	0.88697	1.05932	1.02188	1.05451	1.01845	0.9387	0.279062
O88986	2-amino-3-ketobutyrate coenzyme A ligase, mitochondrial OS=Mus musculus OX=10090 GN=Gcat PE=1 SV=2	Gcat	44.93	22.8	25	6	6	5	2	3	4	6	5	5	5	4	6	6	5	5	5	4	6	6	5	64531	76132	96434	91556	85390	94753	0.760985	0.89779	1.1372	1.07968	1.00697	1.11738	0.8726	0.283994
O88990	Alpha-actinin-3 OS=Mus musculus OX=10090 GN=Actn3 PE=2 SV=1	Actn3	103.04	6.1	2	6	1	0	0	1	1	0	0	5	3	5	5	5	6	1	0	1	1	1	1	0	0	0	0	0	0
O89079	Coatomer subunit epsilon OS=Mus musculus OX=10090 GN=Cope PE=1 SV=3	Cope	34.567	22.7	18	5	5	3	3	2	3	4	3	3	4	2	3	5	3	3	4	2	3	5	3	162800	154350	205280	134650	173100	194980	0.952827	0.903371	1.20145	0.788072	1.01311	1.14117	1.0392	0.77781
O89106	Bis(5'-adenosyl)-triphosphatase OS=Mus musculus OX=10090 GN=Fhit PE=1 SV=3	Fhit	17.234	12	4	1	1	0	1	1	0	1	1	1	1	1	0	1	1	1	1	1	0	1	1	0	0	0	0	0	0
O89112	Glutathione S-transferase LANCL1 OS=Mus musculus OX=10090 GN=Lancl1 PE=1 SV=1	Lancl1	45.341	22.8	33	6	6	6	4	4	6	6	7	6	3	4	4	5	5	6	3	4	4	5	5	108270	94835	133470	102830	105850	119930	0.9766	0.855416	1.20391	0.927531	0.954772	1.08177	1.0242	0.890068
P00342	L-lactate dehydrogenase C chain OS=Mus musculus OX=10090 GN=Ldhc PE=1 SV=2	Ldhc	35.911	63	68	19	15	11	10	12	9	12	14	13	12	11	15	16	15	11	10	9	13	13	12	478640	500740	582520	377730	416310	518990	0.998925	1.04505	1.21572	0.788325	0.868842	1.08314	1.1895	0.182744
P00375	Dihydrofolate reductase OS=Mus musculus OX=10090 GN=Dhfr PE=1 SV=3	Dhfr	21.606	13.9	2	2	2	0	0	1	0	0	1	2	1	1	0	0	1	2	1	1	0	0	1	0	0	0	0	0	0
P00405	Cytochrome c oxidase subunit 2 OS=Mus musculus OX=10090 GN=Mtco2 PE=1 SV=1	Mtco2	25.976	7.5	6	2	2	1	1	1	1	1	1	1	1	1	1	1	1	1	1	1	1	1	1	0	0	0	0	0	0
P01027	Complement C3 OS=Mus musculus OX=10090 GN=C3 PE=1 SV=3	C3	186.48	1.2	6	1	1	1	1	1	1	1	1	1	1	1	1	1	1	1	1	1	1	1	1	0	0	0	0	0	0
P01029	Complement C4-B OS=Mus musculus OX=10090 GN=C4b PE=1 SV=3	C4b	192.91	3	5	3	3	1	0	0	2	2	0	1	0	1	2	3	0	1	0	1	2	3	0	0	0	0	27902	20290	0				1.15795	0.842048
P01942	Hemoglobin subunit alpha OS=Mus musculus OX=10090 GN=Hba PE=1 SV=2	Hba	15.085	19	3	2	2	0	1	1	1	0	0	0	1	1	2	0	1	0	1	1	2	0	1	0	0	0	0	0	0
P84244	Histone H3.3 OS=Mus musculus OX=10090 GN=H3-3a PE=1 SV=2	H3-3a	15.328	43.4	8	4	4	1	2	0	1	2	2	1	2	0	1	4	2	1	2	0	1	4	2	0	373380	0	0	527090	275220		0.952751			1.34497	0.702277	0.9308
P02469	Laminin subunit beta-1 OS=Mus musculus OX=10090 GN=Lamb1 PE=1 SV=3	Lamb1	197.09	17.5	100	25	25	19	16	9	22	21	13	17	18	13	21	21	17	17	18	13	21	21	17	167270	184370	171960	180150	169400	155730	0.975449	1.07517	1.0028	1.05056	0.98787	0.908153	1.0363	0.514758
P03930	ATP synthase protein 8 OS=Mus musculus OX=10090 GN=Mtatp8 PE=1 SV=1	Mtatp8	7.7662	14.9	5	1	1	1	0	1	1	1	1	1	1	1	1	1	1	1	1	1	1	1	1	0	0	0	0	0	0
P03958	Adenosine deaminase OS=Mus musculus OX=10090 GN=Ada PE=1 SV=3	Ada	39.991	25	34	6	6	4	6	4	8	6	6	6	4	4	5	6	5	6	4	4	5	6	5	158860	184640	194120	151540	166330	212120	0.892798	1.03768	1.09096	0.851659	0.93478	1.19212	1.0144	0.866373
P05063	Fructose-bisphosphate aldolase C OS=Mus musculus OX=10090 GN=Aldoc PE=1 SV=4	Aldoc	39.394	5.5	1	1	1	1	0	0	0	0	0	1	0	0	0	0	0	1	0	0	0	0	0	0	0	0	0	0	0
P05064	Fructose-bisphosphate aldolase A OS=Mus musculus OX=10090 GN=Aldoa PE=1 SV=2	Aldoa	39.355	55.2	88	22	22	19	13	9	19	15	13	18	15	13	22	19	17	18	15	13	22	19	17	827100	835640	805990	874510	765010	720500	1.02772	1.03833	1.00149	1.08663	0.950569	0.895263	1.0461	0.454269
P05201	Aspartate aminotransferase, cytoplasmic OS=Mus musculus OX=10090 GN=Got1 PE=1 SV=3	Got1	46.247	10.2	11	3	3	3	2	1	1	3	1	3	2	2	2	3	2	3	2	2	2	3	2	19477	19890	24634	26302	26094	23565	0.834955	0.85266	1.05603	1.12753	1.11862	1.0102	0.8426	0.101403
P05213	Tubulin alpha-1B chain OS=Mus musculus OX=10090 GN=Tuba1b PE=1 SV=2	Tuba1b	50.151	67.4	11	24	0	2	1	3	2	1	2	23	20	21	19	19	20	0	0	0	0	0	0	1288100	120880	738500	949800	594380	1149400	1.59647	0.149818	0.915295	1.17718	0.736673	1.42456	0.7973	0.479614
P05214	Tubulin alpha-3 chain OS=Mus musculus OX=10090 GN=Tuba3a PE=1 SV=1	Tuba3a	49.959	57.8	8	20	3	1	1	2	2	1	1	17	17	17	17	14	18	1	1	2	2	1	3	0	0	603540	424930	0	549440			1.14748	0.807898		1.04462	1.2388
P05532	Mast/stem cell growth factor receptor Kit OS=Mus musculus OX=10090 GN=Kit PE=1 SV=3	Kit	109.34	4.8	9	3	3	1	2	1	2	1	2	1	2	1	2	2	2	1	2	1	2	2	2	0	0	0	36359	38418	35624				0.988007	1.04396	0.968035
P06728	Apolipoprotein A-IV OS=Mus musculus OX=10090 GN=Apoa4 PE=1 SV=3	Apoa4	45.029	6.1	7	2	2	2	1	1	1	1	1	2	1	1	1	1	1	2	1	1	1	1	1	0	0	0	0	0	0
P06801	NADP-dependent malic enzyme OS=Mus musculus OX=10090 GN=Me1 PE=1 SV=2	Me1	63.953	15.7	10	5	5	4	0	2	2	1	1	4	1	3	2	1	1	4	1	3	2	1	1	199560	0	169130	122530	0	0	1.21876		1.03292	0.748321			1.5045
P07141	Macrophage colony-stimulating factor 1 OS=Mus musculus OX=10090 GN=Csf1 PE=1 SV=2	Csf1	60.648	2.2	3	1	1	1	1	0	0	0	1	1	1	0	0	1	1	1	1	0	0	1	1	0	548110	0	0	0	413910		1.1395				0.860502	1.3242
P07356	Annexin A2 OS=Mus musculus OX=10090 GN=Anxa2 PE=1 SV=2	Anxa2	38.676	25.7	9	7	7	8	0	1	0	0	0	7	0	1	1	1	0	7	0	1	1	1	0	0	0	0	0	0	0
P07607	Thymidylate synthase OS=Mus musculus OX=10090 GN=Tyms PE=1 SV=1	Tyms	34.958	3.6	1	1	1	0	0	0	1	0	0	0	0	0	1	0	0	0	0	0	1	0	0	0	0	0	0	0	0
P07724	Serum albumin OS=Mus musculus OX=10090 GN=Alb PE=1 SV=3	Alb	68.692	31.2	33	17	12	6	5	1	4	14	3	9	9	6	6	16	10	6	5	3	5	12	6	416240	510290	1154800	796350	887240	864990	0.539414	0.661296	1.49653	1.03201	1.14979	1.12096	0.8167	0.386644
P07742	Ribonucleoside-diphosphate reductase large subunit OS=Mus musculus OX=10090 GN=Rrm1 PE=1 SV=2	Rrm1	90.209	3.7	3	2	2	1	0	2	0	0	0	1	0	2	1	0	0	1	0	2	1	0	0	0	0	0	0	0	0
P07759	Serine protease inhibitor A3K OS=Mus musculus OX=10090 GN=Serpina3k PE=1 SV=2	Serpina3k	46.879	2.4	1	1	1	0	0	0	1	0	0	0	0	0	1	0	0	0	0	0	1	0	0	0	0	0	0	0	0
P07901	Heat shock protein HSP 90-alpha OS=Mus musculus OX=10090 GN=Hsp90aa1 PE=1 SV=4	Hsp90aa1	84.787	55	412	58	41	69	55	43	78	81	86	46	46	41	54	53	52	34	31	29	37	36	37	7999300	7511600	7074200	9111100	8552400	8390600	0.986772	0.926611	0.872654	1.12392	1.055	1.03504	0.8669	0.0296217
P08003	Protein disulfide-isomerase A4 OS=Mus musculus OX=10090 GN=Pdia4 PE=1 SV=3	Pdia4	71.982	41.8	95	24	24	17	15	7	19	18	19	19	20	12	21	19	21	19	20	12	21	19	21	430300	378570	384860	444120	450830	386180	1.04321	0.917797	0.933047	1.07672	1.09298	0.936247	0.9318	0.333539
P08030	Adenine phosphoribosyltransferase OS=Mus musculus OX=10090 GN=Aprt PE=1 SV=2	Aprt	19.724	7.2	4	1	1	1	1	1	0	1	0	1	1	1	0	1	1	1	1	1	0	1	1	0	0	0	0	0	0
P08113	Endoplasmin OS=Mus musculus OX=10090 GN=Hsp90b1 PE=1 SV=2	Hsp90b1	92.475	54	225	43	41	40	35	25	46	37	42	33	36	34	40	34	38	32	34	32	38	32	36	5725500	5570900	5659900	5619900	5437500	5535700	1.02395	0.996304	1.01222	1.00507	0.972447	0.990009	1.0219	0.155443
P08226	Apolipoprotein E OS=Mus musculus OX=10090 GN=Apoe PE=1 SV=2	Apoe	35.866	21.2	15	5	5	1	3	1	3	4	3	1	4	2	5	5	3	1	4	2	5	5	3	0	154710	166790	116960	127780	117800		1.13085	1.21915	0.854921	0.93401	0.861061	1.3302	0.00849618
P08228	Superoxide dismutase [Cu-Zn] OS=Mus musculus OX=10090 GN=Sod1 PE=1 SV=2	Sod1	15.942	67.5	74	14	14	17	7	5	16	16	13	10	7	9	11	11	10	10	7	9	11	11	10	4519900	3446700	2463900	3357300	3681800	2920400	1.33003	1.01423	0.725032	0.987925	1.08341	0.859362	1.0473	0.918543
P08249	Malate dehydrogenase, mitochondrial OS=Mus musculus OX=10090 GN=Mdh2 PE=1 SV=3	Mdh2	35.611	55.3	68	16	16	14	9	7	13	13	12	15	9	11	14	13	11	15	9	11	14	13	11	1174000	1035000	1290800	1016200	1094300	1047200	1.05805	0.932783	1.16332	0.915839	0.986226	0.943778	1.1083	0.215296
P08752	Guanine nucleotide-binding protein G(i) subunit alpha-2 OS=Mus musculus OX=10090 GN=Gnai2 PE=1 SV=5	Gnai2	40.489	30.1	21	8	5	2	5	3	4	6	1	2	7	5	5	7	2	1	5	3	4	4	1	210120	201240	238890	224110	234200	218490	0.950017	0.909868	1.0801	1.01327	1.05889	0.98786	0.9608	0.487438
P09055	Integrin beta-1 OS=Mus musculus OX=10090 GN=Itgb1 PE=1 SV=1	Itgb1	88.231	4.6	2	2	2	1	0	0	0	0	1	1	0	0	0	0	1	1	0	0	0	0	1	0	0	0	0	0	0
P09103	Protein disulfide-isomerase OS=Mus musculus OX=10090 GN=P4hb PE=1 SV=2	P4hb	57.058	57	143	31	31	22	22	12	32	25	30	21	23	17	26	22	26	21	23	17	26	22	26	696940	712490	708190	606420	695510	663250	1.02421	1.04706	1.04074	0.891183	1.02211	0.974699	1.0776	0.134374
P09405	Nucleolin OS=Mus musculus OX=10090 GN=Ncl PE=1 SV=2	Ncl	76.722	17.3	28	10	10	6	5	6	4	3	4	7	7	9	6	6	7	7	7	9	6	6	7	258670	256890	270500	290210	267630	233390	0.983979	0.977208	1.02898	1.10396	1.01806	0.887814	0.9935	0.967823
P09411	Phosphoglycerate kinase 1 OS=Mus musculus OX=10090 GN=Pgk1 PE=1 SV=4	Pgk1	44.55	37.4	49	11	11	12	3	5	10	9	10	9	7	6	11	10	9	9	7	6	11	10	9	356710	280660	291040	245090	291360	280070	1.22656	0.965059	1.00075	0.84275	1.00185	0.96303	1.137	0.240704
P09671	Superoxide dismutase [Mn], mitochondrial OS=Mus musculus OX=10090 GN=Sod2 PE=1 SV=3	Sod2	24.603	12.6	8	2	2	2	0	2	2	1	1	2	0	2	2	2	2	2	0	2	2	2	2	49783	0	31460	59721	36416	37222	1.15989		0.732985	1.39144	0.848454	0.867233	0.9138	0.762969
P09803	Cadherin-1 OS=Mus musculus OX=10090 GN=Cdh1 PE=1 SV=1	Cdh1	98.255	2.5	1	1	1	0	0	1	0	0	0	0	0	1	0	0	0	0	0	1	0	0	0	0	0	0	0	0	0
P09813	Apolipoprotein A-II OS=Mus musculus OX=10090 GN=Apoa2 PE=1 SV=2	Apoa2	11.309	9.8	3	1	1	0	0	0	1	1	1	0	0	0	1	1	1	0	0	0	1	1	1	0	0	0	0	0	0
P0C242	Cyclin-O OS=Mus musculus OX=10090 GN=Ccno PE=1 SV=1	Ccno	38.821	6	3	1	1	1	0	0	0	1	1	1	0	0	0	1	1	1	0	0	0	1	1	0	0	0	0	0	0
P0C7A0	KH homology domain-containing protein 1B OS=Mus musculus OX=10090 GN=Khdc1b PE=2 SV=1	Khdc1b	14.836	12.7	4	2	2	0	1	0	1	1	1	1	1	1	1	2	1	1	1	1	1	2	1	0	0	0	0	0	0
P0C7N9	Proteasome assembly chaperone 4 OS=Mus musculus OX=10090 GN=Psmg4 PE=1 SV=1	Psmg4	13.974	12.2	2	1	1	0	0	0	0	1	1	1	0	0	1	1	1	1	0	0	1	1	1	0	0	0	0	0	0
P0DP28	Calmodulin-3 OS=Mus musculus OX=10090 GN=Calm3 PE=1 SV=1	Calm3	16.837	33.6	25	5	5	5	5	4	3	4	4	4	3	4	3	2	5	4	3	4	3	2	5	1670500	1228500	1348100	1473000	1810000	1312300	1.13352	0.833597	0.914752	0.999502	1.22817	0.89046	0.9242	0.582004
P10126	Elongation factor 1-alpha 1 OS=Mus musculus OX=10090 GN=Eef1a1 PE=1 SV=3	Eef1a1	50.113	50	104	20	20	25	13	10	20	19	17	16	11	14	17	15	16	16	11	14	17	15	16	8031000	7052500	8176500	7549800	8010500	7508700	1.04008	0.913359	1.05893	0.977763	1.03743	0.972441	1.0083	0.904135
P10518	Delta-aminolevulinic acid dehydratase OS=Mus musculus OX=10090 GN=Alad PE=1 SV=1	Alad	36.023	33.9	16	7	7	3	3	2	2	4	2	3	3	4	4	4	3	3	3	4	4	4	3	46230	46885	88562	99184	42875	60095	0.722662	0.732901	1.38439	1.55043	0.670217	0.939398	0.8987	0.783436
P10605	Cathepsin B OS=Mus musculus OX=10090 GN=Ctsb PE=1 SV=2	Ctsb	37.279	3.8	2	1	1	1	0	0	0	0	1	1	0	0	0	0	1	1	0	0	0	0	1	0	0	0	0	0	0
P10630	Eukaryotic initiation factor 4A-II OS=Mus musculus OX=10090 GN=Eif4a2 PE=1 SV=2	Eif4a2	46.402	27	11	9	2	1	3	0	2	3	2	6	6	4	7	8	7	1	2	0	1	2	2	0	33516	0	18513	16907	24017		1.44228		0.796661	0.72755	1.03351	1.6917
P10639	Thioredoxin OS=Mus musculus OX=10090 GN=Txn PE=1 SV=3	Txn	11.675	12.4	3	1	1	1	0	1	0	0	1	1	0	1	1	1	1	1	0	1	1	1	1	0	0	0	0	0	0
Q80W21	Glutathione S-transferase Mu 7 OS=Mus musculus OX=10090 GN=Gstm7 PE=1 SV=1	Gstm7	25.709	11.9	1	2	1	1	0	0	0	0	0	2	1	1	1	2	1	1	0	0	0	1	0	0	0	0	0	0	0
P10711	Transcription elongation factor A protein 1 OS=Mus musculus OX=10090 GN=Tcea1 PE=1 SV=2	Tcea1	33.88	15	4	3	3	2	0	1	1	0	0	2	1	1	1	0	0	2	1	1	1	0	0	0	0	0	0	0	0
P10761	Zona pellucida sperm-binding protein 3 OS=Mus musculus OX=10090 GN=Zp3 PE=1 SV=4	Zp3	46.303	31.4	219	18	18	38	36	18	39	45	43	14	15	10	14	14	14	14	15	10	14	14	14	34421000	41054000	36177000	38204000	33443000	36044000	0.941566	1.12301	0.989601	1.04505	0.914814	0.985963	1.0368	0.620997
P10852	4F2 cell-surface antigen heavy chain OS=Mus musculus OX=10090 GN=Slc3a2 PE=1 SV=1	Slc3a2	58.336	21.5	26	8	8	6	5	3	4	4	4	6	6	5	7	5	6	6	6	5	7	5	6	79732	99834	85517	79747	64020	78271	0.98208	1.22968	1.05334	0.982265	0.788552	0.964085	1.1939	0.140313
Q9D2U9	Histone H2B type 3-A OS=Mus musculus OX=10090 GN=Hist3h2ba PE=1 SV=3	Hist3h2ba	13.994	27.8	6	3	3	2	1	1	1	0	1	3	1	2	2	1	2	3	1	2	2	1	2	402330	0	429160	429310	0	310870	1.02395		1.09224	1.09262		0.791184	1.1234	0.515928
P11031	Activated RNA polymerase II transcriptional coactivator p15 OS=Mus musculus OX=10090 GN=Sub1 PE=1 SV=3	Sub1	14.427	8.7	5	1	1	1	1	0	1	1	1	1	1	1	1	1	1	1	1	1	1	1	1	0	0	0	0	0	0
P11103	Poly [ADP-ribose] polymerase 1 OS=Mus musculus OX=10090 GN=Parp1 PE=1 SV=3	Parp1	113.1	1.3	5	1	1	1	1	0	1	1	1	1	1	0	1	1	1	1	1	0	1	1	1	0	0	0	0	0	0
P11157	Ribonucleoside-diphosphate reductase subunit M2 OS=Mus musculus OX=10090 GN=Rrm2 PE=1 SV=1	Rrm2	45.095	5.6	1	2	1	0	0	0	1	0	0	1	1	0	1	2	1	0	1	0	1	1	0	0	0	0	0	0	0
P11214	Tissue-type plasminogen activator OS=Mus musculus OX=10090 GN=Plat PE=1 SV=3	Plat	63.096	19.3	23	8	8	4	3	0	5	5	6	4	5	1	7	7	6	4	5	1	7	7	6	233610	225370	0	320030	310270	328600	0.8238	0.794743		1.12855	1.09413	1.15877	0.718	0.00095727
P11352	Glutathione peroxidase 1 OS=Mus musculus OX=10090 GN=Gpx1 PE=1 SV=2	Gpx1	22.329	47.3	36	8	8	8	5	3	6	6	8	7	7	5	6	5	8	7	7	5	6	5	8	208890	215170	240050	166510	207450	212090	1.00254	1.03268	1.15209	0.799146	0.995633	1.0179	1.1332	0.216629
P11438	Lysosome-associated membrane glycoprotein 1 OS=Mus musculus OX=10090 GN=Lamp1 PE=1 SV=2	Lamp1	43.865	4.7	2	2	2	0	0	1	0	1	0	0	1	1	1	1	1	0	1	1	1	1	1	0	0	0	0	0	0
P11440	Cyclin-dependent kinase 1 OS=Mus musculus OX=10090 GN=Cdk1 PE=1 SV=3	Cdk1	34.106	36.4	34	8	7	8	7	2	5	5	7	8	6	4	6	7	7	7	5	3	5	6	6	162680	164140	195310	160850	174790	179740	0.940791	0.949234	1.12949	0.930208	1.01082	1.03945	1.0131	0.885025
P11499	Heat shock protein HSP 90-beta OS=Mus musculus OX=10090 GN=Hsp90ab1 PE=1 SV=3	Hsp90ab1	83.28	44.9	109	41	22	18	15	13	20	22	21	27	31	27	38	40	34	14	14	13	19	21	17	1276200	1226600	1321700	1259000	1244400	1287500	1.00549	0.96641	1.04134	0.991937	0.980434	1.01439	1.0089	0.739909
P11881	Inositol 1,4,5-trisphosphate receptor type 1 OS=Mus musculus OX=10090 GN=Itpr1 PE=1 SV=2	Itpr1	313.16	4.5	24	10	6	4	3	4	5	4	4	5	3	5	7	7	6	3	3	5	4	4	4	48280	44932	58882	60760	55677	70704	0.853921	0.794706	1.04144	1.07465	0.984751	1.25053	0.8127	0.121897
P11983	T-complex protein 1 subunit alpha OS=Mus musculus OX=10090 GN=Tcp1 PE=1 SV=3	Tcp1	60.448	34.2	81	16	16	11	17	11	11	16	15	11	14	9	12	13	14	11	14	9	12	13	14	420370	489150	470100	473670	424650	482920	0.913563	1.06304	1.02164	1.0294	0.922865	1.0495	0.9988	0.979843
P12246	Serum amyloid P-component OS=Mus musculus OX=10090 GN=Apcs PE=1 SV=2	Apcs	26.247	8.9	2	1	1	0	0	1	0	1	0	0	0	1	0	1	0	0	0	1	0	1	0	0	0	0	0	0	0
P12367	cAMP-dependent protein kinase type II-alpha regulatory subunit OS=Mus musculus OX=10090 GN=Prkar2a PE=1 SV=2	Prkar2a	45.389	9.2	3	2	2	0	1	1	1	0	0	1	1	1	1	2	2	1	1	1	1	2	2	0	0	0	0	0	0
P12382	ATP-dependent 6-phosphofructokinase, liver type OS=Mus musculus OX=10090 GN=Pfkl PE=1 SV=4	Pfkl	85.359	15.3	30	8	7	7	5	5	4	4	5	6	6	5	5	6	7	5	6	5	5	6	6	49895	59216	69972	50658	62462	67824	0.831521	0.986859	1.16611	0.844237	1.04096	1.13031	0.9897	0.928653
P12658	Calbindin OS=Mus musculus OX=10090 GN=Calb1 PE=1 SV=2	Calb1	29.994	14.2	13	4	4	3	3	1	3	2	1	3	3	2	4	3	1	3	3	2	4	3	1	153840	105700	107440	113060	118530	0	1.28506	0.882938	0.897472	0.944418	0.99011		1.0564	0.819459
P12787	Cytochrome c oxidase subunit 5A, mitochondrial OS=Mus musculus OX=10090 GN=Cox5a PE=1 SV=2	Cox5a	16.101	28.8	17	5	5	3	3	1	4	2	4	4	3	2	5	3	4	4	3	2	5	3	4	221340	327070	109110	280710	249160	322250	0.879706	1.29993	0.433653	1.11567	0.990276	1.28077	0.7716	0.348967
P12815	Programmed cell death protein 6 OS=Mus musculus OX=10090 GN=Pdcd6 PE=1 SV=2	Pdcd6	21.867	5.2	3	1	1	1	0	1	1	0	0	1	1	1	1	0	1	1	1	1	1	0	1	0	0	0	0	0	0
P12970	60S ribosomal protein L7a OS=Mus musculus OX=10090 GN=Rpl7a PE=1 SV=2	Rpl7a	29.976	37.6	30	9	9	6	1	4	6	8	5	7	3	5	6	8	5	7	3	5	6	8	5	138270	107220	142550	157530	153070	148590	0.979215	0.759322	1.00953	1.11561	1.08403	1.0523	0.8451	0.127871
P13562	Progonadoliberin-1 OS=Mus musculus OX=10090 GN=Gnrh1 PE=3 SV=1	Gnrh1	10.337	13.3	4	1	1	1	1	1	1	0	0	1	1	1	1	0	1	1	1	1	1	0	1	0	0	0	0	0	0
P13864	DNA (cytosine-5)-methyltransferase 1 OS=Mus musculus OX=10090 GN=Dnmt1 PE=1 SV=5	Dnmt1	183.19	52.3	477	86	86	84	78	47	97	86	85	67	64	55	79	78	71	67	64	55	79	78	71	4558100	4902000	4609500	4811000	4833600	4666100	0.963647	1.03635	0.974514	1.01711	1.02189	0.98648	0.9832	0.527756
P14115	60S ribosomal protein L27a OS=Mus musculus OX=10090 GN=Rpl27a PE=1 SV=5	Rpl27a	16.605	31.1	11	5	5	3	0	1	3	2	2	3	2	1	4	3	3	3	2	1	4	3	3	260230	269790	0	272200	268000	270520	0.970472	1.00612		1.01511	0.999448	1.00885	0.9806	0.271816
P14131	40S ribosomal protein S16 OS=Mus musculus OX=10090 GN=Rps16 PE=1 SV=4	Rps16	16.445	31.5	12	5	5	2	1	1	4	2	2	2	3	2	4	2	3	2	3	2	4	2	3	59028	39373	49372	69414	72805	40098	1.07294	0.715678	0.897428	1.26173	1.32337	0.728856	0.8105	0.445757
P14148	60S ribosomal protein L7 OS=Mus musculus OX=10090 GN=Rpl7 PE=1 SV=2	Rpl7	31.419	21.9	13	5	5	1	2	2	2	3	3	2	2	3	4	4	3	2	2	3	4	4	3	178370	175870	176950	202890	198850	237570	0.914327	0.901512	0.907048	1.04002	1.01931	1.21779	0.8309	0.0320318
P14152	Malate dehydrogenase, cytoplasmic OS=Mus musculus OX=10090 GN=Mdh1 PE=1 SV=3	Mdh1	36.511	36.2	36	10	10	5	7	1	9	7	7	6	9	4	10	9	9	6	9	4	10	9	9	526430	549940	560350	470530	536740	461950	1.01695	1.06236	1.08247	0.908962	1.03686	0.892387	1.114	0.0962923
P14206	40S ribosomal protein SA OS=Mus musculus OX=10090 GN=Rpsa PE=1 SV=4	Rpsa	32.838	41	42	10	10	6	4	7	10	8	7	7	6	7	10	9	8	7	6	7	10	9	8	428350	371540	478540	439200	461400	434120	0.983526	0.853085	1.09877	1.00844	1.05941	0.996774	0.9578	0.559411
P14211	Calreticulin OS=Mus musculus OX=10090 GN=Calr PE=1 SV=1	Calr	47.994	50.5	92	21	21	17	15	8	19	16	17	14	15	12	17	18	17	14	15	12	17	18	17	2878000	2508300	2391000	2390400	2566500	2281300	1.15001	1.00228	0.955413	0.955173	1.02554	0.911578	1.0745	0.344569
P14685	26S proteasome non-ATPase regulatory subunit 3 OS=Mus musculus OX=10090 GN=Psmd3 PE=1 SV=3	Psmd3	60.718	22.8	32	11	11	5	3	4	8	7	5	6	8	7	10	8	7	6	8	7	10	8	7	76996	57833	68538	54746	57489	65164	1.21328	0.911316	1.08	0.862672	0.905895	1.02683	1.1464	0.247593
P14824	Annexin A6 OS=Mus musculus OX=10090 GN=Anxa6 PE=1 SV=3	Anxa6	75.884	30.5	72	18	18	13	11	13	11	11	13	17	14	14	15	12	14	17	14	14	15	12	14	358520	387350	445110	318740	359990	410200	0.943511	1.01938	1.17139	0.838823	0.94738	1.07952	1.0937	0.399775
P14869	60S acidic ribosomal protein P0 OS=Mus musculus OX=10090 GN=Rplp0 PE=1 SV=3	Rplp0	34.216	22.4	17	5	5	2	2	2	3	4	4	2	3	4	3	3	4	2	3	4	3	3	4	108640	95049	143090	124370	133800	111960	0.909237	0.79549	1.19756	1.04089	1.11981	0.937023	0.9369	0.587139
P15327	Bisphosphoglycerate mutase OS=Mus musculus OX=10090 GN=Bpgm PE=1 SV=2	Bpgm	29.978	50.2	110	17	17	14	18	14	19	22	23	15	15	9	15	15	16	15	15	9	15	15	16	2730100	2951100	2879200	2615000	2494400	2482300	1.01415	1.09624	1.06953	0.971391	0.926592	0.922097	1.1276	0.0133882
P15375	Myogenic factor 6 OS=Mus musculus OX=10090 GN=Myf6 PE=2 SV=1	Myf6	26.986	2.9	5	1	1	1	1	0	1	1	1	1	1	0	1	1	1	1	1	0	1	1	1	0	0	0	0	0	0
P15532	Nucleoside diphosphate kinase A OS=Mus musculus OX=10090 GN=Nme1 PE=1 SV=1	Nme1	17.208	20.4	8	3	3	0	1	0	3	2	2	1	1	0	3	2	2	1	1	0	3	2	2	0	0	0	60193	67614	53152				0.9979	1.12093	0.881172
P15920	V-type proton ATPase 116 kDa subunit a isoform 2 OS=Mus musculus OX=10090 GN=Atp6v0a2 PE=1 SV=2	Atp6v0a2	98.144	1.4	5	1	1	0	1	1	1	1	1	1	1	1	1	1	1	1	1	1	1	1	1	0	0	0	0	0	0
P16045	Galectin-1 OS=Mus musculus OX=10090 GN=Lgals1 PE=1 SV=3	Lgals1	14.866	13.3	1	1	1	1	0	0	0	0	0	1	0	0	0	0	0	1	0	0	0	0	0	0	0	0	0	0	0
P16125	L-lactate dehydrogenase B chain OS=Mus musculus OX=10090 GN=Ldhb PE=1 SV=2	Ldhb	36.572	70.1	320	29	27	51	52	37	58	64	58	24	28	25	26	27	26	22	26	23	24	25	25	24086000	24250000	21156000	22947000	22350000	21031000	1.06403	1.07127	0.93459	1.01371	0.987336	0.929068	1.0477	0.427469
P16254	Signal recognition particle 14 kDa protein OS=Mus musculus OX=10090 GN=Srp14 PE=1 SV=1	Srp14	12.51	12.7	2	1	1	0	0	0	0	1	1	0	0	0	0	1	1	0	0	0	0	1	1	0	0	0	0	0	0
P16546	Spectrin alpha chain, non-erythrocytic 1 OS=Mus musculus OX=10090 GN=Sptan1 PE=1 SV=4	Sptan1	284.59	1.9	4	3	3	1	1	0	0	1	1	3	2	1	0	1	1	3	2	1	0	1	1	0	0	0	0	0	0
P16858	Glyceraldehyde-3-phosphate dehydrogenase OS=Mus musculus OX=10090 GN=Gapdh PE=1 SV=2	Gapdh	35.81	43.2	49	9	9	12	11	4	8	7	7	9	8	4	4	4	4	9	8	4	4	4	4	3312300	3335200	2422400	3352800	5803400	3003000	0.936158	0.942631	0.684645	0.947605	1.64022	0.848741	0.7459	0.319916
P17156	Heat shock-related 70 kDa protein 2 OS=Mus musculus OX=10090 GN=Hspa2 PE=1 SV=2	Hspa2	69.641	27	19	15	7	4	3	3	2	3	4	13	13	13	13	12	13	5	6	5	5	4	5	106210	109400	114810	116760	131780	126920	0.902788	0.929903	0.975888	0.992463	1.12013	1.07882	0.88	0.0399605
P17182	Alpha-enolase OS=Mus musculus OX=10090 GN=Eno1 PE=1 SV=3	Eno1	47.14	59	73	21	18	15	11	9	15	10	13	16	13	14	16	13	14	15	12	11	15	12	13	648450	556710	529490	590860	539450	507180	1.15378	0.990546	0.942114	1.05131	0.959836	0.902418	1.0593	0.49987
P17225	Polypyrimidine tract-binding protein 1 OS=Mus musculus OX=10090 GN=Ptbp1 PE=1 SV=2	Ptbp1	56.477	7.8	2	2	2	1	0	1	0	0	0	1	0	1	0	0	0	1	0	1	0	0	0	0	0	0	0	0	0
P17426	AP-2 complex subunit alpha-1 OS=Mus musculus OX=10090 GN=Ap2a1 PE=1 SV=1	Ap2a1	107.66	12.6	27	11	11	4	2	2	5	8	6	5	3	5	7	9	8	5	3	5	7	9	8	53988	50899	60986	45420	52415	55319	1.01536	0.957267	1.14698	0.854222	0.985779	1.04039	1.083	0.368598
P17742	Peptidyl-prolyl cis-trans isomerase A OS=Mus musculus OX=10090 GN=Ppia PE=1 SV=2	Ppia	17.971	57.9	47	11	11	7	10	7	6	7	10	8	9	7	8	8	10	8	9	7	8	8	10	1100500	1167500	1052200	943490	964920	954800	1.06786	1.13287	1.02099	0.915505	0.936299	0.926479	1.1596	0.00877866
P17751	Triosephosphate isomerase OS=Mus musculus OX=10090 GN=Tpi1 PE=1 SV=4	Tpi1	32.191	28.8	31	9	9	6	6	4	4	6	5	7	5	4	6	6	5	7	5	4	6	6	5	210880	181590	209380	186290	160310	195360	1.1062	0.952553	1.09833	0.977208	0.840926	1.02479	1.1105	0.240534
Q61696	Heat shock 70 kDa protein 1A OS=Mus musculus OX=10090 GN=Hspa1a PE=1 SV=2	Hspa1a	70.078	23.2	19	11	4	3	2	2	5	3	4	7	10	7	11	10	9	2	4	2	4	3	2	3419300	3111800	2715600	3354300	3244200	4832800	0.992156	0.902931	0.787968	0.973295	0.941348	1.4023	0.8089	0.23823
P17918	Proliferating cell nuclear antigen OS=Mus musculus OX=10090 GN=Pcna PE=1 SV=2	Pcna	28.785	19.5	25	4	4	5	5	3	2	6	4	3	4	3	2	4	3	3	4	3	2	4	3	123200	119580	135420	86915	105400	94278	1.11193	1.07925	1.22222	0.78444	0.951274	0.850893	1.3196	0.0143014
P18242	Cathepsin D OS=Mus musculus OX=10090 GN=Ctsd PE=1 SV=1	Ctsd	44.953	2.7	1	1	1	0	0	1	0	0	0	0	0	1	0	0	0	0	0	1	0	0	0	0	0	0	0	0	0
P18572	Basigin OS=Mus musculus OX=10090 GN=Bsg PE=1 SV=2	Bsg	42.444	11.8	9	4	4	1	2	0	2	2	2	2	2	0	2	2	2	2	2	0	2	2	2	0	0	0	76182	67019	64905				1.09822	0.966128	0.935653
P18653	Ribosomal protein S6 kinase alpha-1 OS=Mus musculus OX=10090 GN=Rps6ka1 PE=1 SV=1	Rps6ka1	81.594	7.7	10	4	4	2	1	2	1	3	1	3	2	2	1	3	2	3	2	2	1	3	2	35002	24952	0	0	32100	34742	1.1042	0.787154			1.01265	1.096	0.897	0.554716
P18654	Ribosomal protein S6 kinase alpha-3 OS=Mus musculus OX=10090 GN=Rps6ka3 PE=1 SV=2	Rps6ka3	83.693	1.8	4	1	1	0	1	0	1	1	1	0	1	0	1	1	1	0	1	0	1	1	1	0	0	0	0	0	0
P18760	Cofilin-1 OS=Mus musculus OX=10090 GN=Cfl1 PE=1 SV=3	Cfl1	18.559	69.9	54	12	11	13	4	3	13	12	9	9	6	8	10	10	8	8	6	7	9	9	7	1947300	1549300	1575900	1615500	1743200	1437500	1.18392	0.941948	0.95812	0.982196	1.05984	0.873975	1.0576	0.593264
P19096	Fatty acid synthase OS=Mus musculus OX=10090 GN=Fasn PE=1 SV=2	Fasn	272.43	1.2	5	2	2	2	0	1	1	1	0	2	2	2	1	1	1	2	2	2	1	1	1	27452	13518	20955	0	0	0	1.32993	0.654889	1.01518
P19157	Glutathione S-transferase P 1 OS=Mus musculus OX=10090 GN=Gstp1 PE=1 SV=2	Gstp1	23.609	22.4	13	3	3	3	2	2	2	2	2	3	2	2	2	2	2	3	2	2	2	2	2	421330	383530	439280	297600	387280	425580	1.07363	0.977312	1.11938	0.758345	0.986868	1.08446	1.1204	0.341787
P19182	Interferon-related developmental regulator 1 OS=Mus musculus OX=10090 GN=Ifrd1 PE=1 SV=2	Ifrd1	49.935	4.9	1	1	1	0	0	1	0	0	0	0	0	1	0	0	1	0	0	1	0	0	1	0	0	0	0	0	0
P19253	60S ribosomal protein L13a OS=Mus musculus OX=10090 GN=Rpl13a PE=1 SV=4	Rpl13a	23.464	23.2	12	5	4	2	2	1	3	2	2	2	3	2	4	2	2	2	3	2	4	2	2	118530	137030	34074	187300	137630	212330	0.860062	0.994299	0.247243	1.35906	0.998653	1.54068	0.5391	0.172222
P19536	Cytochrome c oxidase subunit 5B, mitochondrial OS=Mus musculus OX=10090 GN=Cox5b PE=1 SV=1	Cox5b	13.813	14.8	4	2	2	2	1	0	1	0	0	2	1	0	1	1	1	2	1	0	1	1	1	0	0	0	0	0	0
P19783	Cytochrome c oxidase subunit 4 isoform 1, mitochondrial OS=Mus musculus OX=10090 GN=Cox4i1 PE=1 SV=2	Cox4i1	19.53	30.8	23	6	6	5	3	0	4	6	5	5	5	1	4	5	5	5	5	1	4	5	5	580580	612050	0	587120	585500	610060	0.975663	1.02855		0.986653	0.983931	1.0252	1.0035	0.906286
P20029	Endoplasmic reticulum chaperone BiP OS=Mus musculus OX=10090 GN=Hspa5 PE=1 SV=3	Hspa5	72.421	54.7	246	40	38	47	39	26	48	38	48	34	32	28	36	31	39	32	30	26	34	29	37	4723100	4455700	4162600	4625300	4441800	4338500	1.05951	0.999521	0.933772	1.03757	0.996403	0.973231	0.9952	0.89473
P20108	Thioredoxin-dependent peroxide reductase, mitochondrial OS=Mus musculus OX=10090 GN=Prdx3 PE=1 SV=1	Prdx3	28.127	21.8	12	3	3	3	2	1	3	2	1	2	2	1	2	2	2	2	2	1	2	2	2	0	260650	0	401650	270100	370270		0.800356		1.23331	0.829374	1.13696	0.7504
P20239	Zona pellucida sperm-binding protein 2 OS=Mus musculus OX=10090 GN=Zp2 PE=1 SV=1	Zp2	80.209	36	246	29	29	52	28	35	46	44	41	28	19	23	29	26	25	28	19	23	29	26	25	13644000	13650000	12125000	12300000	12174000	11844000	1.0809	1.08137	0.960561	0.974425	0.964443	0.9383	1.0854	0.12097
P20918	Plasminogen OS=Mus musculus OX=10090 GN=Plg PE=1 SV=3	Plg	90.807	10.7	16	6	6	6	3	1	1	3	2	6	4	1	3	3	4	6	4	1	3	3	4	47607	46866	0	37632	37902	37203	1.14876	1.13088		0.908064	0.914579	0.897712	1.257	0.000138993
P21126	Ubiquitin-like protein 4A OS=Mus musculus OX=10090 GN=Ubl4a PE=1 SV=1	Ubl4a	17.8	24.2	5	3	3	1	0	0	1	3	0	1	1	0	3	3	1	1	1	0	3	3	1	0	0	0	21935	24110	0				0.952764	1.04724
P21271	Unconventional myosin-Vb OS=Mus musculus OX=10090 GN=Myo5b PE=1 SV=2	Myo5b	210.57	17.5	70	24	21	10	11	7	13	15	14	13	17	13	20	21	18	11	14	12	17	18	16	108170	118040	114990	125350	115370	116830	0.92883	1.01358	0.987392	1.07635	0.990655	1.00319	0.9543	0.269579
P21278	Guanine nucleotide-binding protein subunit alpha-11 OS=Mus musculus OX=10090 GN=Gna11 PE=1 SV=1	Gna11	42.024	3.9	5	1	1	1	1	1	1	1	0	1	1	1	1	1	1	1	1	1	1	1	1	0	0	0	0	0	0
P21619	Lamin-B2 OS=Mus musculus OX=10090 GN=Lmnb2 PE=1 SV=2	Lmnb2	67.317	3.5	1	1	1	0	0	0	0	1	0	0	0	0	0	1	0	0	0	0	0	1	0	0	0	0	0	0	0
P21956	Lactadherin OS=Mus musculus OX=10090 GN=Mfge8 PE=1 SV=3	Mfge8	51.24	21.2	26	9	9	5	7	1	6	5	2	6	8	4	7	7	7	6	8	4	7	7	7	166920	220300	126160	227300	226940	114750	0.925303	1.22121	0.699354	1.26001	1.25802	0.636104	0.9023	0.785233
P22727	Protein Wnt-6 OS=Mus musculus OX=10090 GN=Wnt6 PE=1 SV=2	Wnt6	39.655	4.9	9	2	2	2	2	1	1	1	2	2	2	1	2	2	2	2	2	1	2	2	2	33203	37849	0	37554	35997	43030	0.884786	1.00859		1.00073	0.95924	1.14665	0.9142	0.372038
P23116	Eukaryotic translation initiation factor 3 subunit A OS=Mus musculus OX=10090 GN=Eif3a PE=1 SV=5	Eif3a	161.93	7.2	20	9	9	6	2	2	2	3	5	7	4	6	3	4	5	7	4	6	3	4	5	75057	84786	77888	56506	78901	160920	0.843245	0.952548	0.875051	0.63483	0.886432	1.80789	0.8023	0.711857
P23242	Gap junction alpha-1 protein OS=Mus musculus OX=10090 GN=Gja1 PE=1 SV=2	Gja1	43.004	9.4	3	2	2	0	0	0	0	1	2	1	1	0	2	2	2	1	1	0	2	2	2	0	0	0	55989	57862	34143				1.13496	1.17293	0.692116
P23475	X-ray repair cross-complementing protein 6 OS=Mus musculus OX=10090 GN=Xrcc6 PE=1 SV=5	Xrcc6	69.483	2.3	3	1	1	1	0	0	1	0	1	1	0	0	1	1	1	1	0	0	1	1	1	0	0	0	0	0	0
P23506	Protein-L-isoaspartate(D-aspartate) O-methyltransferase OS=Mus musculus OX=10090 GN=Pcmt1 PE=1 SV=3	Pcmt1	24.634	14.1	22	3	3	4	4	3	3	4	4	3	3	2	3	3	3	3	3	2	3	3	3	93711	126020	113360	123740	105110	114300	0.831458	1.11812	1.00579	1.09789	0.932597	1.01414	0.9707	0.741127
P23591	GDP-L-fucose synthase OS=Mus musculus OX=10090 GN=Tsta3 PE=1 SV=3	Tsta3	35.877	33.3	24	8	8	3	3	4	5	5	4	4	5	6	6	6	6	4	5	6	6	6	6	42150	30356	52393	31421	49662	41040	1.0238	0.737327	1.27259	0.763195	1.20626	0.996834	1.0227	0.944784
P24369	Peptidyl-prolyl cis-trans isomerase B OS=Mus musculus OX=10090 GN=Ppib PE=1 SV=2	Ppib	23.713	22.2	9	4	4	2	1	2	1	2	1	4	1	2	3	2	2	4	1	2	3	2	2	283980	0	108310	223730	194960	0	1.40068		0.534218	1.1035	0.961602		0.9369	0.754098
P24472	Glutathione S-transferase A4 OS=Mus musculus OX=10090 GN=Gsta4 PE=1 SV=3	Gsta4	25.564	34.2	27	9	9	3	7	2	4	7	4	3	8	3	8	7	5	3	8	3	8	7	5	586120	623110	726340	602400	625280	654160	0.921232	0.979371	1.14162	0.94682	0.982782	1.02817	1.0286	0.736222
P24547	Inosine-5'-monophosphate dehydrogenase 2 OS=Mus musculus OX=10090 GN=Impdh2 PE=1 SV=2	Impdh2	55.814	25.5	40	10	10	8	6	4	8	9	5	8	6	6	8	9	8	8	6	6	8	9	8	120800	124840	132930	132920	131690	121490	0.94786	0.97956	1.04304	1.04296	1.03331	0.953274	0.9805	0.648792
P24549	Retinal dehydrogenase 1 OS=Mus musculus OX=10090 GN=Aldh1a1 PE=1 SV=5	Aldh1a1	54.467	5.8	7	3	2	1	2	1	1	1	1	2	2	2	2	1	1	1	2	1	2	1	1	0	852960	0	933180	0	0		0.955088		1.04491			0.914
P24668	Cation-dependent mannose-6-phosphate receptor OS=Mus musculus OX=10090 GN=M6pr PE=1 SV=1	M6pr	31.172	6.5	6	1	1	1	1	1	1	1	1	1	1	1	1	1	1	1	1	1	1	1	1	0	0	0	0	0	0
P24860	G2/mitotic-specific cyclin-B1 OS=Mus musculus OX=10090 GN=Ccnb1 PE=1 SV=3	Ccnb1	48.051	3	2	1	1	0	0	0	1	0	1	0	0	0	1	1	1	0	0	0	1	1	1	0	0	0	0	0	0
P25206	DNA replication licensing factor MCM3 OS=Mus musculus OX=10090 GN=Mcm3 PE=1 SV=2	Mcm3	91.545	9.5	8	5	5	2	0	0	4	2	0	2	1	0	4	2	0	2	1	0	4	2	0	38874	0	0	48892	0	0	0.885856			1.11414			0.7951
P25444	40S ribosomal protein S2 OS=Mus musculus OX=10090 GN=Rps2 PE=1 SV=3	Rps2	31.231	29	16	7	7	2	1	2	3	3	5	3	4	3	4	5	5	3	4	3	4	5	5	113840	114310	65472	161430	208970	166190	0.82273	0.826126	0.473171	1.16667	1.51024	1.20107	0.5472	0.0360573
P26043	Radixin OS=Mus musculus OX=10090 GN=Rdx PE=1 SV=3	Rdx	68.542	65.4	212	44	44	43	33	22	39	37	38	37	32	26	36	36	40	37	32	26	36	36	40	4539200	4161300	4683400	3970900	4097600	3793900	1.07878	0.988969	1.11305	0.943718	0.97383	0.901653	1.1283	0.0456026
P26231	Catenin alpha-1 OS=Mus musculus OX=10090 GN=Ctnna1 PE=1 SV=1	Ctnna1	100.11	8.9	6	5	5	0	1	2	1	1	1	0	2	2	3	3	2	0	2	2	3	3	2	0	0	0	0	69195	42897					1.23461	0.765389
P26350	Prothymosin alpha OS=Mus musculus OX=10090 GN=Ptma PE=1 SV=2	Ptma	12.254	26.1	10	3	3	2	2	1	2	1	2	2	3	2	2	2	3	2	3	2	2	2	3	353820	350260	309040	269180	342170	281210	1.114	1.10279	0.973007	0.847509	1.07732	0.885385	1.1351	0.202624
P26443	Glutamate dehydrogenase 1, mitochondrial OS=Mus musculus OX=10090 GN=Glud1 PE=1 SV=1	Glud1	61.336	18.5	26	8	8	5	3	3	6	4	5	5	3	4	7	4	5	5	3	4	7	4	5	82157	95336	105260	108200	90115	111650	0.831664	0.965073	1.06553	1.09529	0.912221	1.13022	0.9122	0.398984
P26450	Phosphatidylinositol 3-kinase regulatory subunit alpha OS=Mus musculus OX=10090 GN=Pik3r1 PE=1 SV=2	Pik3r1	83.516	21.8	29	11	11	5	1	5	8	5	5	6	2	5	7	7	6	6	2	5	7	7	6	134170	164550	142070	156180	91111	103230	1.01732	1.24768	1.07723	1.18421	0.690836	0.782726	1.2575	0.219478
P26516	26S proteasome non-ATPase regulatory subunit 7 OS=Mus musculus OX=10090 GN=Psmd7 PE=1 SV=2	Psmd7	36.539	8.7	11	2	2	3	1	3	1	3	0	1	1	1	2	2	1	1	1	1	2	2	1	59110	0	163340	0	140130	0	0.489078		1.35148		1.15944		0.7937
P26638	Serine--tRNA ligase, cytoplasmic OS=Mus musculus OX=10090 GN=Sars1 PE=1 SV=3	Sars1	58.388	25.8	23	9	9	2	3	3	5	7	3	3	6	5	5	7	6	3	6	5	5	7	6	55204	58078	93915	59518	83948	78535	0.771728	0.811905	1.31289	0.832036	1.17356	1.09788	0.9333	0.680846
P26883	Peptidyl-prolyl cis-trans isomerase FKBP1A OS=Mus musculus OX=10090 GN=Fkbp1a PE=1 SV=2	Fkbp1a	11.922	50.9	12	4	4	3	1	1	2	2	3	3	2	2	2	2	3	3	2	2	2	2	3	176200	210380	149750	293020	240060	149800	0.867119	1.03533	0.736953	1.44202	1.18139	0.737199	0.7854	0.390039
P27048	Small nuclear ribonucleoprotein-associated protein B OS=Mus musculus OX=10090 GN=Snrpb PE=1 SV=1	Snrpb	23.656	3.9	2	2	2	1	0	0	0	0	1	1	0	0	1	1	1	1	0	0	1	1	1	0	0	0	0	0	0
P27546	Microtubule-associated protein 4 OS=Mus musculus OX=10090 GN=Map4 PE=1 SV=3	Map4	117.43	11	28	8	8	3	7	2	5	7	4	4	7	2	5	8	6	4	7	2	5	8	6	134130	136150	69967	117000	135840	110580	1.14369	1.16092	0.596592	0.997631	1.15827	0.942889	0.9362	0.665248
P27612	Phospholipase A-2-activating protein OS=Mus musculus OX=10090 GN=Plaa PE=1 SV=4	Plaa	87.22	52.3	140	34	34	22	22	16	27	26	27	25	25	18	28	27	25	25	25	18	28	27	25	1081300	1065100	1211300	1088800	1063900	1131700	0.976769	0.962135	1.0942	0.983544	0.961051	1.0223	1.0223	0.664979
P27641	X-ray repair cross-complementing protein 5 OS=Mus musculus OX=10090 GN=Xrcc5 PE=1 SV=4	Xrcc5	83.056	1.9	5	1	1	0	1	0	1	1	2	0	1	0	1	1	1	0	1	0	1	1	1	0	0	0	0	0	0
P27659	60S ribosomal protein L3 OS=Mus musculus OX=10090 GN=Rpl3 PE=1 SV=3	Rpl3	46.109	12.4	17	7	7	1	3	1	5	4	3	2	6	2	6	6	4	2	6	2	6	6	4	200430	128910	147370	170520	186670	158900	1.2113	0.779069	0.890633	1.03054	1.12814	0.960314	0.9237	0.532517
P27773	Protein disulfide-isomerase A3 OS=Mus musculus OX=10090 GN=Pdia3 PE=1 SV=2	Pdia3	56.678	67.7	238	40	40	42	40	25	49	41	41	30	33	22	35	33	33	30	33	22	35	33	33	3687300	3671500	3478300	3568400	3633500	3408000	1.03156	1.02714	0.973087	0.998293	1.01651	0.95342	1.0214	0.47261
P28271	Cytoplasmic aconitate hydratase OS=Mus musculus OX=10090 GN=Aco1 PE=1 SV=3	Aco1	98.124	23.5	49	15	15	10	5	6	12	9	7	11	8	8	14	12	11	11	8	8	14	12	11	174370	198530	224400	203620	220580	227540	0.837619	0.953676	1.07795	0.978127	1.0596	1.09303	0.9165	0.316798
P28474	Alcohol dehydrogenase class-3 OS=Mus musculus OX=10090 GN=Adh5 PE=1 SV=3	Adh5	39.547	24.1	22	7	7	6	4	2	4	2	4	6	5	3	5	4	6	6	5	3	5	4	6	114560	86734	94446	81457	105350	89454	1.20168	0.909796	0.990691	0.854443	1.10507	0.938327	1.0705	0.580391
P28656	Nucleosome assembly protein 1-like 1 OS=Mus musculus OX=10090 GN=Nap1l1 PE=1 SV=2	Nap1l1	45.345	17.6	19	8	6	7	1	4	2	4	1	8	4	4	5	6	5	6	2	3	3	4	3	160420	99884	148960	112920	100530	102150	1.32786	0.826781	1.233	0.934686	0.832129	0.845538	1.2968	0.187563
P28665	Murinoglobulin-1 OS=Mus musculus OX=10090 GN=Mug1 PE=1 SV=3	Mug1	165.3	2.3	5	2	2	0	0	2	1	1	1	1	2	2	1	1	2	1	2	2	1	1	2	0	506880	696160	0	0	712780		0.793728	1.09012			1.11615	0.8439
P28740	Kinesin-like protein KIF2A OS=Mus musculus OX=10090 GN=Kif2a PE=1 SV=2	Kif2a	79.755	6	13	3	3	2	1	1	3	3	3	2	1	2	3	3	3	2	1	2	3	3	3	37357	0	48115	45446	51536	62799	0.761601		0.980926	0.926513	1.05067	1.28029	0.8024	0.249393
P28867	Protein kinase C delta type OS=Mus musculus OX=10090 GN=Prkcd PE=1 SV=3	Prkcd	77.546	6.1	11	3	3	1	2	1	2	3	2	1	2	1	2	3	2	1	2	1	2	3	2	0	83220	0	108370	82811	83509		0.930066		1.21114	0.925495	0.933296	0.9089
P29341	Polyadenylate-binding protein 1 OS=Mus musculus OX=10090 GN=Pabpc1 PE=1 SV=2	Pabpc1	70.67	20.6	42	12	12	7	6	6	5	9	9	9	7	9	8	11	12	9	7	9	8	11	12	362320	354120	375570	389860	444430	405120	0.932445	0.911342	0.966544	1.00332	1.14376	1.04259	0.8811	0.0419086
P29387	Guanine nucleotide-binding protein subunit beta-4 OS=Mus musculus OX=10090 GN=Gnb4 PE=1 SV=4	Gnb4	37.379	25.9	3	7	3	1	0	0	1	1	0	6	4	4	5	6	3	2	1	2	2	2	1	0	0	0	38407	16949	0				1.38764	0.612364
P29595	NEDD8 OS=Mus musculus OX=10090 GN=Nedd8 PE=1 SV=2	Nedd8	8.9723	40.7	16	3	3	4	0	2	3	5	2	3	0	1	3	3	2	3	0	1	3	3	2	211730	0	1041300	92251	161580	183910	0.626134		3.07936	0.272807	0.477829	0.543864	4.2937	0.161086
P29758	Ornithine aminotransferase, mitochondrial OS=Mus musculus OX=10090 GN=Oat PE=1 SV=1	Oat	48.354	19.6	30	6	6	4	6	4	6	7	3	6	5	4	5	6	5	6	5	4	5	6	5	98549	114470	127340	73987	83105	102720	0.985209	1.14437	1.27304	0.739659	0.830813	1.02691	1.31	0.087147
P29788	Vitronectin OS=Mus musculus OX=10090 GN=Vtn PE=1 SV=2	Vtn	54.848	13.4	15	4	4	3	1	1	3	4	3	4	1	2	4	3	4	4	1	2	4	3	4	102420	0	117070	90196	140720	139990	0.867384		0.991453	0.76386	1.19174	1.18556	0.8877	0.64354
P30416	Peptidyl-prolyl cis-trans isomerase FKBP4 OS=Mus musculus OX=10090 GN=Fkbp4 PE=1 SV=5	Fkbp4	51.572	17.7	31	7	7	6	4	2	7	6	6	6	4	4	6	6	5	6	4	4	6	6	5	142240	169710	174960	170580	155020	148240	0.888306	1.05986	1.09265	1.06529	0.968119	0.925777	1.0276	0.762043
P30681	High mobility group protein B2 OS=Mus musculus OX=10090 GN=Hmgb2 PE=1 SV=3	Hmgb2	24.162	14.8	12	2	2	2	2	2	2	2	2	1	2	1	2	2	2	1	2	1	2	2	2	93521	50797	0	0	153450	144100	0.846597	0.459839			1.3891	1.30446	0.485	0.129075
P30999	Catenin delta-1 OS=Mus musculus OX=10090 GN=Ctnnd1 PE=1 SV=2	Ctnnd1	104.92	4.9	6	3	3	2	2	0	0	1	1	2	3	0	1	1	2	2	3	0	1	1	2	44583	28365	0	0	0	26339	1.34709	0.857061				0.795844	1.3848
P31230	Aminoacyl tRNA synthase complex-interacting multifunctional protein 1 OS=Mus musculus OX=10090 GN=Aimp1 PE=1 SV=2	Aimp1	33.997	22.6	12	4	4	2	3	2	2	1	2	2	3	2	2	3	2	2	3	2	2	3	2	34400	35952	31502	28784	31617	22271	1.11854	1.16901	1.02431	0.935933	1.02805	0.724158	1.232	0.122923
P31786	Acyl-CoA-binding protein OS=Mus musculus OX=10090 GN=Dbi PE=1 SV=2	Dbi	10	48.3	15	4	4	1	2	2	3	4	3	1	3	2	4	4	4	1	3	2	4	4	4	0	201010	227960	220640	197440	179160		0.97938	1.11069	1.07502	0.961986	0.872921	1.0774	0.462732
P31938	Dual specificity mitogen-activated protein kinase kinase 1 OS=Mus musculus OX=10090 GN=Map2k1 PE=1 SV=2	Map2k1	43.474	8.4	7	3	2	3	1	0	2	1	0	3	2	1	2	2	1	2	1	1	1	1	0	45356	39321	0	38192	31888	0	1.17231	1.01633		0.987148	0.824208		1.2083	0.239177
P32020	Non-specific lipid-transfer protein OS=Mus musculus OX=10090 GN=Scp2 PE=1 SV=3	Scp2	59.125	4	14	3	3	3	2	0	3	3	3	3	2	1	3	3	3	3	2	1	3	3	3	158600	116440	0	153330	154850	121800	1.12479	0.825792		1.08742	1.0982	0.863805	0.9595	0.778085
P32067	Lupus La protein homolog OS=Mus musculus OX=10090 GN=Ssb PE=1 SV=1	Ssb	47.756	16.6	18	4	4	6	2	2	3	1	4	4	2	3	3	3	2	4	2	3	3	3	2	66142	58249	78135	74448	88773	85197	0.880047	0.775027	1.03962	0.990562	1.18116	1.13358	0.8153	0.105865
P32921	Tryptophan--tRNA ligase, cytoplasmic OS=Mus musculus OX=10090 GN=Wars1 PE=1 SV=2	Wars1	54.357	10.4	14	4	4	4	1	4	1	3	1	3	1	3	3	3	2	3	1	3	3	3	2	233530	0	184680	208100	182210	145640	1.22375		0.967762	1.09049	0.954819	0.763184	1.1705	0.388922
P33622	Apolipoprotein C-III OS=Mus musculus OX=10090 GN=Apoc3 PE=1 SV=2	Apoc3	10.982	19.2	3	1	1	0	0	0	1	1	1	0	0	0	1	1	1	0	0	0	1	1	1	0	0	0	0	0	0
P34022	Ran-specific GTPase-activating protein OS=Mus musculus OX=10090 GN=Ranbp1 PE=1 SV=2	Ranbp1	23.596	33	27	6	6	9	4	1	2	5	6	6	5	3	5	5	6	6	5	3	5	5	6	610720	569210	571950	584340	507260	610390	1.06093	0.988821	0.993581	1.0151	0.881203	1.06036	1.0293	0.629565
P34884	Macrophage migration inhibitory factor OS=Mus musculus OX=10090 GN=Mif PE=1 SV=2	Mif	12.504	23.5	18	4	4	3	4	2	4	2	3	3	4	3	4	2	3	3	4	3	4	2	3	1022900	1073400	670440	969850	850950	1060200	1.0867	1.14035	0.712257	1.03034	0.904025	1.12633	0.9603	0.741003
P35123	Ubiquitin carboxyl-terminal hydrolase 4 OS=Mus musculus OX=10090 GN=Usp4 PE=1 SV=3	Usp4	108.34	6.3	10	5	3	3	2	2	1	0	2	5	4	4	3	4	4	3	2	3	1	2	2	24363	36418	24633	0	35020	44508	0.738532	1.10396	0.746717		1.06159	1.3492	0.716	0.17119
P35235	Tyrosine-protein phosphatase non-receptor type 11 OS=Mus musculus OX=10090 GN=Ptpn11 PE=1 SV=3	Ptpn11	68.034	22.3	25	12	12	5	4	1	5	5	5	8	5	5	8	8	9	8	5	5	8	8	9	101210	105500	70238	116070	108320	107880	0.996786	1.03904	0.691752	1.14314	1.06681	1.06248	0.8335	0.207272
P35276	Ras-related protein Rab-3D OS=Mus musculus OX=10090 GN=Rab3d PE=1 SV=1	Rab3d	24.416	34.2	15	5	3	4	3	2	2	3	1	4	4	3	3	4	2	3	3	2	2	3	2	154790	125970	129070	100880	155810	58735	1.28057	1.04214	1.06779	0.834575	1.28901	0.485912	1.2993	0.312611
P35278	Ras-related protein Rab-5C OS=Mus musculus OX=10090 GN=Rab5c PE=1 SV=2	Rab5c	23.412	30.1	13	5	2	2	2	1	4	3	1	4	3	3	5	4	4	2	1	2	2	1	2	149180	142490	200680	148330	119480	175190	0.956947	0.914032	1.2873	0.951494	0.76643	1.12379	1.1114	0.530124
P61294	Ras-related protein Rab-6B OS=Mus musculus OX=10090 GN=Rab6b PE=1 SV=1	Rab6b	23.461	20.2	14	4	3	4	2	1	2	1	4	3	2	1	2	1	3	2	2	0	1	0	2	1793200	1603500	0	1799100	0	1297200	1.1047	0.987833		1.10833		0.799138	1.097	0.607365
P35282	Ras-related protein Rab-21 OS=Mus musculus OX=10090 GN=Rab21 PE=1 SV=4	Rab21	24.106	34.2	38	8	8	6	4	6	8	8	6	7	5	6	8	7	7	7	5	6	8	7	7	274250	305250	264300	237530	244850	274390	1.02807	1.14428	0.990772	0.89042	0.917861	1.0286	1.115	0.151726
P35285	Ras-related protein Rab-22A OS=Mus musculus OX=10090 GN=Rab22a PE=1 SV=2	Rab22a	21.802	22.7	8	3	3	1	0	2	1	2	2	1	1	2	2	2	2	1	1	2	2	2	2	0	0	0	105160	174050	141790				0.749359	1.24026	1.01038
P35292	Ras-related protein Rab-17 OS=Mus musculus OX=10090 GN=Rab17 PE=1 SV=1	Rab17	23.64	6.1	3	1	1	1	1	1	0	0	0	1	1	1	0	0	0	1	1	1	0	0	0	0	0	0	0	0	0
P35293	Ras-related protein Rab-18 OS=Mus musculus OX=10090 GN=Rab18 PE=1 SV=2	Rab18	23.035	26.2	11	4	4	2	3	3	2	0	1	2	4	3	4	1	1	2	4	3	4	1	1	104090	103100	118830	84365	0	0	1.01456	1.00491	1.15823	0.822301			1.2881
P35486	Pyruvate dehydrogenase E1 component subunit alpha, somatic form, mitochondrial OS=Mus musculus OX=10090 GN=Pdha1 PE=1 SV=1	Pdha1	43.231	26.7	28	9	9	3	6	6	5	5	3	5	6	7	7	6	5	5	6	7	7	6	5	97177	136590	164200	130850	122380	134300	0.742284	1.04334	1.25424	0.999495	0.934797	1.02585	1.0269	0.978637
P35564	Calnexin OS=Mus musculus OX=10090 GN=Canx PE=1 SV=1	Canx	67.277	15.4	35	10	10	5	4	6	6	9	5	5	6	7	7	8	6	5	6	7	7	8	6	516610	544690	525740	467940	477860	404560	1.05524	1.1126	1.07389	0.955825	0.976088	0.826363	1.1753	0.0398903
P35585	AP-1 complex subunit mu-1 OS=Mus musculus OX=10090 GN=Ap1m1 PE=1 SV=3	Ap1m1	48.542	14.2	3	5	2	1	0	0	1	1	0	4	4	2	5	4	4	1	1	1	2	2	1	0	0	0	24005	21358	0				1.05835	0.941648
P35700	Peroxiredoxin-1 OS=Mus musculus OX=10090 GN=Prdx1 PE=1 SV=1	Prdx1	22.176	74.9	144	24	23	25	25	21	26	24	23	17	21	16	23	19	22	16	20	15	22	19	21	6097700	5487900	5805400	4164500	4685700	4613200	1.18577	1.06719	1.12893	0.809836	0.911189	0.897091	1.2917	0.00587346
P35762	CD81 antigen OS=Mus musculus OX=10090 GN=Cd81 PE=1 SV=2	Cd81	25.814	9.7	5	1	1	1	0	1	1	1	1	1	0	1	1	1	1	1	0	1	1	1	1	0	0	0	0	0	0
P35922	Synaptic functional regulator FMR1 OS=Mus musculus OX=10090 GN=Fmr1 PE=1 SV=1	Fmr1	68.988	3.6	3	2	1	1	0	1	0	1	0	2	1	2	2	2	1	1	1	1	1	1	0	0	0	0	0	0	0
P35979	60S ribosomal protein L12 OS=Mus musculus OX=10090 GN=Rpl12 PE=1 SV=2	Rpl12	17.804	54.5	32	6	6	3	7	2	6	7	7	3	6	4	4	5	6	3	6	4	4	5	6	242120	230880	175690	200560	211930	207090	1.14543	1.09226	0.831164	0.94882	1.00261	0.979713	1.047	0.736515
P35980	60S ribosomal protein L18 OS=Mus musculus OX=10090 GN=Rpl18 PE=1 SV=3	Rpl18	21.644	22.3	13	4	4	2	2	0	3	3	3	2	2	0	3	4	3	2	2	0	3	4	3	166110	140670	0	192460	159120	169590	1.00314	0.849508		1.16227	0.960928	1.02416	0.883	0.280916
P36993	Protein phosphatase 1B OS=Mus musculus OX=10090 GN=Ppm1b PE=1 SV=1	Ppm1b	42.795	5.1	4	1	1	1	1	1	0	0	1	1	1	1	1	0	1	1	1	1	1	0	1	0	0	0	0	0	0
P37040	NADPH--cytochrome P450 reductase OS=Mus musculus OX=10090 GN=Por PE=1 SV=2	Por	77.043	14.5	14	6	6	2	1	3	5	2	1	3	1	3	5	3	3	3	1	3	5	3	3	96853	0	182560	105500	78962	121520	0.827245		1.55929	0.901101	0.674434	1.03793	1.3698	0.400586
P38060	Hydroxymethylglutaryl-CoA lyase, mitochondrial OS=Mus musculus OX=10090 GN=Hmgcl PE=1 SV=2	Hmgcl	34.238	4.3	4	1	1	1	0	1	1	0	1	1	0	1	1	0	1	1	0	1	1	0	1	0	0	0	0	0	0
P38647	Stress-70 protein, mitochondrial OS=Mus musculus OX=10090 GN=Hspa9 PE=1 SV=3	Hspa9	73.46	31.7	67	17	17	11	10	8	14	13	11	13	13	14	15	14	11	13	13	14	15	14	11	655670	620640	522980	711150	665010	603950	1.04091	0.985299	0.830259	1.12899	1.05574	0.958803	0.9087	0.302678
P39054	Dynamin-2 OS=Mus musculus OX=10090 GN=Dnm2 PE=1 SV=2	Dnm2	98.144	7.1	6	5	4	1	1	0	1	1	2	2	3	4	3	2	3	2	2	3	2	2	2	0	28734	0	29581	0	29148		0.985582		1.01463		0.999783	0.9785
P39087	Glutamate receptor ionotropic, kainate 2 OS=Mus musculus OX=10090 GN=Grik2 PE=1 SV=4	Grik2	102.49	1.9	1	1	1	1	0	0	0	0	0	1	1	0	0	0	0	1	1	0	0	0	0	0	0	0	0	0	0
P40124	Adenylyl cyclase-associated protein 1 OS=Mus musculus OX=10090 GN=Cap1 PE=1 SV=4	Cap1	51.564	17.5	13	5	5	3	2	2	2	2	2	3	3	2	3	2	2	3	3	2	3	2	2	102220	112040	128450	97115	110720	153350	0.871323	0.955029	1.09491	0.827808	0.943777	1.30716	0.9488	0.813732
P40142	Transketolase OS=Mus musculus OX=10090 GN=Tkt PE=1 SV=1	Tkt	67.63	50.6	104	25	25	19	19	12	17	18	19	16	21	16	18	19	21	16	21	16	18	19	21	1188800	1028000	1212800	981860	1000100	912350	1.12791	0.975346	1.15068	0.931569	0.948875	0.86562	1.1849	0.0470474
P40336	Vacuolar protein sorting-associated protein 26A OS=Mus musculus OX=10090 GN=Vps26a PE=1 SV=1	Vps26a	38.113	26	25	7	7	5	4	2	3	5	6	6	4	3	4	6	7	6	4	3	4	6	7	113490	123670	79344	125770	142110	126750	0.957541	1.04343	0.669443	1.06115	1.19901	1.06942	0.802	0.169722
P40630	Transcription factor A, mitochondrial OS=Mus musculus OX=10090 GN=Tfam PE=1 SV=2	Tfam	27.987	9.5	6	2	2	1	1	0	1	2	1	1	1	0	2	2	2	1	1	0	2	2	2	0	0	0	63787	126160	44856				0.814985	1.6119	0.57311
P41105	60S ribosomal protein L28 OS=Mus musculus OX=10090 GN=Rpl28 PE=1 SV=2	Rpl28	15.733	7.3	5	1	1	1	1	1	0	1	1	1	1	1	0	1	1	1	1	1	0	1	1	0	0	0	0	0	0
P41216	Long-chain-fatty-acid--CoA ligase 1 OS=Mus musculus OX=10090 GN=Acsl1 PE=1 SV=2	Acsl1	77.951	18.7	27	10	10	4	3	2	7	4	7	5	5	4	9	7	8	5	5	4	9	7	8	181140	127380	201410	120750	225680	200440	1.02842	0.723202	1.14351	0.68556	1.2813	1.138	0.9325	0.831061
P42125	Enoyl-CoA delta isomerase 1, mitochondrial OS=Mus musculus OX=10090 GN=Eci1 PE=1 SV=2	Eci1	32.25	18.3	12	4	4	2	3	0	2	2	3	2	3	2	2	3	3	2	3	2	2	3	3	38860	40189	39070	38760	41791	40314	0.97563	1.009	0.980902	0.97312	1.04922	1.01214	0.9773	0.401337
P42208	Septin-2 OS=Mus musculus OX=10090 GN=Septin2 PE=1 SV=2	Septin2	41.525	22.2	14	6	6	1	2	0	5	3	3	2	4	2	6	6	5	2	4	2	6	6	5	46060	42178	40456	32830	30100	32174	1.23486	1.13079	1.08462	0.880169	0.806978	0.862581	1.3532	0.00288048
P42227	Signal transducer and activator of transcription 3 OS=Mus musculus OX=10090 GN=Stat3 PE=1 SV=2	Stat3	88.053	18.7	39	11	11	8	5	4	6	6	10	8	7	4	8	8	9	8	7	4	8	8	9	79774	90540	103610	107900	110520	111930	0.792098	0.898996	1.02877	1.07137	1.09738	1.11138	0.8292	0.0646783
P42567	Epidermal growth factor receptor substrate 15 OS=Mus musculus OX=10090 GN=Eps15 PE=1 SV=1	Eps15	98.47	7.5	5	4	4	0	1	1	0	3	0	2	2	2	2	3	2	2	2	2	2	3	2	0	33822	0	35301	29033	35654		1.01105		1.05526	0.867887	1.06581	1.0148
P42932	T-complex protein 1 subunit theta OS=Mus musculus OX=10090 GN=Cct8 PE=1 SV=3	Cct8	59.555	47.6	76	25	25	18	11	11	13	14	9	19	14	13	19	18	13	19	14	13	19	18	13	498930	616920	624030	533040	526830	586580	0.884019	1.09308	1.10567	0.944456	0.933453	1.03932	1.0567	0.558384
P43024	Cytochrome c oxidase subunit 6A1, mitochondrial OS=Mus musculus OX=10090 GN=Cox6a1 PE=1 SV=2	Cox6a1	12.352	42.3	13	3	3	2	3	1	3	3	1	3	3	3	3	3	2	3	3	3	3	3	2	159500	142370	173030	98145	136460	186420	1.06817	0.95345	1.15878	0.657276	0.913871	1.24845	1.128	0.478715
P43247	DNA mismatch repair protein Msh2 OS=Mus musculus OX=10090 GN=Msh2 PE=1 SV=1	Msh2	104.15	2.8	2	2	2	1	0	1	0	0	0	1	1	1	0	0	0	1	1	1	0	0	0	0	0	0	0	0	0
P45376	Aldo-keto reductase family 1 member B1 OS=Mus musculus OX=10090 GN=Akr1b1 PE=1 SV=3	Akr1b1	35.732	55.1	80	16	16	14	15	7	15	17	12	11	13	9	15	15	14	11	13	9	15	15	14	3745200	3071000	3677600	2904000	3126600	2920000	1.15566	0.947625	1.13481	0.896093	0.964782	0.901031	1.1724	0.0827846
P45377	Aldose reductase-related protein 2 OS=Mus musculus OX=10090 GN=Akr1b8 PE=1 SV=2	Akr1b8	36.12	7	13	2	2	2	2	1	2	3	3	2	2	2	2	2	2	2	2	2	2	2	2	310530	325090	329510	255440	324270	326940	0.995405	1.04208	1.05625	0.818814	1.03945	1.04801	1.0645	0.454763
P45591	Cofilin-2 OS=Mus musculus OX=10090 GN=Cfl2 PE=1 SV=1	Cfl2	18.709	63.3	32	9	8	6	4	5	7	6	4	8	6	8	9	7	6	7	6	7	8	6	5	536200	508950	491360	962290	602960	528750	0.886156	0.841121	0.812051	1.59034	0.996488	0.873844	0.7338	0.207099
P45878	Peptidyl-prolyl cis-trans isomerase FKBP2 OS=Mus musculus OX=10090 GN=Fkbp2 PE=1 SV=1	Fkbp2	15.344	9.3	13	2	2	1	3	1	3	2	3	2	2	1	2	2	2	2	2	1	2	2	2	230770	208580	225160	245340	218420	206700	1.03719	0.937459	1.01198	1.10268	0.981685	0.92901	0.9911	0.907967
P45952	Medium-chain specific acyl-CoA dehydrogenase, mitochondrial OS=Mus musculus OX=10090 GN=Acadm PE=1 SV=1	Acadm	46.481	3.1	1	1	1	1	0	0	0	0	0	1	1	0	0	0	0	1	1	0	0	0	0	0	0	0	0	0	0
P46412	Glutathione peroxidase 3 OS=Mus musculus OX=10090 GN=Gpx3 PE=1 SV=2	Gpx3	25.424	12.8	2	2	2	0	0	0	0	0	2	1	0	0	1	0	2	1	0	0	1	0	2	0	0	0	0	0	0
P46460	Vesicle-fusing ATPase OS=Mus musculus OX=10090 GN=Nsf PE=1 SV=2	Nsf	82.613	35.3	134	30	30	21	21	18	27	25	22	22	23	20	26	27	24	22	23	20	26	27	24	665300	682850	748210	698700	712870	722600	0.94357	0.96846	1.06116	0.99094	1.01104	1.02484	0.9823	0.632976
P46467	Vacuolar protein sorting-associated protein 4B OS=Mus musculus OX=10090 GN=Vps4b PE=1 SV=2	Vps4b	49.419	11.5	4	3	2	1	0	0	0	2	1	2	1	1	0	2	1	1	0	0	0	2	1	0	0	0	0	0	0
P46471	26S proteasome regulatory subunit 7 OS=Mus musculus OX=10090 GN=Psmc2 PE=1 SV=5	Psmc2	48.647	24.9	26	10	10	8	4	3	6	2	3	9	5	5	7	4	6	9	5	5	7	4	6	82042	78263	95470	91890	79209	87962	0.956134	0.912092	1.11263	1.0709	0.923117	1.02513	0.9873	0.855087
P46638	Ras-related protein Rab-11B OS=Mus musculus OX=10090 GN=Rab11b PE=1 SV=3	Rab11b	24.489	47.2	32	9	9	7	5	2	7	4	7	7	6	3	7	6	7	7	6	3	7	6	7	773860	859520	936140	1018200	814190	829480	0.887558	0.985803	1.07368	1.1678	0.933813	0.951349	0.9653	0.73276
P46664	Adenylosuccinate synthetase isozyme 2 OS=Mus musculus OX=10090 GN=Adss2 PE=1 SV=2	Adss2	50.02	47.4	89	21	21	16	12	11	18	16	16	16	11	12	19	19	16	16	11	12	19	19	16	861110	946820	973800	950900	884490	896800	0.937021	1.03029	1.05964	1.03473	0.962462	0.975857	1.0181	0.713274
P46938	Transcriptional coactivator YAP1 OS=Mus musculus OX=10090 GN=Yap1 PE=1 SV=2	Yap1	52.383	2	1	1	1	0	0	0	0	1	0	1	0	1	0	1	0	1	0	1	0	1	0	0	0	0	0	0	0
P46978	Dolichyl-diphosphooligosaccharide--protein glycosyltransferase subunit STT3A OS=Mus musculus OX=10090 GN=Stt3a PE=1 SV=1	Stt3a	80.597	3.7	1	1	1	1	0	0	0	0	0	1	0	0	0	0	0	1	0	0	0	0	0	0	0	0	0	0	0
P47199	Quinone oxidoreductase OS=Mus musculus OX=10090 GN=Cryz PE=1 SV=1	Cryz	35.268	15.7	8	3	3	1	1	2	1	2	1	2	2	2	2	2	2	2	2	2	2	2	2	34593	31517	0	31329	30863	29735	1.09446	0.99714		0.991192	0.976449	0.940761	1.0787	0.158237
P47738	Aldehyde dehydrogenase, mitochondrial OS=Mus musculus OX=10090 GN=Aldh2 PE=1 SV=1	Aldh2	56.537	55.1	133	26	25	22	22	17	23	23	26	20	20	19	23	20	23	19	20	18	23	20	23	2354300	2349700	2669900	2392400	2556500	2417000	0.958344	0.956472	1.08681	0.973853	1.04065	0.983867	1.0011	0.995265
P47740	Aldehyde dehydrogenase family 3 member A2 OS=Mus musculus OX=10090 GN=Aldh3a2 PE=1 SV=2	Aldh3a2	53.97	9.9	12	5	5	3	2	1	1	4	1	3	2	2	2	4	2	3	2	2	2	4	2	46062	49760	0	55359	52299	55244	0.890176	0.961643		1.06985	1.01071	1.06762	0.8823	0.0440754
P47753	F-actin-capping protein subunit alpha-1 OS=Mus musculus OX=10090 GN=Capza1 PE=1 SV=4	Capza1	32.939	33.2	12	6	4	2	2	1	3	3	1	4	4	2	5	5	4	3	2	2	3	3	2	53592	135410	0	113050	159520	111130	0.467887	1.1822		0.986988	1.3927	0.970225	0.7389	0.375265
P47754	F-actin-capping protein subunit alpha-2 OS=Mus musculus OX=10090 GN=Capza2 PE=1 SV=3	Capza2	32.967	32.2	28	7	5	5	5	3	6	6	3	5	6	3	6	6	5	4	4	3	4	4	3	119150	135550	155740	133410	132770	149970	0.864879	0.983922	1.13048	0.968388	0.963743	1.08859	0.9863	0.844572
P47757	F-actin-capping protein subunit beta OS=Mus musculus OX=10090 GN=Capzb PE=1 SV=3	Capzb	31.345	18.8	10	4	4	2	2	1	3	2	0	2	3	3	3	3	3	2	3	3	3	3	3	0	55983	55813	54594	55082	50621		1.02875	1.02562	1.00322	1.01219	0.930215	1.0461	0.277319
P47758	Signal recognition particle receptor subunit beta OS=Mus musculus OX=10090 GN=Srprb PE=1 SV=1	Srprb	29.579	23.8	11	4	4	2	1	1	2	2	3	2	1	2	2	3	2	2	1	2	2	3	2	0	0	0	66516	70090	56813				1.03169	1.08712	0.881191
P47791	Glutathione reductase, mitochondrial OS=Mus musculus OX=10090 GN=Gsr PE=1 SV=3	Gsr	53.662	12.4	15	4	4	2	2	3	3	3	2	3	3	3	3	3	2	3	3	3	3	3	2	67166	72327	93889	95927	84069	91227	0.798637	0.860003	1.11639	1.14062	0.999621	1.08473	0.8605	0.216214
P47802	Metaxin-1 OS=Mus musculus OX=10090 GN=Mtx1 PE=1 SV=1	Mtx1	35.623	9.5	3	2	2	0	0	1	1	1	0	1	0	2	1	1	1	1	0	2	1	1	1	0	0	0	0	0	0
P47809	Dual specificity mitogen-activated protein kinase kinase 4 OS=Mus musculus OX=10090 GN=Map2k4 PE=1 SV=2	Map2k4	44.113	18.1	15	4	4	3	1	3	2	4	2	2	1	3	3	3	4	2	1	3	3	3	4	59523	104030	125790	51531	72219	77708	0.727664	1.27176	1.53777	0.629962	0.882871	0.949974	1.4362	0.269283
P47856	Glutamine--fructose-6-phosphate aminotransferase [isomerizing] 1 OS=Mus musculus OX=10090 GN=Gfpt1 PE=1 SV=3	Gfpt1	78.538	23	51	12	12	10	9	7	9	9	7	9	10	8	9	9	9	9	10	8	9	9	9	114530	98297	124940	86964	91552	104570	1.10683	0.949954	1.20744	0.840431	0.88477	1.01058	1.1932	0.121164
P47867	Secretogranin-3 OS=Mus musculus OX=10090 GN=Scg3 PE=1 SV=1	Scg3	53.326	5.3	2	1	1	0	1	1	0	0	0	1	1	1	1	0	1	1	1	1	1	0	1	0	0	0	0	0	0
P47911	60S ribosomal protein L6 OS=Mus musculus OX=10090 GN=Rpl6 PE=1 SV=3	Rpl6	33.509	24	29	6	6	6	6	2	3	6	6	4	6	4	6	6	6	4	6	4	6	6	6	209020	171690	211830	223030	228900	183850	1.021	0.838658	1.03473	1.08944	1.11811	0.898056	0.932	0.508543
P47955	60S acidic ribosomal protein P1 OS=Mus musculus OX=10090 GN=Rplp1 PE=1 SV=1	Rplp1	11.475	51.8	9	2	2	3	0	2	2	1	1	2	0	2	2	1	1	2	0	2	2	1	1	102210	0	225490	0	0	0	0.623802		1.3762
P47962	60S ribosomal protein L5 OS=Mus musculus OX=10090 GN=Rpl5 PE=1 SV=3	Rpl5	34.4	22.6	21	5	5	4	3	3	3	4	4	3	2	2	3	4	3	3	2	2	3	4	3	101920	72303	71434	188790	136210	96291	0.916893	0.650453	0.642635	1.69839	1.22537	0.866253	0.5831	0.0850261
P47963	60S ribosomal protein L13 OS=Mus musculus OX=10090 GN=Rpl13 PE=1 SV=3	Rpl13	24.305	19.9	14	4	4	1	2	2	3	2	4	3	3	2	4	3	4	3	3	2	4	3	4	52385	374730	183400	197850	292690	205080	0.240641	1.7214	0.842486	0.908865	1.34453	0.942077	0.8777	0.536071
Q9CXU9	Eukaryotic translation initiation factor 1b OS=Mus musculus OX=10090 GN=Eif1b PE=1 SV=2	Eif1b	12.823	13.3	4	1	1	0	1	0	1	1	1	1	1	0	1	1	1	1	1	0	1	1	1	0	0	0	0	0	0
P48036	Annexin A5 OS=Mus musculus OX=10090 GN=Anxa5 PE=1 SV=1	Anxa5	35.752	5	1	1	1	1	0	0	0	0	0	1	0	0	0	0	1	1	0	0	0	0	1	0	0	0	0	0	0
P48428	Tubulin-specific chaperone A OS=Mus musculus OX=10090 GN=Tbca PE=1 SV=3	Tbca	12.758	35.2	10	3	3	1	1	1	3	2	2	1	3	2	3	2	2	1	3	2	3	2	2	0	87931	211590	103950	120080	184680		0.620779	1.49379	0.733871	0.847746	1.30381	1.0993	0.940605
P48678	Prelamin-A/C OS=Mus musculus OX=10090 GN=Lmna PE=1 SV=2	Lmna	74.237	11.3	12	6	6	3	3	0	1	2	3	4	5	1	2	3	3	4	5	1	2	3	3	191260	40652	0	85902	61121	143030	1.83211	0.389413		0.822871	0.585489	1.37011	1.1993	0.966165
P48722	Heat shock 70 kDa protein 4L OS=Mus musculus OX=10090 GN=Hspa4l PE=1 SV=2	Hspa4l	94.381	21.8	42	13	12	9	5	4	10	9	5	10	9	9	13	11	11	9	8	8	12	10	10	136430	167650	169650	190820	153430	160740	0.836378	1.02777	1.04003	1.16981	0.940596	0.98541	0.9381	0.543453
P48758	Carbonyl reductase [NADPH] 1 OS=Mus musculus OX=10090 GN=Cbr1 PE=1 SV=3	Cbr1	30.641	33.6	31	9	9	4	5	1	7	7	7	4	6	3	7	6	9	4	6	3	7	6	9	254150	244770	171640	224490	256870	233900	1.10036	1.05975	0.743127	0.971944	1.11214	1.01269	0.9375	0.584837
P48759	Pentraxin-related protein PTX3 OS=Mus musculus OX=10090 GN=Ptx3 PE=1 SV=2	Ptx3	41.811	8.7	4	2	2	1	1	0	1	0	1	1	1	0	1	0	2	1	1	0	1	0	2	0	0	0	0	0	0
P48760	Folylpolyglutamate synthase, mitochondrial OS=Mus musculus OX=10090 GN=Fpgs PE=1 SV=3	Fpgs	64.955	17.5	20	7	7	6	3	2	2	4	3	6	3	3	5	5	5	6	3	3	5	5	5	150300	134340	149370	65171	99009	53122	1.38459	1.23756	1.37602	0.600367	0.912088	0.489369	1.9973	0.0178399
P48771	Cytochrome c oxidase subunit 7A2, mitochondrial OS=Mus musculus OX=10090 GN=Cox7a2 PE=1 SV=2	Cox7a2	9.2908	12	4	1	1	0	1	0	1	1	1	0	1	0	1	1	1	0	1	0	1	1	1	0	0	0	0	0	0
P48774	Glutathione S-transferase Mu 5 OS=Mus musculus OX=10090 GN=Gstm5 PE=1 SV=1	Gstm5	26.635	54	50	13	12	9	11	5	6	9	10	9	12	6	11	10	11	8	11	5	10	9	10	674300	635290	745810	538880	614710	777150	1.01497	0.956248	1.12261	0.811131	0.925271	1.16978	1.0646	0.57123
P48962	ADP/ATP translocase 1 OS=Mus musculus OX=10090 GN=Slc25a4 PE=1 SV=4	Slc25a4	32.904	43.3	10	11	4	2	0	2	2	1	3	9	5	5	8	7	9	2	1	2	2	2	3	36476	0	62809	34340	50830	0	0.791001		1.36204	0.74468	1.10227		1.1657	0.724186
P49025	Citron Rho-interacting kinase OS=Mus musculus OX=10090 GN=Cit PE=1 SV=3	Cit	235.39	2.6	9	4	4	2	2	1	1	2	1	3	4	1	3	2	2	3	4	1	3	2	2	52418	65920	0	54125	46340	54763	0.95805	1.20483		0.989249	0.846962	1.00091	1.1435	0.321559
P49312	Heterogeneous nuclear ribonucleoprotein A1 OS=Mus musculus OX=10090 GN=Hnrnpa1 PE=1 SV=2	Hnrnpa1	34.196	33.4	26	8	8	6	5	3	3	6	3	6	5	3	4	6	3	6	5	3	4	6	3	112530	111000	103530	64419	91002	76917	1.20698	1.19057	1.11044	0.690946	0.976071	0.824998	1.4077	0.0270568
P49586	Choline-phosphate cytidylyltransferase A OS=Mus musculus OX=10090 GN=Pcyt1a PE=1 SV=1	Pcyt1a	41.666	4.4	2	1	1	0	1	0	0	1	0	0	1	0	1	1	0	0	1	0	1	1	0	0	0	0	0	0	0
P49615	Cyclin-dependent-like kinase 5 OS=Mus musculus OX=10090 GN=Cdk5 PE=1 SV=1	Cdk5	33.288	25	10	6	5	2	1	2	1	3	1	5	3	4	3	5	3	4	2	3	2	4	2	94732	82272	92615	87922	89517	91058	1.05626	0.917334	1.03266	0.980331	0.998116	1.0153	1.0042	0.960153
P49717	DNA replication licensing factor MCM4 OS=Mus musculus OX=10090 GN=Mcm4 PE=1 SV=1	Mcm4	96.735	10.9	15	8	8	2	2	2	2	3	4	2	5	4	5	7	7	2	5	4	5	7	7	32575	35453	41874	30102	33886	31134	0.953303	1.03753	1.22544	0.880931	0.991669	0.911132	1.1554	0.161518
P49718	DNA replication licensing factor MCM5 OS=Mus musculus OX=10090 GN=Mcm5 PE=1 SV=2	Mcm5	82.406	13.4	13	7	7	1	2	0	4	3	3	3	3	3	6	5	6	3	3	3	6	5	6	30126	62170	43893	46476	48769	60324	0.619541	1.27852	0.902659	0.955778	1.00293	1.24056	0.8754	0.49118
P49722	Proteasome subunit alpha type-2 OS=Mus musculus OX=10090 GN=Psma2 PE=1 SV=3	Psma2	25.926	36.3	28	6	6	7	3	7	4	5	2	5	3	5	4	4	4	5	3	5	4	4	4	63870	62991	68424	66156	63780	57496	1.00131	0.987534	1.07271	1.03715	0.999903	0.901387	1.0419	0.440032
P49769	Presenilin-1 OS=Mus musculus OX=10090 GN=Psen1 PE=1 SV=1	Psen1	52.639	4.1	5	1	1	1	1	1	0	1	1	1	1	1	0	1	1	1	1	1	0	1	1	0	0	0	0	0	0
P49962	Signal recognition particle 9 kDa protein OS=Mus musculus OX=10090 GN=Srp9 PE=1 SV=2	Srp9	10.194	25.6	3	2	2	0	0	0	1	1	1	0	1	1	2	2	2	0	1	1	2	2	2	0	0	0	58721	63730	73946				0.896974	0.973487	1.12954
P50171	Estradiol 17-beta-dehydrogenase 8 OS=Mus musculus OX=10090 GN=Hsd17b8 PE=1 SV=2	Hsd17b8	26.588	20.8	8	3	3	2	1	2	0	1	2	2	2	3	0	1	2	2	2	3	0	1	2	36164	25202	63178	0	0	56782	0.797768	0.555949	1.39369			1.25259	0.7311
P50247	Adenosylhomocysteinase OS=Mus musculus OX=10090 GN=Ahcy PE=1 SV=3	Ahcy	47.688	35	41	14	14	7	8	3	7	7	9	7	10	3	11	10	11	7	10	3	11	10	11	192170	201900	209460	203590	211170	198200	0.947825	0.995816	1.0331	1.00415	1.04154	0.977567	0.9846	0.637259
P50396	Rab GDP dissociation inhibitor alpha OS=Mus musculus OX=10090 GN=Gdi1 PE=1 SV=3	Gdi1	50.521	23.7	8	8	4	2	1	1	1	2	1	6	6	4	6	6	5	3	2	2	2	2	1	123280	92835	0	70218	155710	0	1.11555	0.840054		0.635395	1.409		0.9566	0.961818
P50516	V-type proton ATPase catalytic subunit A OS=Mus musculus OX=10090 GN=Atp6v1a PE=1 SV=2	Atp6v1a	68.325	31.1	52	14	14	6	8	4	13	12	9	10	8	6	12	12	10	10	8	6	12	12	10	170360	145170	154490	142510	161470	131880	1.12836	0.961518	1.02325	0.9439	1.06948	0.873493	1.0784	0.364652
P50518	V-type proton ATPase subunit E 1 OS=Mus musculus OX=10090 GN=Atp6v1e1 PE=1 SV=2	Atp6v1e1	26.157	13.7	2	3	2	1	0	1	0	0	0	2	3	2	0	1	2	2	2	2	0	0	1	60509	0	121610	0	0	0	0.6645		1.3355
P50544	Very long-chain specific acyl-CoA dehydrogenase, mitochondrial OS=Mus musculus OX=10090 GN=Acadvl PE=1 SV=3	Acadvl	70.875	5.8	3	2	2	1	0	1	1	0	0	1	1	1	1	1	0	1	1	1	1	1	0	0	0	0	0	0	0
P50580	Proliferation-associated protein 2G4 OS=Mus musculus OX=10090 GN=Pa2g4 PE=1 SV=3	Pa2g4	43.698	9.4	6	3	3	0	0	0	3	2	1	0	1	0	3	3	3	0	1	0	3	3	3	0	0	0	48683	51887	48904				0.977086	1.04139	0.981522
P51150	Ras-related protein Rab-7a OS=Mus musculus OX=10090 GN=Rab7a PE=1 SV=2	Rab7a	23.489	41.1	31	6	6	6	2	4	7	5	7	5	2	4	6	4	4	5	2	4	6	4	4	409850	560670	467330	414890	399100	449740	0.910245	1.2452	1.0379	0.921439	0.88637	0.998838	1.1378	0.278629
P51175	Protoporphyrinogen oxidase OS=Mus musculus OX=10090 GN=Ppox PE=1 SV=1	Ppox	50.87	18	12	5	5	4	1	2	1	2	2	4	2	5	3	3	4	4	2	5	3	3	4	81107	99723	131610	110930	82949	98339	0.804822	0.989548	1.30596	1.10075	0.8231	0.975814	1.0692	0.757294
P51660	Peroxisomal multifunctional enzyme type 2 OS=Mus musculus OX=10090 GN=Hsd17b4 PE=1 SV=3	Hsd17b4	79.481	33.5	55	17	17	11	7	4	9	15	9	11	9	6	12	13	12	11	9	6	12	13	12	258500	238390	224270	275300	241560	293700	1.01259	0.933813	0.878503	1.0784	0.94623	1.15047	0.8897	0.178215
P51807	Dynein light chain Tctex-type 1 OS=Mus musculus OX=10090 GN=Dynlt1 PE=1 SV=1	Dynlt1	12.483	30.1	9	2	2	1	1	1	2	2	2	1	1	1	2	2	2	1	1	1	2	2	2	0	0	0	6348	36727	23800				0.28477	1.64757	1.06766
P51855	Glutathione synthetase OS=Mus musculus OX=10090 GN=Gss PE=1 SV=1	Gss	52.246	5.5	2	2	2	0	0	0	1	1	0	1	0	0	1	1	1	1	0	0	1	1	1	0	0	0	0	0	0
P51863	V-type proton ATPase subunit d 1 OS=Mus musculus OX=10090 GN=Atp6v0d1 PE=1 SV=2	Atp6v0d1	40.301	14.5	12	4	4	2	1	1	4	1	3	3	2	1	4	2	3	3	2	1	4	2	3	168930	224060	0	295430	235200	234810	0.729133	0.967085		1.27513	1.01517	1.01348	0.7701	0.163072
P51881	ADP/ATP translocase 2 OS=Mus musculus OX=10090 GN=Slc25a5 PE=1 SV=3	Slc25a5	32.931	45	51	12	5	10	6	7	10	9	9	10	7	7	10	9	10	3	3	4	4	4	4	381010	362930	406410	406910	423670	355770	0.978328	0.931904	1.04355	1.04483	1.08787	0.913519	0.9697	0.663493
P52293	Importin subunit alpha-1 OS=Mus musculus OX=10090 GN=Kpna2 PE=1 SV=2	Kpna2	57.927	33.8	51	12	12	9	5	6	12	12	7	9	6	6	11	11	8	9	6	6	11	11	8	327380	302150	364950	392040	438230	357040	0.900307	0.830923	1.00362	1.07812	1.20515	0.981873	0.8376	0.0935188
P52480	Pyruvate kinase PKM OS=Mus musculus OX=10090 GN=Pkm PE=1 SV=4	Pkm	57.844	65.7	197	33	33	44	26	30	33	27	37	30	24	27	26	23	29	30	24	27	26	23	29	3553800	3523600	4092700	3408900	3470100	3461200	0.991283	0.982859	1.1416	0.950865	0.967936	0.965454	1.0803	0.200386
P52503	NADH dehydrogenase [ubiquinone] iron-sulfur protein 6, mitochondrial OS=Mus musculus OX=10090 GN=Ndufs6 PE=1 SV=2	Ndufs6	13.02	12.9	5	1	1	1	1	0	1	1	1	1	1	0	1	1	1	1	1	0	1	1	1	0	0	0	0	0	0
P52624	Uridine phosphorylase 1 OS=Mus musculus OX=10090 GN=Upp1 PE=1 SV=2	Upp1	34.086	29.9	33	7	7	8	4	5	4	6	6	6	5	4	5	7	4	6	5	4	5	7	4	112310	119220	156030	151580	134030	140500	0.828174	0.879128	1.15057	1.11775	0.988337	1.03605	0.9095	0.38712
P52760	2-iminobutanoate/2-iminopropanoate deaminase OS=Mus musculus OX=10090 GN=Rida PE=1 SV=3	Rida	14.255	14.8	6	2	2	0	1	0	2	1	2	0	2	0	2	2	2	0	2	0	2	2	2	0	128520	0	162400	128200	157310		0.891834		1.12694	0.889614	1.09162	0.8608
P52825	Carnitine O-palmitoyltransferase 2, mitochondrial OS=Mus musculus OX=10090 GN=Cpt2 PE=1 SV=2	Cpt2	73.98	22.2	53	10	10	10	7	10	9	8	9	8	7	8	9	7	9	8	7	8	9	7	9	211900	226250	246030	210580	224870	245560	0.931299	0.994367	1.0813	0.925498	0.988302	1.07923	1.0047	0.942537
P53026	60S ribosomal protein L10a OS=Mus musculus OX=10090 GN=Rpl10a PE=1 SV=3	Rpl10a	24.916	9.7	7	2	2	1	1	0	2	2	1	1	2	0	2	2	2	1	2	0	2	2	2	0	46116	0	47929	62196	54272		0.876259		0.910709	1.1818	1.03123	0.8415
P53798	Squalene synthase OS=Mus musculus OX=10090 GN=Fdft1 PE=1 SV=2	Fdft1	48.154	25.7	31	9	9	3	3	5	7	5	8	4	4	7	7	7	8	4	4	7	7	7	8	117140	122250	152630	204450	163210	250530	0.695737	0.726087	0.906524	1.2143	0.969363	1.48799	0.6341	0.0394885
P53810	Phosphatidylinositol transfer protein alpha isoform OS=Mus musculus OX=10090 GN=Pitpna PE=1 SV=2	Pitpna	31.893	10.3	7	3	3	1	0	1	1	2	2	2	3	3	2	3	3	2	3	3	2	3	3	30105	43935	54684	61024	49719	53026	0.617553	0.901252	1.12175	1.2518	1.0199	1.08774	0.786	0.222196
P53986	Monocarboxylate transporter 1 OS=Mus musculus OX=10090 GN=Slc16a1 PE=1 SV=1	Slc16a1	53.267	4.1	1	1	1	0	0	0	0	0	1	0	0	0	0	0	1	0	0	0	0	0	1	0	0	0	0	0	0
P53994	Ras-related protein Rab-2A OS=Mus musculus OX=10090 GN=Rab2a PE=1 SV=1	Rab2a	23.547	48.1	56	10	10	9	11	9	8	6	13	9	9	9	8	8	10	9	9	9	8	8	10	413550	455630	514210	360840	471610	438800	0.934703	1.02981	1.16221	0.815568	1.06593	0.991773	1.0882	0.441886
P53996	Cellular nucleic acid-binding protein OS=Mus musculus OX=10090 GN=Cnbp PE=1 SV=2	Cnbp	19.592	28.7	15	4	4	3	2	2	3	3	2	3	3	4	3	4	3	3	3	4	3	4	3	178360	87367	129740	124980	90804	111670	1.48033	0.725117	1.0768	1.03729	0.753643	0.926823	1.2077	0.529872
P54071	Isocitrate dehydrogenase [NADP], mitochondrial OS=Mus musculus OX=10090 GN=Idh2 PE=1 SV=3	Idh2	50.906	8.6	2	3	2	2	0	0	0	0	0	2	2	1	2	2	1	2	1	0	1	1	0	0	0	0	0	0	0
P54227	Stathmin OS=Mus musculus OX=10090 GN=Stmn1 PE=1 SV=2	Stmn1	17.274	5.4	1	1	1	0	0	0	0	1	0	1	1	1	1	1	0	1	1	1	1	1	0	0	0	0	0	0	0
P54276	DNA mismatch repair protein Msh6 OS=Mus musculus OX=10090 GN=Msh6 PE=1 SV=3	Msh6	151.08	4.8	7	5	5	3	0	3	0	0	1	3	3	3	0	0	1	3	3	3	0	0	1	22706	31702	25326	0	0	0	0.854316	1.19279	0.952893
P54728	UV excision repair protein RAD23 homolog B OS=Mus musculus OX=10090 GN=Rad23b PE=1 SV=2	Rad23b	43.512	22.4	38	9	9	11	4	3	8	5	7	9	4	4	6	4	6	9	4	4	6	4	6	156030	165420	220160	199860	165530	187510	0.855342	0.906817	1.2069	1.09561	0.90742	1.02791	0.9796	0.819362
P54729	NEDD8 ultimate buster 1 OS=Mus musculus OX=10090 GN=Nub1 PE=1 SV=2	Nub1	70.306	6.4	15	3	3	2	2	2	3	3	3	2	2	3	3	3	3	2	2	3	3	3	3	42395	39498	54678	51150	48739	54251	0.874993	0.815201	1.1285	1.05569	1.00593	1.11969	0.886	0.277291
P54731	FAS-associated factor 1 OS=Mus musculus OX=10090 GN=Faf1 PE=1 SV=2	Faf1	73.862	5.1	3	3	3	0	2	0	1	0	0	1	2	1	2	0	3	1	2	1	2	0	3	0	51255	0	0	0	61453		0.909518				1.09048	0.8341
P54775	26S proteasome regulatory subunit 6B OS=Mus musculus OX=10090 GN=Psmc4 PE=1 SV=2	Psmc4	47.408	18.4	26	6	6	4	5	2	5	6	4	6	4	2	5	6	5	6	4	2	5	6	5	68073	81672	78990	81894	77065	84097	0.865718	1.03866	1.00456	1.04149	0.980074	1.0695	0.9411	0.363684
P54822	Adenylosuccinate lyase OS=Mus musculus OX=10090 GN=Adsl PE=1 SV=2	Adsl	54.866	21.7	16	6	5	4	1	3	2	4	2	4	1	3	2	5	4	4	1	3	2	4	3	103520	0	111960	0	102810	84260	1.02864		1.11251		1.02159	0.837262	1.1519	0.306505
P54823	Probable ATP-dependent RNA helicase DDX6 OS=Mus musculus OX=10090 GN=Ddx6 PE=1 SV=1	Ddx6	54.191	48.4	99	19	19	20	14	10	18	17	20	16	15	8	17	15	17	16	15	8	17	15	17	852810	667730	1148600	598520	751880	864220	1.04773	0.820347	1.41113	0.735319	0.923731	1.06175	1.2052	0.413126
P54923	[Protein ADP-ribosylarginine] hydrolase OS=Mus musculus OX=10090 GN=Adprh PE=1 SV=1	Adprh	40.068	11	9	4	4	1	1	0	3	3	1	2	3	1	4	4	2	2	3	1	4	4	2	49904	41417	0	45241	59747	57980	0.981246	0.814369		0.889559	1.17478	1.14004	0.8405	0.290832
P55096	ATP-binding cassette sub-family D member 3 OS=Mus musculus OX=10090 GN=Abcd3 PE=1 SV=2	Abcd3	75.474	11.8	24	5	5	3	6	3	4	4	4	3	5	3	4	5	3	3	5	3	4	5	3	205770	283960	574610	124280	262200	270860	0.717102	0.989592	2.0025	0.433112	0.913759	0.943938	1.6192	0.32351
P55258	Ras-related protein Rab-8A OS=Mus musculus OX=10090 GN=Rab8a PE=1 SV=2	Rab8a	23.668	21.7	5	4	2	1	1	1	1	0	1	2	3	2	3	3	2	1	1	1	1	1	1	0	0	0	0	0	0
P55264	Adenosine kinase OS=Mus musculus OX=10090 GN=Adk PE=1 SV=2	Adk	40.148	27.1	35	11	11	8	5	2	3	9	8	8	7	6	7	10	9	8	7	6	7	10	9	388330	372070	416060	401140	405190	389370	0.982219	0.941092	1.05236	1.01462	1.02486	0.984849	0.9839	0.646993
P55302	Alpha-2-macroglobulin receptor-associated protein OS=Mus musculus OX=10090 GN=Lrpap1 PE=1 SV=1	Lrpap1	42.215	26.1	53	11	11	8	10	3	11	10	11	9	8	6	10	9	10	9	8	6	10	9	10	141380	140980	132710	171690	160470	175880	0.918937	0.916337	0.862584	1.11594	1.04302	1.14318	0.817	0.00418959
P56135	ATP synthase subunit f, mitochondrial OS=Mus musculus OX=10090 GN=Atp5mf PE=1 SV=3	Atp5mf	10.344	23.9	6	2	2	0	0	1	2	1	2	0	0	1	2	2	2	0	0	1	2	2	2	0	0	0	222630	254620	215890				0.963572	1.10203	0.9344
P56213	FAD-linked sulfhydryl oxidase ALR OS=Mus musculus OX=10090 GN=Gfer PE=1 SV=2	Gfer	22.876	15.2	13	3	3	1	3	1	3	2	3	1	3	1	3	3	3	1	3	1	3	3	3	0	133140	0	107870	114340	146270		1.06168		0.860173	0.911766	1.16638	1.084
P56280	T-cell leukemia/lymphoma protein 1A OS=Mus musculus OX=10090 GN=Tcl1a PE=1 SV=1	Tcl1a	14.112	26.7	8	4	4	2	0	3	0	1	2	3	2	3	2	2	2	3	2	3	2	2	2	264910	281910	304090	0	0	0	0.933977	0.993912	1.07211
P56371	Ras-related protein Rab-4A OS=Mus musculus OX=10090 GN=Rab4a PE=1 SV=2	Rab4a	24.408	30.7	23	6	5	5	3	2	6	5	2	5	4	3	6	4	4	4	3	3	5	3	3	118550	167670	168980	136630	124250	133930	0.836814	1.18354	1.19279	0.964436	0.877049	0.945377	1.153	0.340761
P56376	Acylphosphatase-1 OS=Mus musculus OX=10090 GN=Acyp1 PE=1 SV=2	Acyp1	11.241	46.5	10	4	4	2	2	0	3	1	2	2	3	1	4	3	2	2	3	1	4	3	2	60676	54596	0	61361	52081	49348	1.09105	0.981724		1.10337	0.9365	0.887356	1.0622	0.54629
P56390	Cyclin-dependent kinases regulatory subunit 2 OS=Mus musculus OX=10090 GN=Cks2 PE=1 SV=1	Cks2	9.8742	34.2	6	3	3	1	1	0	3	1	0	1	2	1	3	3	3	1	2	1	3	3	3	0	25911	0	21193	17794	22043		1.19212		0.975052	0.81867	1.01416	1.2737
P56391	Cytochrome c oxidase subunit 6B1 OS=Mus musculus OX=10090 GN=Cox6b1 PE=1 SV=2	Cox6b1	10.071	58.1	26	7	7	6	1	3	5	6	5	6	2	4	6	7	5	6	2	4	6	7	5	293710	289190	240110	230790	227610	254600	1.1473	1.12964	0.937924	0.901518	0.889096	0.994525	1.1543	0.129065
P56394	Cytochrome c oxidase copper chaperone OS=Mus musculus OX=10090 GN=Cox17 PE=1 SV=2	Cox17	6.784	25.4	4	1	1	0	1	0	1	1	1	0	1	0	1	1	1	0	1	0	1	1	1	0	0	0	0	0	0
P56395	Cytochrome b5 OS=Mus musculus OX=10090 GN=Cyb5a PE=1 SV=2	Cyb5a	15.241	41	20	5	5	4	2	0	3	5	6	4	3	2	5	5	5	4	3	2	5	5	5	303630	259510	232860	333810	297990	296630	1.05645	0.902942	0.810216	1.16146	1.03683	1.0321	0.8574	0.139977
P56399	Ubiquitin carboxyl-terminal hydrolase 5 OS=Mus musculus OX=10090 GN=Usp5 PE=1 SV=1	Usp5	95.832	19.7	43	12	12	8	7	7	7	9	5	8	8	8	9	10	8	8	8	8	9	10	8	164400	169550	169440	161860	156750	167680	0.996686	1.02791	1.02724	0.981287	0.950307	1.01657	1.0352	0.187925
P56480	ATP synthase subunit beta, mitochondrial OS=Mus musculus OX=10090 GN=Atp5f1b PE=1 SV=2	Atp5f1b	56.3	45.7	86	16	16	17	11	12	19	15	12	13	9	11	13	9	10	13	9	11	13	9	10	845350	922410	1017600	833200	787460	829640	0.96876	1.05707	1.16616	0.954837	0.902419	0.950757	1.1367	0.0904996
P56546	C-terminal-binding protein 2 OS=Mus musculus OX=10090 GN=Ctbp2 PE=1 SV=2	Ctbp2	48.956	11.2	16	4	4	4	2	2	3	2	3	3	2	2	3	2	3	3	2	2	3	2	3	65103	77961	73015	38069	46659	49433	1.11529	1.33556	1.25083	0.652164	0.79932	0.846842	1.6106	0.00725428
P56812	Programmed cell death protein 5 OS=Mus musculus OX=10090 GN=Pdcd5 PE=1 SV=3	Pdcd5	14.275	55.6	26	7	7	5	6	1	5	4	5	6	6	4	5	5	6	6	6	4	5	5	6	365500	442740	262740	368300	355400	340890	1.02689	1.2439	0.738182	1.03476	0.998516	0.957749	1.006	0.921798
P56840	Protein TCL1B1 OS=Mus musculus OX=10090 GN=Tcl1b1 PE=3 SV=1	Tcl1b1	13.432	72.4	22	6	6	7	5	3	2	2	3	5	5	3	3	3	3	5	5	3	3	3	3	486310	545040	427210	295560	196500	199090	1.35733	1.52125	1.19237	0.82493	0.548446	0.555675	2.1103	0.00734951
P56841	Protein TCL1B2 OS=Mus musculus OX=10090 GN=Tcl1b2 PE=3 SV=1	Tcl1b2	13.672	24.8	9	2	2	2	3	2	0	1	1	2	2	2	1	1	1	2	2	2	1	1	1	73714	87789	78125	0	0	0	0.922855	1.09907	0.978079
P56842	Protein TCL1B3 OS=Mus musculus OX=10090 GN=Tcl1b3 PE=2 SV=1	Tcl1b3	14.17	13.1	2	1	1	1	1	0	0	0	0	1	1	1	0	0	0	1	1	1	0	0	0	0	0	0	0	0	0
P56845	Protein TCL1B5 OS=Mus musculus OX=10090 GN=Tcl1b5 PE=2 SV=1	Tcl1b5	13.668	14	1	1	1	0	1	0	0	0	0	0	1	0	0	0	0	0	1	0	0	0	0	0	0	0	0	0	0
P56873	Protein ZNRD2 OS=Mus musculus OX=10090 GN=Znrd2 PE=1 SV=1	Znrd2	21.336	13.6	5	1	1	1	1	1	0	1	1	1	1	1	0	1	1	1	1	1	0	1	1	0	0	0	0	0	0
P57716	Nicastrin OS=Mus musculus OX=10090 GN=Ncstn PE=1 SV=3	Ncstn	78.491	2.7	5	2	2	0	0	2	1	1	1	0	1	2	1	1	1	0	1	2	1	1	1	0	0	0	0	0	0
P57746	V-type proton ATPase subunit D OS=Mus musculus OX=10090 GN=Atp6v1d PE=1 SV=1	Atp6v1d	28.369	10.9	5	2	2	1	0	1	2	1	0	1	0	1	2	2	0	1	0	1	2	2	0	0	0	0	6113.5	13192	0				0.633343	1.36666
P57759	Endoplasmic reticulum resident protein 29 OS=Mus musculus OX=10090 GN=Erp29 PE=1 SV=2	Erp29	28.823	21	8	4	4	3	1	0	2	0	2	3	2	1	2	2	3	3	2	1	2	2	3	73988	48654	0	45188	0	65613	1.26777	0.833677		0.774288		1.12427	1.1069	0.762461
P57776	Elongation factor 1-delta OS=Mus musculus OX=10090 GN=Eef1d PE=1 SV=3	Eef1d	31.293	28.1	35	6	6	7	6	2	7	7	6	5	5	4	6	6	6	5	5	4	6	6	6	472040	442580	301780	519590	432110	499320	1.06179	0.995524	0.678813	1.16875	0.971973	1.12315	0.8383	0.271231
P57780	Alpha-actinin-4 OS=Mus musculus OX=10090 GN=Actn4 PE=1 SV=1	Actn4	104.98	41.8	137	31	18	26	19	22	23	21	26	25	22	23	27	23	27	13	14	12	15	13	15	467360	442430	485900	494290	498000	491820	0.973734	0.921793	1.01236	1.02984	1.03757	1.0247	0.9404	0.0860948
P58021	Transmembrane 9 superfamily member 2 OS=Mus musculus OX=10090 GN=Tm9sf2 PE=1 SV=1	Tm9sf2	75.329	12.4	21	7	7	3	5	2	3	5	3	3	5	2	3	6	5	3	5	2	3	6	5	111810	89565	102680	68961	72295	106550	1.21563	0.973778	1.11637	0.749765	0.786013	1.15844	1.227	0.221635
P58137	Acyl-coenzyme A thioesterase 8 OS=Mus musculus OX=10090 GN=Acot8 PE=1 SV=1	Acot8	35.827	34.7	27	8	8	5	4	2	7	4	5	6	4	3	6	5	8	6	4	3	6	5	8	151340	151250	154650	174870	135430	141660	0.998724	0.99813	1.02057	1.154	0.893731	0.934844	1.0117	0.832101
P58252	Elongation factor 2 OS=Mus musculus OX=10090 GN=Eef2 PE=1 SV=2	Eef2	95.313	42.8	137	33	32	32	15	16	24	25	25	29	20	17	26	27	29	28	19	17	25	26	28	853930	802580	937100	881820	809520	820190	1.00361	0.943261	1.10136	1.03639	0.951418	0.963958	1.0327	0.587166
P58281	Dynamin-like 120 kDa protein, mitochondrial OS=Mus musculus OX=10090 GN=Opa1 PE=1 SV=1	Opa1	111.34	18.6	44	13	13	7	7	5	8	10	7	6	8	6	10	10	9	6	8	6	10	10	9	63896	65993	78065	70378	74278	71606	0.903728	0.933388	1.10413	0.995408	1.05057	1.01278	0.9616	0.540411
P58389	Serine/threonine-protein phosphatase 2A activator OS=Mus musculus OX=10090 GN=Ptpa PE=1 SV=1	Ptpa	36.71	11.1	17	4	4	2	3	1	3	4	4	2	3	2	3	4	4	2	3	2	3	4	4	146280	192850	207040	157350	163320	148620	0.864318	1.13948	1.22333	0.929726	0.965001	0.878144	1.1638	0.265454
P58742	Aladin OS=Mus musculus OX=10090 GN=Aaas PE=1 SV=1	Aaas	59.43	20.5	37	8	8	6	5	7	5	7	7	7	6	8	7	7	8	7	6	8	7	7	8	62985	55699	72865	73329	64721	87345	0.906381	0.801532	1.04856	1.05523	0.931362	1.25693	0.8498	0.239003
P58871	182 kDa tankyrase-1-binding protein OS=Mus musculus OX=10090 GN=Tnks1bp1 PE=1 SV=2	Tnks1bp1	181.82	8.4	21	9	9	5	5	5	2	1	3	5	6	6	3	3	5	5	6	6	3	3	5	46325	57828	40934	47694	35470	32713	1.06509	1.32956	0.941141	1.09657	0.815515	0.752127	1.2521	0.210022
P59016	Vacuolar protein sorting-associated protein 33B OS=Mus musculus OX=10090 GN=Vps33b PE=1 SV=1	Vps33b	70.525	10.9	7	5	5	1	1	0	1	2	2	3	3	1	2	3	4	3	3	1	2	3	4	24869	34453	0	32592	59858	55571	0.599707	0.830821		0.785944	1.44345	1.34007	0.6012	0.174558
P59017	Bcl-2-like protein 13 OS=Mus musculus OX=10090 GN=Bcl2l13 PE=1 SV=2	Bcl2l13	46.719	6	2	2	2	2	0	0	0	0	0	2	1	1	0	0	0	2	1	1	0	0	0	0	0	0	0	0	0
P59235	Nucleoporin Nup43 OS=Mus musculus OX=10090 GN=Nup43 PE=1 SV=2	Nup43	41.989	4.5	4	1	1	1	0	1	0	1	1	1	0	1	0	1	1	1	0	1	0	1	1	0	0	0	0	0	0
P59242	Cingulin OS=Mus musculus OX=10090 GN=Cgn PE=1 SV=1	Cgn	136.45	12.3	26	12	12	5	4	1	5	5	6	7	7	3	7	8	9	7	7	3	7	8	9	1705400	1754200	1657600	1734200	1663100	1651500	1.00653	1.03533	0.97832	1.02353	0.981566	0.97472	1.0135	0.580681
P59325	Eukaryotic translation initiation factor 5 OS=Mus musculus OX=10090 GN=Eif5 PE=1 SV=1	Eif5	48.968	17.5	16	6	6	4	1	2	4	3	2	4	1	4	5	5	5	4	1	4	5	5	5	77855	0	73992	64526	79129	75243	1.04998		0.997883	0.870221	1.06716	1.01475	1.0405	0.633262
P59999	Actin-related protein 2/3 complex subunit 4 OS=Mus musculus OX=10090 GN=Arpc4 PE=1 SV=3	Arpc4	19.667	29.8	14	4	3	3	1	3	2	2	3	4	1	3	4	3	3	3	1	3	3	3	3	53338	0	95738	33588	53978	64364	0.885996		1.5903	0.557929	0.896627	1.06915	1.4718	0.335716
P60122	RuvB-like 1 OS=Mus musculus OX=10090 GN=Ruvbl1 PE=1 SV=1	Ruvbl1	50.213	21.1	27	7	7	6	3	6	6	4	2	6	5	7	6	5	5	6	5	7	6	5	5	101730	115720	106840	65522	85442	90093	1.07966	1.22813	1.13389	0.695382	0.906792	0.956153	1.3453	0.0446042
P60229	Eukaryotic translation initiation factor 3 subunit E OS=Mus musculus OX=10090 GN=Eif3e PE=1 SV=1	Eif3e	52.22	6.1	8	3	3	1	1	2	2	2	0	2	1	2	2	2	1	2	1	2	2	2	1	15801	0	26045	0	25935	0	0.699355		1.15276		1.14789		0.8067
P60330	Separin OS=Mus musculus OX=10090 GN=Espl1 PE=1 SV=1	Espl1	233.03	1.8	3	3	3	0	2	1	0	0	0	2	2	2	0	1	1	2	2	2	0	1	1	0	0	0	0	0	0
P60334	Cysteine dioxygenase type 1 OS=Mus musculus OX=10090 GN=Cdo1 PE=1 SV=1	Cdo1	23.026	27	15	6	6	1	4	1	3	3	3	2	5	3	5	5	6	2	5	3	5	5	6	116910	250260	134310	199100	244650	241540	0.591067	1.26525	0.679036	1.0066	1.23689	1.22116	0.7318	0.207453
P60335	Poly(rC)-binding protein 1 OS=Mus musculus OX=10090 GN=Pcbp1 PE=1 SV=1	Pcbp1	37.497	32.3	30	8	6	4	4	4	4	8	6	5	5	5	7	8	7	4	4	4	5	6	5	543560	556680	604210	554030	542280	541420	0.975818	0.999372	1.0847	0.994614	0.97352	0.971976	1.0407	0.301764
P60487	Pyridoxal phosphate phosphatase OS=Mus musculus OX=10090 GN=Pdxp PE=1 SV=1	Pdxp	31.512	29.5	15	5	5	2	2	1	5	2	3	2	4	2	5	4	4	2	4	2	5	4	4	104000	91400	111330	93857	82802	119610	1.03483	0.909454	1.10776	0.933902	0.823902	1.19015	1.0353	0.741948
P60603	Reactive oxygen species modulator 1 OS=Mus musculus OX=10090 GN=Romo1 PE=2 SV=1	Romo1	8.1828	21.5	2	1	1	0	0	0	1	1	0	0	0	0	1	1	0	0	0	0	1	1	0	0	0	0	0	0	0
P60670	Nuclear protein localization protein 4 homolog OS=Mus musculus OX=10090 GN=Nploc4 PE=1 SV=3	Nploc4	68.016	6.9	8	3	3	3	0	1	2	2	0	3	0	1	2	2	2	3	0	1	2	2	2	14563	0	0	18633	23027	21692	0.747635			0.956581	1.18216	1.11362	0.6896
P63260	Actin, cytoplasmic 2 OS=Mus musculus OX=10090 GN=Actg1 PE=1 SV=1	Actg1	41.792	60	183	24	8	30	26	21	34	32	40	19	18	14	23	22	21	7	6	4	8	7	7	8953400	10352000	10040000	10878000	9206200	10513000	0.896197	1.03619	1.00496	1.08884	0.921502	1.05231	0.9591	0.574472
P60766	Cell division control protein 42 homolog OS=Mus musculus OX=10090 GN=Cdc42 PE=1 SV=2	Cdc42	21.258	36.6	21	5	4	4	4	2	3	6	2	2	4	3	4	4	2	2	3	3	3	3	2	155550	185310	189540	110420	101820	131160	1.06809	1.27244	1.30149	0.758206	0.699153	0.900618	1.5446	0.0109466
P60843	Eukaryotic initiation factor 4A-I OS=Mus musculus OX=10090 GN=Eif4a1 PE=1 SV=1	Eif4a1	46.153	36.2	73	14	7	12	9	9	17	13	13	10	9	8	13	13	12	5	5	4	7	7	7	927610	1155600	1290700	998100	960120	1073700	0.868843	1.08239	1.20893	0.934867	0.899293	1.00568	1.1128	0.389887
P60867	40S ribosomal protein S20 OS=Mus musculus OX=10090 GN=Rps20 PE=1 SV=1	Rps20	13.373	22.7	13	3	3	2	0	1	4	3	3	1	0	1	3	2	2	1	0	1	3	2	2	146740	0	0	120590	109410	97159	1.23858			1.01785	0.923488	0.820082	1.3456
P61021	Ras-related protein Rab-5B OS=Mus musculus OX=10090 GN=Rab5b PE=1 SV=1	Rab5b	23.707	23.7	5	4	1	2	0	0	2	0	1	3	2	1	4	3	3	1	0	0	1	0	1	0	0	0	0	0	0
P61022	Calcineurin B homologous protein 1 OS=Mus musculus OX=10090 GN=Chp1 PE=1 SV=2	Chp1	22.432	16.9	5	2	2	2	0	1	0	1	1	2	1	1	0	1	1	2	1	1	0	1	1	0	0	0	0	0	0
P61027	Ras-related protein Rab-10 OS=Mus musculus OX=10090 GN=Rab10 PE=1 SV=1	Rab10	22.541	22	16	4	3	2	3	3	3	3	2	4	3	4	4	4	4	3	2	3	3	3	3	109310	222330	187890	215250	203080	160290	0.597241	1.21475	1.02658	1.17607	1.10957	0.875782	0.8979	0.572317
P61028	Ras-related protein Rab-8B OS=Mus musculus OX=10090 GN=Rab8b PE=1 SV=1	Rab8b	23.603	15.9	2	3	1	1	0	0	1	0	0	2	3	1	3	2	1	1	1	0	1	0	0	0	0	0	0	0	0
P61079	Ubiquitin-conjugating enzyme E2 D3 OS=Mus musculus OX=10090 GN=Ube2d3 PE=1 SV=1	Ube2d3	16.687	42.9	27	5	5	6	5	4	4	4	4	5	4	2	4	4	5	5	4	2	4	4	5	2567300	2093900	10256000	2723700	3214300	2558700	0.657891	0.536579	2.62818	0.69797	0.82369	0.655687	1.7556	0.583279
P61082	NEDD8-conjugating enzyme Ubc12 OS=Mus musculus OX=10090 GN=Ube2m PE=1 SV=1	Ube2m	20.9	32.2	14	6	6	3	1	1	3	3	3	3	3	1	3	4	4	3	3	1	3	4	4	0	196140	0	211810	208380	202150		0.958557		1.03514	1.01838	0.987929	0.9455
P61087	Ubiquitin-conjugating enzyme E2 K OS=Mus musculus OX=10090 GN=Ube2k PE=1 SV=3	Ube2k	22.406	65.5	38	12	12	8	3	4	11	6	6	7	6	5	9	7	7	7	6	5	9	7	7	322720	343940	326690	314570	329680	313580	0.992384	1.05764	1.00459	0.967322	1.01379	0.964278	1.0371	0.225547
P61089	Ubiquitin-conjugating enzyme E2 N OS=Mus musculus OX=10090 GN=Ube2n PE=1 SV=1	Ube2n	17.138	45.4	18	6	6	3	3	1	3	5	3	3	4	2	4	5	4	3	4	2	4	5	4	202540	233710	90963	224140	195260	216600	1.04473	1.20551	0.469199	1.15614	1.00718	1.11725	0.829	0.425117
P61161	Actin-related protein 2 OS=Mus musculus OX=10090 GN=Actr2 PE=1 SV=1	Actr2	44.76	8.6	12	3	3	1	1	0	3	4	3	2	2	0	3	3	3	2	2	0	3	3	3	36760	36535	0	56013	41617	51638	0.825834	0.820779		1.25836	0.934949	1.16008	0.7365	0.0800522
P61164	Alpha-centractin OS=Mus musculus OX=10090 GN=Actr1a PE=1 SV=1	Actr1a	42.613	30.3	17	6	6	3	3	4	2	4	1	4	3	4	2	5	4	4	3	4	2	5	4	98685	82399	104870	100530	86447	97046	1.03883	0.867393	1.10394	1.05825	0.910005	1.02158	1.0068	0.967712
P61202	COP9 signalosome complex subunit 2 OS=Mus musculus OX=10090 GN=Cops2 PE=1 SV=1	Cops2	51.596	32.1	46	14	14	7	5	6	8	12	8	7	9	6	11	11	9	7	9	6	11	11	9	232550	231690	247180	223820	246210	236780	0.983832	0.980194	1.04573	0.946899	1.04162	1.00173	1.0065	0.853856
P61205	ADP-ribosylation factor 3 OS=Mus musculus OX=10090 GN=Arf3 PE=2 SV=2	Arf3	20.601	36.5	11	5	3	3	2	1	2	2	1	5	4	2	4	5	3	3	2	1	2	3	1	175830	224410	0	220010	202150	0	0.855204	1.09149		1.07009	0.98322		0.9481	0.688552
P61211	ADP-ribosylation factor-like protein 1 OS=Mus musculus OX=10090 GN=Arl1 PE=1 SV=1	Arl1	20.411	9.4	1	1	1	0	0	0	1	0	0	0	0	0	1	0	0	0	0	0	1	0	0	0	0	0	0	0	0
P61290	Proteasome activator complex subunit 3 OS=Mus musculus OX=10090 GN=Psme3 PE=1 SV=1	Psme3	29.506	16.1	8	3	3	2	1	1	2	1	1	3	1	1	2	1	2	3	1	1	2	1	2	68462	0	0	131540	0	104140	0.675296			1.29749		1.02722	0.581
Q9CQL1	Protein mago nashi homolog 2 OS=Mus musculus OX=10090 GN=Magohb PE=2 SV=1	Magohb	17.091	24	4	2	2	0	1	1	0	1	1	1	1	1	0	1	2	1	1	1	0	1	2	0	0	0	0	0	0
P61358	60S ribosomal protein L27 OS=Mus musculus OX=10090 GN=Rpl27 PE=1 SV=2	Rpl27	15.798	30.1	9	4	4	1	0	1	2	4	1	1	2	1	4	4	3	1	2	1	4	4	3	0	131360	0	278560	361110	277750		0.501001		1.06242	1.37726	1.05933	0.4296
P61620	Protein transport protein Sec61 subunit alpha isoform 1 OS=Mus musculus OX=10090 GN=Sec61a1 PE=1 SV=2	Sec61a1	52.264	7.1	5	2	2	1	1	0	1	2	0	1	1	0	1	2	1	1	1	0	1	2	1	0	0	0	0	0	0
P61759	Prefoldin subunit 3 OS=Mus musculus OX=10090 GN=Vbp1 PE=1 SV=2	Vbp1	22.435	15.3	8	3	3	1	2	1	2	1	1	1	2	1	3	2	2	1	2	1	3	2	2	0	174200	0	153170	0	145250		1.10575		0.972261		0.921988	1.1675
P61804	Dolichyl-diphosphooligosaccharide--protein glycosyltransferase subunit DAD1 OS=Mus musculus OX=10090 GN=Dad1 PE=1 SV=3	Dad1	12.497	17.7	2	2	2	1	0	0	0	1	0	1	1	0	1	1	1	1	1	0	1	1	1	0	0	0	0	0	0
P61924	Coatomer subunit zeta-1 OS=Mus musculus OX=10090 GN=Copz1 PE=1 SV=1	Copz1	20.198	35	18	5	5	3	3	4	2	4	2	3	4	4	4	4	3	3	4	4	4	4	3	176180	118160	171590	101650	122000	127740	1.29335	0.86742	1.25965	0.746219	0.89561	0.937748	1.326	0.138264
P61961	Ubiquitin-fold modifier 1 OS=Mus musculus OX=10090 GN=Ufm1 PE=1 SV=1	Ufm1	9.1175	17.6	1	1	1	0	0	0	1	0	0	0	0	0	1	0	0	0	0	0	1	0	0	0	0	0	0	0	0
P61965	WD repeat-containing protein 5 OS=Mus musculus OX=10090 GN=Wdr5 PE=1 SV=1	Wdr5	36.588	31.1	17	7	7	4	2	1	5	4	1	5	4	1	6	4	4	5	4	1	6	4	4	86342	74002	0	101740	91707	73536	1.01026	0.865871		1.19042	1.07303	0.860418	0.9009	0.522518
P61967	AP-1 complex subunit sigma-1A OS=Mus musculus OX=10090 GN=Ap1s1 PE=1 SV=1	Ap1s1	18.733	10.1	1	1	1	0	0	0	1	0	0	0	0	0	1	0	0	0	0	0	1	0	0	0	0	0	0	0	0
P61971	Nuclear transport factor 2 OS=Mus musculus OX=10090 GN=Nutf2 PE=1 SV=1	Nutf2	14.478	17.3	7	2	2	2	1	0	2	1	1	2	2	0	2	1	1	2	2	0	2	1	1	265110	266400	0	205090	0	0	1.07973	1.08499		0.835284			1.2958
P61979	Heterogeneous nuclear ribonucleoprotein K OS=Mus musculus OX=10090 GN=Hnrnpk PE=1 SV=1	Hnrnpk	50.976	28.7	28	9	9	7	7	3	4	3	4	7	7	3	3	5	4	7	7	3	3	5	4	172140	158620	175380	82437	84810	91484	1.35034	1.24429	1.37576	0.646674	0.665289	0.717643	1.9562	0.000105764
P61982	14-3-3 protein gamma OS=Mus musculus OX=10090 GN=Ywhag PE=1 SV=2	Ywhag	28.302	48.2	30	11	8	7	5	3	6	5	4	10	6	7	10	9	7	7	5	4	7	6	4	4804100	3793600	4534300	4808300	4647600	2211700	1.1623	0.917821	1.09703	1.16332	1.12444	0.535097	1.1255	0.550521
P62075	Mitochondrial import inner membrane translocase subunit Tim13 OS=Mus musculus OX=10090 GN=Timm13 PE=1 SV=1	Timm13	10.458	14.7	5	1	1	0	1	1	1	1	1	1	1	1	1	1	1	1	1	1	1	1	1	0	0	0	0	0	0
P62077	Mitochondrial import inner membrane translocase subunit Tim8 B OS=Mus musculus OX=10090 GN=Timm8b PE=1 SV=1	Timm8b	9.2864	15.7	3	1	1	0	0	0	1	1	1	0	1	0	1	1	1	0	1	0	1	1	1	0	0	0	0	0	0
P62082	40S ribosomal protein S7 OS=Mus musculus OX=10090 GN=Rps7 PE=2 SV=1	Rps7	22.127	29.9	17	6	6	4	1	2	4	5	1	3	3	2	3	5	3	3	3	2	3	5	3	144780	54321	88777	78169	108530	67029	1.6039	0.601777	0.983486	0.865969	1.20231	0.742558	1.1346	0.839535
P62137	Serine/threonine-protein phosphatase PP1-alpha catalytic subunit OS=Mus musculus OX=10090 GN=Ppp1ca PE=1 SV=1	Ppp1ca	37.54	30.3	27	11	4	5	4	2	6	7	3	8	6	3	9	11	5	3	3	1	3	4	2	115710	120460	76205	119830	131460	110370	1.03001	1.07229	0.678348	1.06668	1.17021	0.982471	0.8637	0.34861
P62141	Serine/threonine-protein phosphatase PP1-beta catalytic subunit OS=Mus musculus OX=10090 GN=Ppp1cb PE=1 SV=3	Ppp1cb	37.186	20.5	2	7	2	2	0	0	0	0	0	6	3	1	5	5	2	2	1	0	0	0	0	0	0	0	0	0	0
P62192	26S proteasome regulatory subunit 4 OS=Mus musculus OX=10090 GN=Psmc1 PE=1 SV=1	Psmc1	49.184	14.8	14	5	5	1	3	2	2	4	2	2	4	2	4	4	3	2	4	2	4	4	3	137620	139980	131260	135030	117570	133470	1.03873	1.05655	0.990729	1.01918	0.887399	1.00741	1.059	0.289834
P62196	26S proteasome regulatory subunit 8 OS=Mus musculus OX=10090 GN=Psmc5 PE=1 SV=1	Psmc5	45.626	12.3	10	4	4	2	1	2	2	2	1	2	2	3	3	3	2	2	2	3	3	3	2	40875	0	0	46796	29644	0	1.04526			1.19668	0.758062		1.0695
P62242	40S ribosomal protein S8 OS=Mus musculus OX=10090 GN=Rps8 PE=1 SV=2	Rps8	24.205	39.4	37	6	6	5	7	5	8	5	7	4	6	4	6	4	6	4	6	4	6	4	6	248620	256070	254880	219430	269890	331870	0.943673	0.97195	0.967433	0.832878	1.02441	1.25966	0.925	0.622101
P62245	40S ribosomal protein S15a OS=Mus musculus OX=10090 GN=Rps15a PE=1 SV=2	Rps15a	14.839	18.5	7	2	2	1	1	1	1	2	1	2	2	1	2	2	2	2	2	1	2	2	2	73058	119320	0	69530	61972	64192	0.941294	1.53734		0.895839	0.79846	0.827063	1.4746	0.15163
P62254	Ubiquitin-conjugating enzyme E2 G1 OS=Mus musculus OX=10090 GN=Ube2g1 PE=1 SV=3	Ube2g1	19.509	10.6	13	3	3	4	1	1	2	2	3	3	1	2	3	2	2	3	1	2	3	2	2	117070	0	115420	102910	137520	98285	1.02476		1.01032	0.900815	1.20377	0.86033	1.0296	0.785005
P62257	Ubiquitin-conjugating enzyme E2 H OS=Mus musculus OX=10090 GN=Ube2h PE=1 SV=1	Ube2h	20.655	16.4	5	2	2	1	0	2	1	1	0	1	2	2	1	1	0	1	2	2	1	1	0	0	93391	75603	0	0	0		1.10526	0.894742
P62259	14-3-3 protein epsilon OS=Mus musculus OX=10090 GN=Ywhae PE=1 SV=1	Ywhae	29.174	51	58	12	10	10	10	5	11	13	9	10	9	9	11	12	9	8	9	7	9	10	7	549860	466870	443960	464320	428690	401610	1.19738	1.01666	0.966773	1.01111	0.933521	0.874551	1.1283	0.19955
P62264	40S ribosomal protein S14 OS=Mus musculus OX=10090 GN=Rps14 PE=1 SV=3	Rps14	16.273	19.9	8	4	4	0	0	0	2	4	2	1	2	1	3	3	2	1	2	1	3	3	2	0	36465	0	62304	41758	60835		0.724367		1.23765	0.829511	1.20847	0.6634
P62267	40S ribosomal protein S23 OS=Mus musculus OX=10090 GN=Rps23 PE=1 SV=3	Rps23	15.807	29.4	13	4	4	2	2	1	3	1	4	4	3	3	4	4	4	4	3	3	4	4	4	61912	59781	60885	53584	71904	62933	1.00127	0.966811	0.984666	0.86659	1.16287	1.01779	0.969	0.789622
P62270	40S ribosomal protein S18 OS=Mus musculus OX=10090 GN=Rps18 PE=1 SV=3	Rps18	17.718	28.3	21	6	6	4	2	1	4	6	4	5	5	4	5	6	5	5	5	4	5	6	5	215560	204150	221650	274530	258200	233920	0.918573	0.869951	0.944525	1.16986	1.10028	0.996811	0.8366	0.0280983
P62274	40S ribosomal protein S29 OS=Mus musculus OX=10090 GN=Rps29 PE=1 SV=2	Rps29	6.6767	19.6	5	1	1	1	1	0	1	1	1	1	1	1	1	1	1	1	1	1	1	1	1	0	0	0	0	0	0
P62281	40S ribosomal protein S11 OS=Mus musculus OX=10090 GN=Rps11 PE=1 SV=3	Rps11	18.431	22.8	13	3	3	2	3	1	3	2	2	2	2	2	3	3	2	2	2	2	3	3	2	108640	56450	96597	61057	85033	95073	1.29629	0.673561	1.15259	0.728531	1.01461	1.13441	1.0851	0.813536
P62301	40S ribosomal protein S13 OS=Mus musculus OX=10090 GN=Rps13 PE=1 SV=2	Rps13	17.222	19.9	10	4	4	2	1	0	1	2	4	3	2	1	4	2	4	3	2	1	4	2	4	114890	136460	0	123340	141950	137370	0.87835	1.04326		0.942952	1.08523	1.05021	0.9363	0.480907
P62309	Small nuclear ribonucleoprotein G OS=Mus musculus OX=10090 GN=Snrpg PE=1 SV=1	Snrpg	8.496	9.2	4	1	1	1	1	1	1	0	0	1	1	1	1	1	1	1	1	1	1	1	1	0	0	0	0	0	0
P62311	U6 snRNA-associated Sm-like protein LSm3 OS=Mus musculus OX=10090 GN=Lsm3 PE=1 SV=2	Lsm3	11.845	34.3	8	3	3	3	1	1	2	0	1	3	1	1	2	0	1	3	1	1	2	0	1	142460	0	0	364110	0	0	0.562449			1.43755			0.3913
P62313	U6 snRNA-associated Sm-like protein LSm6 OS=Mus musculus OX=10090 GN=Lsm6 PE=1 SV=1	Lsm6	9.1275	37.5	13	4	4	2	2	1	1	3	4	2	3	1	3	4	4	2	3	1	3	4	4	161350	152280	0	184380	192780	156220	0.952468	0.898927		1.08842	1.138	0.922185	0.882	0.248407
P62315	Small nuclear ribonucleoprotein Sm D1 OS=Mus musculus OX=10090 GN=Snrpd1 PE=1 SV=1	Snrpd1	13.281	37	8	3	3	1	2	1	1	1	2	2	2	2	2	2	3	2	2	2	2	2	3	24648	26360	21487	19994	26800	13980	1.1097	1.18677	0.967382	0.900164	1.20658	0.629404	1.1929	0.352803
P62320	Small nuclear ribonucleoprotein Sm D3 OS=Mus musculus OX=10090 GN=Snrpd3 PE=1 SV=1	Snrpd3	13.916	24.6	5	2	2	1	0	0	1	2	1	1	1	0	1	2	1	1	1	0	1	2	1	0	0	0	0	0	0
P62322	U6 snRNA-associated Sm-like protein LSm5 OS=Mus musculus OX=10090 GN=Lsm5 PE=3 SV=2	Lsm5	9.9374	26.4	6	2	1	1	1	1	1	1	1	1	1	1	1	1	1	1	1	1	1	1	1	0	0	0	0	0	0
P62331	ADP-ribosylation factor 6 OS=Mus musculus OX=10090 GN=Arf6 PE=1 SV=2	Arf6	20.082	20.6	8	3	3	1	1	2	1	1	2	2	2	2	1	1	2	2	2	2	1	1	2	58232	85635	32718	0	0	30729	1.12355	1.65228	0.631274			0.592898	1.9155
P62334	26S proteasome regulatory subunit 10B OS=Mus musculus OX=10090 GN=Psmc6 PE=1 SV=1	Psmc6	44.172	13.9	15	4	4	3	4	0	2	2	4	2	4	3	3	4	4	2	4	3	3	4	4	41855	33598	38230	38764	36647	32851	1.1315	0.908279	1.0335	1.04794	0.990705	0.888085	1.0501	0.587926
P62488	DNA-directed RNA polymerase II subunit RPB7 OS=Mus musculus OX=10090 GN=Polr2g PE=1 SV=1	Polr2g	19.294	36.6	16	4	3	3	2	3	2	2	4	2	1	2	1	2	3	2	1	2	1	2	3	67351	0	87835	0	90585	52341	0.903701		1.17855		1.21545	0.7023	1.0858	0.751279
P62500	TSC22 domain family protein 1 OS=Mus musculus OX=10090 GN=Tsc22d1 PE=1 SV=2	Tsc22d1	109.81	7.1	14	5	5	3	4	0	2	3	2	3	4	2	4	4	2	3	4	2	4	4	2	780320	470900	529170	516550	451550	501830	1.44045	0.869268	0.976833	0.953537	0.833549	0.926364	1.2112	0.344711
P62627	Dynein light chain roadblock-type 1 OS=Mus musculus OX=10090 GN=Dynlrb1 PE=1 SV=3	Dynlrb1	10.99	38.5	12	3	3	1	3	2	2	3	1	3	3	2	2	3	2	3	3	2	2	3	2	121630	116490	148930	140270	109580	126560	0.955885	0.91549	1.17043	1.10238	0.861185	0.99463	1.0283	0.807627
P62700	Protein yippee-like 5 OS=Mus musculus OX=10090 GN=Ypel5 PE=1 SV=1	Ypel5	13.841	21.5	5	2	2	1	2	1	0	1	0	1	2	1	1	1	1	1	2	1	1	1	1	0	0	0	0	0	0
P62702	40S ribosomal protein S4, X isoform OS=Mus musculus OX=10090 GN=Rps4x PE=1 SV=2	Rps4x	29.597	27.4	21	7	7	6	1	4	5	2	3	7	3	4	6	3	4	7	3	4	6	3	4	157170	129100	155390	135730	121190	151730	1.10903	0.910962	1.09647	0.957745	0.855147	1.07065	1.0808	0.44004
P62715	Serine/threonine-protein phosphatase 2A catalytic subunit beta isoform OS=Mus musculus OX=10090 GN=Ppp2cb PE=1 SV=1	Ppp2cb	35.575	22	2	6	1	1	0	0	0	1	0	5	6	4	4	5	4	1	1	0	0	1	0	0	0	0	0	0	0
P62717	60S ribosomal protein L18a OS=Mus musculus OX=10090 GN=Rpl18a PE=1 SV=1	Rpl18a	20.732	18.8	6	4	4	0	1	0	4	1	0	0	3	1	4	3	2	0	3	1	4	3	2	0	135200	0	221270	193790	133250		0.79121		1.2949	1.13409	0.779798	0.7397
P62743	AP-2 complex subunit sigma OS=Mus musculus OX=10090 GN=Ap2s1 PE=1 SV=1	Ap2s1	17.018	19	4	3	3	0	0	0	1	2	1	2	1	0	2	3	1	2	1	0	2	3	1	14373	0	0	0	43492	0	0.496777				1.50322		0.3305
P62748	Hippocalcin-like protein 1 OS=Mus musculus OX=10090 GN=Hpcal1 PE=1 SV=2	Hpcal1	22.338	25.9	7	5	5	2	1	2	0	2	0	4	1	2	1	2	1	4	1	2	1	2	1	59269	0	0	0	132760	0	0.617292				1.38271		0.4464
P62754	40S ribosomal protein S6 OS=Mus musculus OX=10090 GN=Rps6 PE=1 SV=1	Rps6	28.68	20.5	13	6	6	2	2	0	3	4	2	2	3	0	5	6	4	2	3	0	5	6	4	60076	78234	0	94068	112930	89724	0.690478	0.899175		1.08116	1.29795	1.03123	0.6992	0.0735869
P62774	Myotrophin OS=Mus musculus OX=10090 GN=Mtpn PE=1 SV=2	Mtpn	12.861	55.9	7	3	3	3	1	2	1	0	0	3	1	2	1	1	1	3	1	2	1	1	1	87176	0	141310	0	0	0	0.763075		1.23693
P62806	Histone H4 OS=Mus musculus OX=10090 GN=H4c1 PE=1 SV=2	H4c1	11.367	39.8	24	6	6	4	3	2	6	5	4	4	4	3	6	6	4	4	4	3	6	6	4	193570	194320	211880	228920	255130	127530	0.958782	0.962496	1.04947	1.13387	1.2637	0.631675	0.9807	0.922347
P62814	V-type proton ATPase subunit B, brain isoform OS=Mus musculus OX=10090 GN=Atp6v1b2 PE=1 SV=1	Atp6v1b2	56.55	28.8	59	12	12	11	10	8	9	10	11	9	11	10	10	12	12	9	11	10	10	12	12	323490	297650	297940	299700	293370	274620	1.08628	0.999513	1.00049	1.0064	0.985141	0.922178	1.0592	0.206216
P62821	Ras-related protein Rab-1A OS=Mus musculus OX=10090 GN=Rab1A PE=1 SV=3	Rab1A	22.677	54.6	34	10	5	6	3	4	8	7	6	6	5	5	10	8	6	2	3	3	5	4	2	869080	801880	804680	818200	823440	745960	1.07222	0.989316	0.99277	1.00945	1.01591	0.920325	1.0369	0.426906
P62827	GTP-binding nuclear protein Ran OS=Mus musculus OX=10090 GN=Ran PE=1 SV=3	Ran	24.423	53.2	62	14	14	10	8	8	12	12	12	9	11	9	14	12	13	9	11	9	14	12	13	800610	571170	919690	622740	722750	668030	1.11583	0.796058	1.2818	0.867932	1.00732	0.931054	1.138	0.491428
P62830	60S ribosomal protein L23 OS=Mus musculus OX=10090 GN=Rpl23 PE=1 SV=1	Rpl23	14.865	20	4	2	2	1	0	1	1	0	1	1	1	1	1	0	1	1	1	1	1	0	1	0	0	0	0	0	0
P62843	40S ribosomal protein S15 OS=Mus musculus OX=10090 GN=Rps15 PE=1 SV=2	Rps15	17.04	9	2	1	1	0	0	0	1	1	0	0	0	1	1	1	0	0	0	1	1	1	0	0	0	0	0	0	0
P62849	40S ribosomal protein S24 OS=Mus musculus OX=10090 GN=Rps24 PE=1 SV=1	Rps24	15.423	9	4	1	1	2	0	0	0	1	1	1	1	1	1	1	1	1	1	1	1	1	1	0	0	0	0	0	0
P62852	40S ribosomal protein S25 OS=Mus musculus OX=10090 GN=Rps25 PE=1 SV=1	Rps25	13.742	15.2	5	2	2	0	0	0	2	2	1	0	1	1	2	2	1	0	1	1	2	2	1	0	0	0	242160	144480	0				1.25264	0.747362
P62855	40S ribosomal protein S26 OS=Mus musculus OX=10090 GN=Rps26 PE=1 SV=3	Rps26	13.015	31.3	12	3	3	2	2	1	2	3	2	2	2	2	2	3	2	2	2	2	2	3	2	42076	48556	66770	32002	42578	55869	0.877037	1.01211	1.39176	0.667053	0.887501	1.16454	1.2066	0.408854
P62858	40S ribosomal protein S28 OS=Mus musculus OX=10090 GN=Rps28 PE=1 SV=1	Rps28	7.8409	23.2	11	2	2	2	2	1	2	2	2	2	2	2	2	2	2	2	2	2	2	2	2	203680	237550	210290	183480	228240	255910	0.926415	1.08047	0.95648	0.834537	1.03812	1.16398	0.9759	0.880761
P62862	40S ribosomal protein S30 OS=Mus musculus OX=10090 GN=Fau PE=1 SV=1	Fau	6.6478	16.9	2	1	1	1	0	0	1	0	0	1	1	1	1	0	1	1	1	1	1	0	1	0	0	0	0	0	0
P62869	Elongin-B OS=Mus musculus OX=10090 GN=Elob PE=1 SV=1	Elob	13.17	53.4	17	6	6	2	2	2	4	3	4	2	4	3	6	5	5	2	4	3	6	5	5	165050	190870	194270	195890	196410	179100	0.882943	1.02107	1.03926	1.04792	1.05071	0.958104	0.9629	0.545202
P62874	Guanine nucleotide-binding protein G(I)/G(S)/G(T) subunit beta-1 OS=Mus musculus OX=10090 GN=Gnb1 PE=1 SV=3	Gnb1	37.377	31.8	30	9	4	5	6	3	6	5	5	7	5	6	8	8	6	2	2	3	4	3	4	98080	102910	108310	99904	110240	97724	0.953517	1.00047	1.05297	0.971249	1.07173	0.950056	1.0047	0.916828
P62878	E3 ubiquitin-protein ligase RBX1 OS=Mus musculus OX=10090 GN=Rbx1 PE=1 SV=1	Rbx1	12.274	49.1	10	3	3	1	1	2	2	2	2	1	1	2	2	2	2	1	1	2	2	2	2	0	0	0	335700	371710	457000				0.864902	0.957678	1.17742
P62880	Guanine nucleotide-binding protein G(I)/G(S)/G(T) subunit beta-2 OS=Mus musculus OX=10090 GN=Gnb2 PE=1 SV=3	Gnb2	37.331	22.4	5	7	0	1	0	1	1	1	1	7	5	4	5	7	4	0	0	0	0	0	0	0	0	0	0	0	0
P62889	60S ribosomal protein L30 OS=Mus musculus OX=10090 GN=Rpl30 PE=1 SV=2	Rpl30	12.784	40.9	10	3	3	2	0	0	3	3	2	2	1	1	3	3	3	2	1	1	3	3	3	194910	0	0	273840	273340	188860	0.837467			1.1766	1.17446	0.811472	0.7944
P62908	40S ribosomal protein S3 OS=Mus musculus OX=10090 GN=Rps3 PE=1 SV=1	Rps3	26.674	32.5	19	7	7	4	2	3	3	5	2	5	5	4	7	6	3	5	5	4	7	6	3	164040	141760	132030	159040	135180	121130	1.15361	0.996929	0.928503	1.11845	0.950655	0.851848	1.0541	0.618006
P62911	60S ribosomal protein L32 OS=Mus musculus OX=10090 GN=Rpl32 PE=1 SV=2	Rpl32	15.86	14.8	8	2	2	2	1	1	2	1	1	2	2	2	2	2	2	2	2	2	2	2	2	51696	56171	52709	84745	73242	60326	0.818646	0.889511	0.834688	1.342	1.15984	0.955309	0.7355	0.0425804
P62915	Transcription initiation factor IIB OS=Mus musculus OX=10090 GN=Gtf2b PE=1 SV=1	Gtf2b	34.819	5.1	6	1	1	1	1	1	1	1	1	1	1	1	1	1	1	1	1	1	1	1	1	0	0	0	0	0	0
P62918	60S ribosomal protein L8 OS=Mus musculus OX=10090 GN=Rpl8 PE=1 SV=2	Rpl8	28.024	18.3	20	5	5	2	4	0	6	4	4	3	4	3	5	4	5	3	4	3	5	4	5	130490	144420	134970	140540	164180	162800	0.892341	0.9876	0.922977	0.961067	1.12273	1.11329	0.8767	0.090928
P62962	Profilin-1 OS=Mus musculus OX=10090 GN=Pfn1 PE=1 SV=2	Pfn1	14.957	47.9	35	7	7	6	3	6	7	7	6	6	4	6	6	7	5	6	4	6	6	7	5	508860	488010	581760	485930	538920	486990	0.987927	0.947448	1.12946	0.94341	1.04629	0.945468	1.0442	0.545727
P62983	Ubiquitin-40S ribosomal protein S27a OS=Mus musculus OX=10090 GN=Rps27a PE=1 SV=2	Rps27a	17.951	51.3	115	11	11	17	22	11	24	22	19	9	10	9	10	10	10	9	10	9	10	10	10	9468700	10311000	9871600	10514000	8917700	9998900	0.961584	1.04712	1.0025	1.06774	0.905628	1.01543	1.0075	0.874135
P62996	Transformer-2 protein homolog beta OS=Mus musculus OX=10090 GN=Tra2b PE=1 SV=1	Tra2b	33.665	10.4	8	2	2	2	1	2	1	1	1	2	1	2	1	1	1	2	1	2	1	1	1	65437	0	90331	0	0	0	0.840185		1.15982
P63001	Ras-related C3 botulinum toxin substrate 1 OS=Mus musculus OX=10090 GN=Rac1 PE=1 SV=1	Rac1	21.45	29.2	14	5	2	3	4	0	3	2	2	3	4	0	5	4	3	2	1	0	2	1	2	166410	310670	0	255470	274970	221310	0.677107	1.26409		1.03948	1.11883	0.900491	0.9519	0.730859
P63005	Platelet-activating factor acetylhydrolase IB subunit alpha OS=Mus musculus OX=10090 GN=Pafah1b1 PE=1 SV=2	Pafah1b1	46.67	39	60	14	14	9	12	3	11	12	13	9	11	8	12	12	13	9	11	8	12	12	13	461030	457860	272520	528900	488810	491210	1.02439	1.01734	0.605526	1.17519	1.08611	1.09144	0.7896	0.207978
P63011	Ras-related protein Rab-3A OS=Mus musculus OX=10090 GN=Rab3a PE=1 SV=1	Rab3a	24.97	19.1	1	3	1	0	0	0	0	1	0	1	1	1	1	2	0	0	0	0	0	1	0	0	0	0	0	0	0
P63017	Heat shock cognate 71 kDa protein OS=Mus musculus OX=10090 GN=Hspa8 PE=1 SV=1	Hspa8	70.87	55.9	264	35	26	48	41	28	51	51	45	31	30	27	32	32	32	22	22	18	23	23	23	8298900	7533000	7638600	7971900	8125600	8075000	1.04514	0.948681	0.96198	1.00395	1.02331	1.01694	0.971	0.37927
P63024	Vesicle-associated membrane protein 3 OS=Mus musculus OX=10090 GN=Vamp3 PE=1 SV=1	Vamp3	11.48	55.3	6	4	3	2	0	1	1	1	1	2	2	2	1	1	2	2	1	1	1	1	1	0	0	0	0	0	0
P63028	Translationally-controlled tumor protein OS=Mus musculus OX=10090 GN=Tpt1 PE=1 SV=1	Tpt1	19.462	16.9	33	3	3	7	5	6	5	5	5	3	2	3	3	3	3	3	2	3	3	3	3	886410	819900	871200	665800	622680	1065300	1.07851	0.997589	1.06001	0.810092	0.757627	1.29617	1.0951	0.52035
P63034	Cytohesin-2 OS=Mus musculus OX=10090 GN=Cyth2 PE=1 SV=2	Cyth2	46.585	5.2	2	2	2	1	0	0	1	0	0	1	0	1	1	0	0	1	0	1	1	0	0	0	0	0	0	0	0
P63037	DnaJ homolog subfamily A member 1 OS=Mus musculus OX=10090 GN=Dnaja1 PE=1 SV=1	Dnaja1	44.868	14.1	13	5	5	3	2	1	3	3	1	4	4	3	5	5	3	4	4	3	5	5	3	236990	144530	194530	183980	200940	169820	1.25747	0.76688	1.03218	0.976202	1.06619	0.901069	1.0384	0.902269
P63038	60 kDa heat shock protein, mitochondrial OS=Mus musculus OX=10090 GN=Hspd1 PE=1 SV=1	Hspd1	60.955	60.4	157	33	33	27	25	17	30	28	30	20	24	21	24	25	27	20	24	21	24	25	27	1259200	1218100	1353200	1194600	1088500	1105800	1.04651	1.01236	1.12464	0.992825	0.904646	0.919024	1.1303	0.0444624
P63073	Eukaryotic translation initiation factor 4E OS=Mus musculus OX=10090 GN=Eif4e PE=1 SV=1	Eif4e	25.053	21.7	13	4	4	3	1	0	3	2	4	3	3	0	3	2	4	3	3	0	3	2	4	60218	66141	0	64844	69632	70580	0.908498	0.997858		0.97829	1.05053	1.06483	0.9243	0.202975
P63085	Mitogen-activated protein kinase 1 OS=Mus musculus OX=10090 GN=Mapk1 PE=1 SV=3	Mapk1	41.275	26	26	7	5	5	3	5	4	6	3	5	3	6	6	5	4	3	1	4	4	3	2	49321	37800	55042	53925	59451	55805	0.950479	0.728455	1.06073	1.0392	1.1457	1.07543	0.8403	0.182931
P63087	Serine/threonine-protein phosphatase PP1-gamma catalytic subunit OS=Mus musculus OX=10090 GN=Ppp1cc PE=1 SV=1	Ppp1cc	36.983	24.1	8	8	2	1	1	1	2	2	1	6	4	3	8	8	4	1	1	1	2	2	1	0	0	0	78922	90517	0				0.931568	1.06843
P63094	Guanine nucleotide-binding protein G(s) subunit alpha isoforms short OS=Mus musculus OX=10090 GN=Gnas PE=1 SV=1	Gnas	45.663	12.7	6	4	3	1	1	0	1	2	1	3	2	2	3	4	3	2	1	1	2	3	2	65647	0	0	65818	67820	61945	1.0052			1.00782	1.03847	0.948513	1.0069
P63101	14-3-3 protein zeta/delta OS=Mus musculus OX=10090 GN=Ywhaz PE=1 SV=1	Ywhaz	27.771	69.4	116	21	17	19	19	14	20	24	20	18	16	17	18	19	19	15	15	14	15	15	15	5111900	5457300	5844000	4764100	5358500	4870800	0.976591	1.04258	1.11645	0.910146	1.0237	0.930531	1.0947	0.162785
P63168	Dynein light chain 1, cytoplasmic OS=Mus musculus OX=10090 GN=Dynll1 PE=1 SV=1	Dynll1	10.366	38.2	4	3	1	1	0	0	1	1	1	3	2	1	3	3	3	1	0	0	1	1	1	0	0	0	0	0	0
P63242	Eukaryotic translation initiation factor 5A-1 OS=Mus musculus OX=10090 GN=Eif5a PE=1 SV=2	Eif5a	16.832	35.1	16	5	5	4	2	2	3	3	2	4	2	3	3	4	2	4	2	3	3	4	2	278140	297170	230630	188370	164680	184520	1.24215	1.32714	1.02997	0.841244	0.735447	0.82405	1.4992	0.00982172
P63321	Ras-related protein Ral-A OS=Mus musculus OX=10090 GN=Rala PE=1 SV=1	Rala	23.553	6.8	3	1	1	1	0	0	0	1	1	1	0	0	1	1	1	1	0	0	1	1	1	0	0	0	0	0	0
P63323	40S ribosomal protein S12 OS=Mus musculus OX=10090 GN=Rps12 PE=1 SV=2	Rps12	14.525	14.4	10	2	2	1	2	1	2	2	2	1	2	1	2	2	2	1	2	1	2	2	2	0	244070	0	285100	268500	282790		0.903578		1.05548	0.994021	1.04692	0.8754
P63325	40S ribosomal protein S10 OS=Mus musculus OX=10090 GN=Rps10 PE=1 SV=1	Rps10	18.916	33.3	18	6	6	4	1	2	3	4	4	4	3	2	3	5	4	4	3	2	3	5	4	92221	69026	90511	79543	85904	80628	1.11147	0.831918	1.09086	0.958671	1.03533	0.971748	1.0231	0.884666
P63330	Serine/threonine-protein phosphatase 2A catalytic subunit alpha isoform OS=Mus musculus OX=10090 GN=Ppp2ca PE=1 SV=1	Ppp2ca	35.608	22	25	6	1	5	4	5	4	4	3	5	6	5	5	5	5	1	1	1	1	1	1	252330	277290	229600	227670	256240	277020	0.995941	1.09446	0.906226	0.898609	1.01137	1.09339	0.9978	0.981105
P67778	Prohibitin OS=Mus musculus OX=10090 GN=Phb PE=1 SV=1	Phb	29.82	53.7	59	11	11	9	9	9	12	11	9	8	9	8	9	10	7	8	9	8	9	10	7	384730	393140	396640	382680	375910	447780	0.969549	0.990743	0.999563	0.964383	0.947322	1.12844	0.9736	0.695434
P67871	Casein kinase II subunit beta OS=Mus musculus OX=10090 GN=Csnk2b PE=1 SV=1	Csnk2b	24.942	5.1	5	1	1	1	1	0	1	1	1	1	1	0	1	1	1	1	1	0	1	1	1	0	0	0	0	0	0
P67984	60S ribosomal protein L22 OS=Mus musculus OX=10090 GN=Rpl22 PE=1 SV=2	Rpl22	14.759	31.2	13	4	4	2	2	1	3	2	3	2	3	2	4	3	3	2	3	2	4	3	3	82399	82712	112060	119250	141700	134190	0.735365	0.738158	1.00007	1.06424	1.26459	1.19757	0.7014	0.0333613
P68134	Actin, alpha skeletal muscle OS=Mus musculus OX=10090 GN=Acta1 PE=1 SV=1	Acta1	42.051	30.2	8	15	1	1	2	2	0	2	1	11	11	9	14	14	13	1	1	1	1	1	1	0	237170	441690	77999	147620	154860		1.11942	2.08474	0.368149	0.696755	0.730927	2.6763	0.0756607
P68037	Ubiquitin-conjugating enzyme E2 L3 OS=Mus musculus OX=10090 GN=Ube2l3 PE=1 SV=1	Ube2l3	17.861	48.7	7	5	5	5	0	0	1	0	1	5	1	0	1	0	2	5	1	0	1	0	2	50537	0	0	0	0	48948	1.01597					0.984028	1.0325
P68040	Receptor of activated protein C kinase 1 OS=Mus musculus OX=10090 GN=Rack1 PE=1 SV=3	Rack1	35.076	38.8	57	11	11	8	9	6	10	12	12	8	8	6	9	11	9	8	8	6	9	11	9	387580	313780	389510	368670	376740	384540	1.04713	0.847741	1.05234	0.996037	1.01784	1.03891	0.9654	0.609479
P68254	14-3-3 protein theta OS=Mus musculus OX=10090 GN=Ywhaq PE=1 SV=1	Ywhaq	27.778	53.5	57	16	12	9	11	3	10	13	11	12	11	8	14	16	14	9	10	5	11	12	10	1533600	1774600	1842500	2247700	2293600	1744000	0.804617	0.93106	0.966684	1.17928	1.20336	0.915005	0.8195	0.135747
P68368	Tubulin alpha-4A chain OS=Mus musculus OX=10090 GN=Tuba4a PE=1 SV=1	Tuba4a	49.924	57.8	21	20	4	3	2	4	5	4	3	18	19	18	19	18	19	3	3	3	4	4	3	535300	426360	487380	618660	455270	516130	1.05683	0.841749	0.962219	1.2214	0.898825	1.01898	0.9113	0.465937
P68369	Tubulin alpha-1A chain OS=Mus musculus OX=10090 GN=Tuba1a PE=1 SV=1	Tuba1a	50.135	67.4	8	24	0	1	1	2	2	1	1	23	19	21	19	18	19	0	0	0	0	0	0	0	0	696480	170920	0	0			1.6059	0.394097			4.0749
P68372	Tubulin beta-4B chain OS=Mus musculus OX=10090 GN=Tubb4b PE=1 SV=1	Tubb4b	49.83	71.5	185	26	5	35	25	25	40	34	26	21	19	18	23	21	20	4	5	2	5	4	5	3331800	3459800	3730600	3204300	3231700	3308300	0.986396	1.02429	1.10446	0.948649	0.956761	0.979439	1.0798	0.0935224
P68373	Tubulin alpha-1C chain OS=Mus musculus OX=10090 GN=Tuba1c PE=1 SV=1	Tuba1c	49.909	67.7	196	24	1	40	25	35	38	31	27	24	20	21	19	19	20	1	1	1	1	1	1	8385700	8632200	8701200	7795500	7573000	7777500	1.02965	1.05992	1.06839	0.957186	0.929866	0.954976	1.1112	0.00193888
P68510	14-3-3 protein eta OS=Mus musculus OX=10090 GN=Ywhah PE=1 SV=2	Ywhah	28.211	37	18	9	6	2	3	2	4	3	4	6	7	6	7	7	7	3	6	3	4	4	4	453790	285540	373850	365740	313650	314860	1.29197	0.812952	1.06438	1.04129	0.892983	0.896428	1.1196	0.532848
P69566	Ran-binding protein 9 OS=Mus musculus OX=10090 GN=Ranbp9 PE=1 SV=1	Ranbp9	71.011	4.6	2	2	2	0	0	1	1	0	0	0	0	1	1	0	0	0	0	1	1	0	0	0	0	0	0	0	0
P70122	Ribosome maturation protein SBDS OS=Mus musculus OX=10090 GN=Sbds PE=1 SV=4	Sbds	28.78	11.6	3	2	2	1	0	0	1	1	0	1	0	0	1	1	1	1	0	0	1	1	1	0	0	0	0	0	0
P70166	Cytoplasmic polyadenylation element-binding protein 1 OS=Mus musculus OX=10090 GN=Cpeb1 PE=1 SV=1	Cpeb1	61.917	5.2	5	2	2	0	0	0	1	2	2	0	1	1	1	2	2	0	1	1	1	2	2	0	0	0	0	57922	67988					0.920054	1.07995
P70168	Importin subunit beta-1 OS=Mus musculus OX=10090 GN=Kpnb1 PE=1 SV=2	Kpnb1	97.183	31.5	77	21	21	12	12	10	17	13	13	12	15	14	17	16	16	12	15	14	17	16	16	530200	569100	624380	589970	488930	540770	0.951501	1.02131	1.12052	1.05876	0.877437	0.97047	1.0642	0.431575
P70280	Vesicle-associated membrane protein 7 OS=Mus musculus OX=10090 GN=Vamp7 PE=1 SV=1	Vamp7	24.967	37.3	13	7	7	1	1	3	3	3	2	2	2	5	5	3	3	2	2	5	5	3	3	217930	233360	307590	164960	197130	210190	0.982286	1.05183	1.38641	0.743532	0.888533	0.947399	1.3261	0.0970577
P70296	Phosphatidylethanolamine-binding protein 1 OS=Mus musculus OX=10090 GN=Pebp1 PE=1 SV=3	Pebp1	20.83	95.7	104	16	16	21	17	12	16	19	19	14	13	10	15	15	14	14	13	10	15	15	14	3079000	2939800	3024000	2178700	2866300	2613700	1.10613	1.05612	1.08637	0.782696	1.02972	0.93897	1.1807	0.102563
P70303	CTP synthase 2 OS=Mus musculus OX=10090 GN=Ctps2 PE=1 SV=1	Ctps2	65.514	8.5	6	4	3	2	1	1	1	1	0	3	2	1	2	1	1	2	1	1	1	1	1	0	0	0	0	0	0
P70349	Histidine triad nucleotide-binding protein 1 OS=Mus musculus OX=10090 GN=Hint1 PE=1 SV=3	Hint1	13.777	32.5	9	3	3	1	1	1	3	1	2	1	2	2	3	1	2	1	2	2	3	1	2	0	416410	664650	372790	0	398960		0.89898	1.4349	0.80481		0.861308	1.4008	0.319205
P70398	Probable ubiquitin carboxyl-terminal hydrolase FAF-X OS=Mus musculus OX=10090 GN=Usp9x PE=1 SV=2	Usp9x	290.71	23.9	163	48	48	27	31	18	30	31	26	31	34	26	37	33	33	31	34	26	37	33	33	542800	614970	643640	555540	580550	596650	0.921523	1.04405	1.09272	0.943152	0.985612	1.01294	1.0396	0.540851
P70399	TP53-binding protein 1 OS=Mus musculus OX=10090 GN=Tp53bp1 PE=1 SV=3	Tp53bp1	212.73	0.8	5	1	1	1	1	1	1	0	1	1	1	1	1	0	1	1	1	1	1	0	1	0	0	0	0	0	0
P70404	Isocitrate dehydrogenase [NAD] subunit gamma 1, mitochondrial OS=Mus musculus OX=10090 GN=Idh3g PE=1 SV=1	Idh3g	42.785	20.1	19	5	5	4	3	2	5	2	3	5	5	4	5	2	3	5	5	4	5	2	3	100830	86779	105500	77368	88810	106290	1.06967	0.920607	1.11921	0.820769	0.942153	1.12759	1.0758	0.514307
P70441	Na(+)/H(+) exchange regulatory cofactor NHE-RF1 OS=Mus musculus OX=10090 GN=Slc9a3r1 PE=1 SV=3	Slc9a3r1	38.6	6.5	5	2	2	1	0	0	2	1	1	1	0	0	2	2	1	1	0	0	2	2	1	0	0	0	45336	28324	0				1.23095	0.769047
Q60817	Nascent polypeptide-associated complex subunit alpha OS=Mus musculus OX=10090 GN=Naca PE=1 SV=1	Naca	23.384	19.5	16	3	3	3	3	1	3	3	3	3	3	1	3	3	3	3	3	1	3	3	3	427080	400040	0	345340	399620	379640	1.09411	1.02484		0.884707	1.02376	0.972578	1.1032	0.197688
P70695	Fructose-1,6-bisphosphatase isozyme 2 OS=Mus musculus OX=10090 GN=Fbp2 PE=1 SV=2	Fbp2	36.947	3.5	3	1	1	1	0	0	1	1	0	1	0	1	1	1	1	1	0	1	1	1	1	0	0	0	0	0	0
P70698	CTP synthase 1 OS=Mus musculus OX=10090 GN=Ctps1 PE=1 SV=2	Ctps1	66.682	35.5	65	17	16	14	9	7	14	10	11	14	11	9	16	12	13	13	10	9	15	12	13	192930	192380	250360	196820	201090	204820	0.934738	0.932074	1.21298	0.953585	0.974273	0.992345	1.0547	0.632683
P70704	Phospholipid-transporting ATPase IA OS=Mus musculus OX=10090 GN=Atp8a1 PE=1 SV=2	Atp8a1	131.41	1.5	3	1	1	0	0	1	0	1	1	0	0	1	0	1	1	0	0	1	0	1	1	0	0	0	0	0	0
P80313	T-complex protein 1 subunit eta OS=Mus musculus OX=10090 GN=Cct7 PE=1 SV=1	Cct7	59.652	43.6	70	20	20	15	12	7	14	9	13	14	13	9	15	13	14	14	13	9	15	13	14	205180	184940	263660	174220	177630	157150	1.05874	0.954299	1.3605	0.898983	0.916579	0.810901	1.2844	0.0981439
P80314	T-complex protein 1 subunit beta OS=Mus musculus OX=10090 GN=Cct2 PE=1 SV=4	Cct2	57.477	49.5	105	21	21	21	14	10	18	20	22	19	13	12	15	17	18	19	13	12	15	17	18	442060	505820	582910	439580	404870	461540	0.93499	1.06985	1.2329	0.929744	0.85633	0.976191	1.1721	0.157132
P80315	T-complex protein 1 subunit delta OS=Mus musculus OX=10090 GN=Cct4 PE=1 SV=3	Cct4	58.066	31.2	49	14	14	9	6	7	9	9	9	9	9	10	11	10	11	9	9	10	11	10	11	617670	478350	845890	414890	573670	582250	1.05503	0.817059	1.44485	0.708665	0.979873	0.994528	1.2362	0.378085
P80316	T-complex protein 1 subunit epsilon OS=Mus musculus OX=10090 GN=Cct5 PE=1 SV=1	Cct5	59.623	34	48	14	14	11	5	6	9	10	7	10	10	8	11	12	9	10	10	8	11	12	9	267680	256660	299310	253770	266590	270480	0.994791	0.953837	1.11234	0.943097	0.99074	1.0052	1.0415	0.47814
P80317	T-complex protein 1 subunit zeta OS=Mus musculus OX=10090 GN=Cct6a PE=1 SV=3	Cct6a	58.004	41.1	66	15	15	10	10	9	12	13	12	10	11	9	11	12	14	10	11	9	11	12	14	266430	273340	292740	249520	257640	229260	1.0189	1.04532	1.11952	0.95423	0.985283	0.87675	1.1305	0.0513817
P80318	T-complex protein 1 subunit gamma OS=Mus musculus OX=10090 GN=Cct3 PE=1 SV=1	Cct3	60.629	45.9	94	22	22	20	14	8	16	18	18	18	17	9	19	18	15	18	17	9	19	18	15	420500	387770	430380	399690	393560	403480	1.03598	0.955342	1.06032	0.984709	0.969606	0.994046	1.035	0.359976
P83741	Serine/threonine-protein kinase WNK1 OS=Mus musculus OX=10090 GN=Wnk1 PE=1 SV=2	Wnk1	250.93	0.9	1	2	1	0	0	0	1	0	0	0	1	0	1	2	1	0	1	0	1	1	0	0	0	0	0	0	0
P83870	PHD finger-like domain-containing protein 5A OS=Mus musculus OX=10090 GN=Phf5a PE=1 SV=1	Phf5a	12.405	11.8	4	1	1	0	1	0	1	1	1	0	1	0	1	1	1	0	1	0	1	1	1	0	0	0	0	0	0
P83882	60S ribosomal protein L36a OS=Mus musculus OX=10090 GN=Rpl36a PE=3 SV=2	Rpl36a	12.441	8.5	5	1	1	1	1	1	0	1	1	1	1	1	1	1	1	1	1	1	1	1	1	0	0	0	0	0	0
P83940	Elongin-C OS=Mus musculus OX=10090 GN=Eloc PE=1 SV=1	Eloc	12.473	58.9	39	7	7	4	7	2	9	8	9	5	7	4	7	6	7	5	7	4	7	6	7	593170	645710	610630	627030	664300	583090	0.955716	1.04037	0.983848	1.01027	1.07032	0.939475	0.9867	0.794543
P84084	ADP-ribosylation factor 5 OS=Mus musculus OX=10090 GN=Arf5 PE=1 SV=2	Arf5	20.529	38.3	27	6	4	6	5	3	5	4	4	6	5	4	5	5	6	4	3	3	3	3	4	512090	623420	569550	622150	595410	569710	0.879797	1.07107	0.978516	1.06889	1.02294	0.978791	0.954	0.469821
P84089	Enhancer of rudimentary homolog OS=Mus musculus OX=10090 GN=Erh PE=1 SV=1	Erh	12.259	15.4	2	2	2	2	0	0	0	0	0	2	0	0	0	0	0	2	0	0	0	0	0	0	0	0	0	0	0
P84091	AP-2 complex subunit mu OS=Mus musculus OX=10090 GN=Ap2m1 PE=1 SV=1	Ap2m1	49.654	6	10	3	3	1	3	1	2	2	1	1	3	2	3	2	2	1	3	2	3	2	2	0	48281	44836	56705	53766	39829		0.991734	0.920971	1.16477	1.1044	0.818123	0.9293	0.69551
P84104	Serine/arginine-rich splicing factor 3 OS=Mus musculus OX=10090 GN=Srsf3 PE=1 SV=1	Srsf3	19.329	18.3	10	3	2	2	1	2	2	2	1	3	1	3	2	2	2	2	1	2	2	2	2	159940	0	101020	81319	84677	116560	1.47135		0.929319	0.748083	0.778974	1.07228	1.3854	0.259332
P85094	Isochorismatase domain-containing protein 2A OS=Mus musculus OX=10090 GN=Isoc2a PE=1 SV=1	Isoc2a	22.417	24.8	6	3	3	1	0	0	1	2	2	1	0	0	2	2	2	1	0	0	2	2	2	0	0	0	47997	0	7552.1				1.72809		0.271907
Q6ZWV3	60S ribosomal protein L10 OS=Mus musculus OX=10090 GN=Rpl10 PE=1 SV=3	Rpl10	24.604	7.9	9	3	3	1	2	0	1	3	2	1	3	1	2	3	2	1	3	1	2	3	2	0	57438	0	63874	72806	65650		0.884451		0.983555	1.12109	1.0109	0.8516
P97290	Plasma protease C1 inhibitor OS=Mus musculus OX=10090 GN=Serping1 PE=1 SV=3	Serping1	55.584	3.4	4	1	1	2	0	1	0	0	1	1	1	1	0	1	1	1	1	1	0	1	1	59935	37136	55572	0	0	43799	1.22041	0.756172	1.13157			0.891846	1.1617
P97310	DNA replication licensing factor MCM2 OS=Mus musculus OX=10090 GN=Mcm2 PE=1 SV=3	Mcm2	102.08	8.8	23	6	6	4	5	4	3	4	3	5	5	4	3	5	3	5	5	4	3	5	3	75430	61065	91579	67508	62129	69455	1.05949	0.857723	1.28632	0.948222	0.872668	0.975569	1.1456	0.367968
P97311	DNA replication licensing factor MCM6 OS=Mus musculus OX=10090 GN=Mcm6 PE=1 SV=1	Mcm6	92.866	11.1	19	7	7	4	2	2	4	3	4	4	2	2	6	5	5	4	2	2	6	5	5	45431	45052	39909	52873	38243	39079	1.04605	1.03732	0.918902	1.2174	0.880543	0.899792	1.0015	0.926513
P97315	Cysteine and glycine-rich protein 1 OS=Mus musculus OX=10090 GN=Csrp1 PE=1 SV=3	Csrp1	20.583	25.4	12	3	3	2	2	1	3	3	1	2	2	1	3	3	3	2	2	1	3	3	3	105760	100940	0	76953	89986	87404	1.14697	1.09469		0.834553	0.975896	0.947894	1.219	0.0530534
P97329	Kinesin-like protein KIF20A OS=Mus musculus OX=10090 GN=Kif20a PE=1 SV=1	Kif20a	99.875	8.3	11	6	6	3	2	3	1	1	1	4	4	4	2	2	3	4	4	4	2	2	3	32558	53010	51462	38149	36866	32405	0.799133	1.30113	1.26313	0.936363	0.904872	0.795377	1.2756	0.249947
P97351	40S ribosomal protein S3a OS=Mus musculus OX=10090 GN=Rps3a PE=1 SV=3	Rps3a	29.885	39.8	23	9	9	4	3	1	6	5	4	3	5	1	7	7	5	3	5	1	7	7	5	165260	157470	0	134640	171600	199740	0.997092	0.950091		0.812347	1.03534	1.20513	0.9567	0.846239
P97355	Spermine synthase OS=Mus musculus OX=10090 GN=Sms PE=1 SV=1	Sms	41.313	13.9	7	5	5	3	1	0	0	2	1	3	2	0	4	3	4	3	2	0	4	3	4	0	44838	0	42574	37852	35546		1.1153		1.05899	0.941533	0.884174	1.1599
P97364	Selenide, water dikinase 2 OS=Mus musculus OX=10090 GN=Sephs2 PE=1 SV=3	Sephs2	47.833	4.4	1	1	1	1	0	0	0	0	0	1	0	0	0	0	1	1	0	0	0	0	1	0	0	0	0	0	0
P97370	Sodium/potassium-transporting ATPase subunit beta-3 OS=Mus musculus OX=10090 GN=Atp1b3 PE=1 SV=1	Atp1b3	31.775	4.3	3	1	1	1	0	0	1	1	0	1	0	1	1	1	0	1	0	1	1	1	0	0	0	0	0	0	0
P97379	Ras GTPase-activating protein-binding protein 2 OS=Mus musculus OX=10090 GN=G3bp2 PE=1 SV=2	G3bp2	54.087	12.9	18	6	6	6	1	0	4	4	3	5	2	3	6	5	6	5	2	3	6	5	6	157440	115790	113730	162180	114990	172200	1.12951	0.830701	0.815922	1.16351	0.824961	1.2354	0.8611	0.424627
P97390	Vacuolar protein sorting-associated protein 45 OS=Mus musculus OX=10090 GN=Vps45 PE=1 SV=1	Vps45	65.052	2.5	2	1	1	0	0	1	0	1	0	0	0	1	0	1	1	0	0	1	0	1	1	0	0	0	0	0	0
P97440	Histone RNA hairpin-binding protein OS=Mus musculus OX=10090 GN=Slbp PE=1 SV=1	Slbp	31.603	9.8	11	5	5	3	2	3	2	1	0	3	3	4	4	3	4	3	3	4	4	3	4	252040	219530	201280	124880	111050	141200	1.44026	1.25448	1.15019	0.713614	0.634584	0.806873	1.7841	0.00370922
P97441	Zinc transporter 3 OS=Mus musculus OX=10090 GN=Slc30a3 PE=1 SV=1	Slc30a3	41.824	4.6	10	1	1	2	0	2	2	2	2	1	1	1	1	1	1	1	1	1	1	1	1	0	0	0	0	0	0
P97450	ATP synthase-coupling factor 6, mitochondrial OS=Mus musculus OX=10090 GN=Atp5pf PE=1 SV=1	Atp5pf	12.496	21.3	3	1	1	0	1	0	1	0	1	1	1	0	1	0	1	1	1	0	1	0	1	0	0	0	0	0	0
P97461	40S ribosomal protein S5 OS=Mus musculus OX=10090 GN=Rps5 PE=1 SV=3	Rps5	22.889	24.5	21	5	5	5	3	3	3	4	3	5	5	4	4	5	4	5	5	4	4	5	4	216780	179820	196050	159100	191530	201460	1.13622	0.942502	1.02757	0.833901	1.00388	1.05593	1.0735	0.461876
P97470	Serine/threonine-protein phosphatase 4 catalytic subunit OS=Mus musculus OX=10090 GN=Ppp4c PE=1 SV=2	Ppp4c	35.08	23.5	12	6	4	2	3	1	2	3	1	4	6	3	4	5	5	3	4	1	2	4	3	57705	65482	0	63805	61097	74814	0.893535	1.01396		0.98799	0.946058	1.15846	0.9252	0.471764
P97473	RISC-loading complex subunit TARBP2 OS=Mus musculus OX=10090 GN=Tarbp2 PE=1 SV=2	Tarbp2	38.842	3.3	3	1	1	0	1	0	0	1	1	0	1	0	1	1	1	0	1	0	1	1	1	0	0	0	0	0	0
P97477	Aurora kinase A OS=Mus musculus OX=10090 GN=Aurka PE=1 SV=1	Aurka	44.772	15.2	11	5	5	3	1	2	2	3	0	3	1	2	4	4	1	3	1	2	4	4	1	38459	0	39030	25890	28073	0	1.17028		1.18766	0.787816	0.854243		1.436	0.012628
P97807	Fumarate hydratase, mitochondrial OS=Mus musculus OX=10090 GN=Fh PE=1 SV=3	Fh	54.356	23.9	27	9	9	8	3	5	3	4	4	8	5	5	6	5	6	8	5	5	6	5	6	345660	295210	359350	332060	291460	273290	1.09327	0.933702	1.13657	1.05025	0.921841	0.864372	1.1153	0.25998
P97823	Acyl-protein thioesterase 1 OS=Mus musculus OX=10090 GN=Lypla1 PE=1 SV=1	Lypla1	24.687	11.7	10	2	2	1	2	1	2	2	2	1	2	1	2	2	2	1	2	1	2	2	2	0	165980	0	149480	141120	148350		1.09752		0.988412	0.933133	0.98094	1.1344
P97825	Jupiter microtubule associated homolog 1 OS=Mus musculus OX=10090 GN=Jpt1 PE=1 SV=3	Jpt1	16.08	16.2	1	1	1	0	0	0	1	0	0	0	1	1	1	1	0	0	1	1	1	1	0	0	0	0	0	0	0
P97930	Thymidylate kinase OS=Mus musculus OX=10090 GN=Dtymk PE=1 SV=2	Dtymk	23.914	10.4	6	2	2	0	1	1	1	1	2	0	1	2	1	1	2	0	1	2	1	1	2	0	0	43287	0	0	40056			1.03877			0.961232	1.0807
P99024	Tubulin beta-5 chain OS=Mus musculus OX=10090 GN=Tubb5 PE=1 SV=1	Tubb5	49.67	63.5	18	23	3	3	3	3	4	2	3	19	18	17	20	19	18	2	3	2	3	2	3	815790	641330	889950	540100	268920	624790	1.2946	1.01775	1.41229	0.857102	0.426758	0.991499	1.6369	0.121432
P99026	Proteasome subunit beta type-4 OS=Mus musculus OX=10090 GN=Psmb4 PE=1 SV=1	Psmb4	29.116	17.8	7	4	4	0	1	0	3	2	1	1	3	0	4	4	3	1	3	0	4	4	3	0	90919	0	105900	90855	96816		0.945866		1.10172	0.9452	1.00721	0.9291
P99027	60S acidic ribosomal protein P2 OS=Mus musculus OX=10090 GN=Rplp2 PE=1 SV=3	Rplp2	11.651	41.7	14	4	4	3	2	2	3	2	2	3	2	3	3	2	1	3	2	3	3	2	1	311540	234780	221380	260220	282410	244640	1.20211	0.905921	0.854216	1.00408	1.08971	0.943967	0.9751	0.773722
P99028	Cytochrome b-c1 complex subunit 6, mitochondrial OS=Mus musculus OX=10090 GN=Uqcrh PE=1 SV=2	Uqcrh	10.435	30.3	9	3	3	2	0	1	2	3	1	1	2	1	3	3	2	1	2	1	3	3	2	132630	0	0	125660	236500	157450	0.813382			0.770637	1.45039	0.965595	0.7657
P99029	Peroxiredoxin-5, mitochondrial OS=Mus musculus OX=10090 GN=Prdx5 PE=1 SV=2	Prdx5	21.897	51.9	67	11	11	12	8	10	15	10	12	9	8	7	11	9	10	9	8	7	11	9	10	687010	481900	798180	510010	693370	694590	1.06649	0.748087	1.23907	0.791724	1.07637	1.07826	1.0364	0.899653
Q00612	Glucose-6-phosphate 1-dehydrogenase X OS=Mus musculus OX=10090 GN=G6pdx PE=1 SV=3	G6pdx	59.262	69.3	199	40	40	36	31	20	40	38	34	33	32	17	34	35	37	33	32	17	34	35	37	2888000	3002600	3205300	2738700	2915800	2999100	0.976253	1.01499	1.08351	0.925784	0.98565	1.01381	1.0511	0.288234
Q00623	Apolipoprotein A-I OS=Mus musculus OX=10090 GN=Apoa1 PE=1 SV=2	Apoa1	30.615	9.1	9	2	2	1	1	1	2	2	2	2	1	1	2	2	2	2	1	1	2	2	2	195960	0	0	332440	262820	296760	0.720454			1.22223	0.966268	1.09105	0.659
Q00PI9	Heterogeneous nuclear ribonucleoprotein U-like protein 2 OS=Mus musculus OX=10090 GN=Hnrnpul2 PE=1 SV=2	Hnrnpul2	84.939	3.5	7	2	2	1	1	1	2	2	0	1	2	1	2	2	0	1	2	1	2	2	0	0	32592	0	33708	24980	0		1.07117		1.10784	0.82099		1.1107
Q01405	Protein transport protein Sec23A OS=Mus musculus OX=10090 GN=Sec23a PE=1 SV=2	Sec23a	86.161	14.5	36	9	8	6	6	5	6	8	5	7	6	5	6	8	7	6	5	4	5	7	6	109320	98908	103690	116930	101200	131060	0.992153	0.897657	0.941057	1.06122	0.918458	1.18946	0.8933	0.248796
Q01853	Transitional endoplasmic reticulum ATPase OS=Mus musculus OX=10090 GN=Vcp PE=1 SV=4	Vcp	89.321	47.1	138	31	31	23	22	22	22	25	24	23	24	24	25	23	26	23	24	24	25	23	26	654990	608810	717790	587360	603410	584080	1.04619	0.972426	1.1465	0.938165	0.963801	0.932926	1.1165	0.0907561
Q02053	Ubiquitin-like modifier-activating enzyme 1 OS=Mus musculus OX=10090 GN=Uba1 PE=1 SV=1	Uba1	117.81	39.4	143	31	31	27	22	16	26	27	25	21	18	18	26	27	22	21	18	18	26	27	22	1081000	1115900	1163800	1044000	1024100	1113100	0.991455	1.02346	1.0674	0.95752	0.939268	1.0209	1.0564	0.170844
Q02248	Catenin beta-1 OS=Mus musculus OX=10090 GN=Ctnnb1 PE=1 SV=1	Ctnnb1	85.47	6.9	12	4	4	4	2	2	3	0	1	3	2	3	4	1	1	3	2	3	4	1	1	79143	77519	86722	57348	0	0	1.05267	1.03107	1.15348	0.762779			1.4147
Q91Z83	Myosin-7 OS=Mus musculus OX=10090 GN=Myh7 PE=2 SV=1	Myh7	222.88	0.6	1	1	1	0	0	0	1	0	0	0	0	0	1	0	0	0	0	0	1	0	0	0	0	0	0	0	0
Q02819	Nucleobindin-1 OS=Mus musculus OX=10090 GN=Nucb1 PE=1 SV=2	Nucb1	53.408	24.8	32	10	10	7	3	4	5	6	7	6	6	3	8	7	9	6	6	3	8	7	9	163320	97837	354520	94904	154930	158450	0.95699	0.573286	2.07735	0.556099	0.907828	0.928453	1.508	0.509947
Q03249	Galactose-1-phosphate uridylyltransferase OS=Mus musculus OX=10090 GN=Galt PE=1 SV=3	Galt	43.232	4	3	1	1	1	0	1	0	1	0	1	1	1	0	1	1	1	1	1	0	1	1	0	0	0	0	0	0
Q03265	ATP synthase subunit alpha, mitochondrial OS=Mus musculus OX=10090 GN=Atp5f1a PE=1 SV=1	Atp5f1a	59.752	46.5	103	25	25	20	16	10	19	18	20	19	18	12	22	20	22	19	18	12	22	20	22	850260	738510	943570	856650	794750	789850	1.02573	0.890918	1.1383	1.03344	0.958764	0.952853	1.0373	0.691219
Q03401	Cysteine-rich secretory protein 1 OS=Mus musculus OX=10090 GN=Crisp1 PE=2 SV=1	Crisp1	27.679	3.7	3	1	1	0	0	0	1	1	1	1	0	0	1	1	1	1	0	0	1	1	1	0	0	0	0	0	0
Q03958	Prefoldin subunit 6 OS=Mus musculus OX=10090 GN=Pfdn6 PE=1 SV=1	Pfdn6	14.454	18.1	11	3	3	2	2	1	3	1	2	3	2	2	3	2	3	3	2	2	3	2	3	149690	154560	156030	143910	142960	166290	0.98325	1.01524	1.02489	0.945284	0.939044	1.09229	1.0157	0.742754
Q04447	Creatine kinase B-type OS=Mus musculus OX=10090 GN=Ckb PE=1 SV=1	Ckb	42.713	65.9	102	20	20	22	18	19	16	12	15	19	17	19	16	12	16	19	17	19	16	12	16	2120600	2277600	2519900	1947500	1905500	2089300	0.989363	1.06261	1.17566	0.908603	0.889008	0.97476	1.1642	0.0584419
Q04997	Inhibin alpha chain OS=Mus musculus OX=10090 GN=Inha PE=1 SV=2	Inha	39.549	14.8	9	3	3	2	1	1	2	3	0	2	1	2	1	2	1	2	1	2	1	2	1	85571	95672	92956	93532	105730	107560	0.883662	0.987971	0.959924	0.965872	1.09184	1.11073	0.8937	0.113562
Q05512	Serine/threonine-protein kinase MARK2 OS=Mus musculus OX=10090 GN=Mark2 PE=1 SV=3	Mark2	86.305	2.1	3	1	1	0	0	1	1	1	0	1	1	1	1	1	1	1	1	1	1	1	1	0	0	0	0	0	0
Q05816	Fatty acid-binding protein 5 OS=Mus musculus OX=10090 GN=Fabp5 PE=1 SV=3	Fabp5	15.137	51.9	60	13	12	13	7	5	11	12	12	12	7	8	9	11	12	12	7	7	9	11	11	556800	528710	526500	536880	519600	467010	1.06548	1.01172	1.0075	1.02736	0.994291	0.893657	1.0581	0.274598
Q05920	Pyruvate carboxylase, mitochondrial OS=Mus musculus OX=10090 GN=Pc PE=1 SV=1	Pc	129.68	19.1	57	16	16	9	10	8	12	9	9	12	10	9	11	10	9	12	10	9	11	10	9	141830	147030	145200	178560	131250	145130	0.957233	0.992328	0.979978	1.20513	0.885827	0.979505	0.9541	0.692816
Q06138	Calcium-binding protein 39 OS=Mus musculus OX=10090 GN=Cab39 PE=1 SV=2	Cab39	39.842	3.2	4	1	1	1	0	1	1	1	0	1	0	1	1	1	0	1	0	1	1	1	0	0	0	0	0	0	0
Q06185	ATP synthase subunit e, mitochondrial OS=Mus musculus OX=10090 GN=Atp5me PE=1 SV=2	Atp5me	8.2355	36.6	4	3	3	1	1	0	2	0	0	1	1	0	2	2	1	1	1	0	2	2	1	0	0	0	79342	77572	0				1.01128	0.98872
Q06890	Clusterin OS=Mus musculus OX=10090 GN=Clu PE=1 SV=1	Clu	51.655	29.9	51	11	11	9	7	6	11	7	11	10	7	7	10	8	11	10	7	7	10	8	11	672700	708810	635510	577250	556890	540350	1.09337	1.15206	1.03293	0.938234	0.905142	0.878258	1.2046	0.0073174
Q07076	Annexin A7 OS=Mus musculus OX=10090 GN=Anxa7 PE=1 SV=2	Anxa7	49.925	38.2	84	17	17	12	15	10	12	17	18	14	13	12	14	16	17	14	13	12	14	16	17	2055200	2509600	2424400	1998400	1882900	2015400	0.956953	1.16853	1.12886	0.930505	0.876726	0.938421	1.1853	0.0629749
Q07105	Growth/differentiation factor 9 OS=Mus musculus OX=10090 GN=Gdf9 PE=2 SV=2	Gdf9	49.648	17.9	24	7	7	4	3	2	5	3	7	4	5	2	7	4	7	4	5	2	7	4	7	268700	265210	290440	492600	508580	641720	0.65344	0.644953	0.706309	1.19793	1.23679	1.56057	0.5018	0.00148496
Q07417	Short-chain specific acyl-CoA dehydrogenase, mitochondrial OS=Mus musculus OX=10090 GN=Acads PE=1 SV=2	Acads	44.889	5.3	6	2	2	2	0	0	1	2	1	2	0	0	2	2	1	2	0	0	2	2	1	27548	0	0	35888	27968	0	0.904162			1.17789	0.917947		0.8628
Q08297	DNA repair protein RAD51 homolog 1 OS=Mus musculus OX=10090 GN=Rad51 PE=1 SV=1	Rad51	36.971	4.7	6	1	1	1	1	1	1	1	1	1	1	1	1	1	1	1	1	1	1	1	1	0	0	0	0	0	0
Q08943	FACT complex subunit SSRP1 OS=Mus musculus OX=10090 GN=Ssrp1 PE=1 SV=2	Ssrp1	80.859	11.9	24	7	7	5	4	3	4	5	3	5	5	4	5	5	4	5	5	4	5	5	4	67272	83894	83195	78664	86103	83308	0.836654	1.04338	1.03469	0.978335	1.07085	1.03609	0.9447	0.47037
Q11011	Puromycin-sensitive aminopeptidase OS=Mus musculus OX=10090 GN=Npepps PE=1 SV=2	Npepps	103.32	9.6	22	7	7	6	3	1	5	2	5	6	3	4	6	3	5	6	3	4	6	3	5	67262	73582	93253	62352	79418	78368	0.888465	0.971946	1.23178	0.823609	1.04903	1.03516	1.0634	0.668231
Q148V7	RAB11-binding protein RELCH OS=Mus musculus OX=10090 GN=Relch PE=1 SV=1	Relch	134.59	8.2	22	7	7	5	3	3	3	4	4	5	3	3	4	5	4	5	3	3	4	5	4	49516	75802	60053	34277	46956	47930	0.944559	1.44599	1.14556	0.653863	0.895725	0.914305	1.4352	0.094949
Q1EHW4	Histone deacetylase complex subunit SAP25 OS=Mus musculus OX=10090 GN=Sap25 PE=1 SV=1	Sap25	19.845	9.1	2	1	1	1	0	0	0	0	1	1	0	0	0	0	1	1	0	0	0	0	1	0	0	0	0	0	0
Q1HFZ0	RNA cytosine C(5)-methyltransferase NSUN2 OS=Mus musculus OX=10090 GN=Nsun2 PE=1 SV=2	Nsun2	85.451	1.5	5	1	1	1	1	0	1	1	1	1	1	0	1	1	1	1	1	0	1	1	1	0	0	0	0	0	0
Q2KN98	Cytospin-A OS=Mus musculus OX=10090 GN=Specc1l PE=1 SV=1	Specc1l	124.49	2.4	8	2	2	2	1	1	2	1	1	2	1	2	2	1	1	2	1	2	2	1	1	16418	0	19891	17893	0	0	0.908712		1.10094	0.990351			1.0146
Q2TBE6	Phosphatidylinositol 4-kinase type 2-alpha OS=Mus musculus OX=10090 GN=Pi4k2a PE=1 SV=1	Pi4k2a	54.257	17.3	11	5	5	4	2	0	2	2	1	4	3	4	2	2	2	4	3	4	2	2	2	24639	28575	34010	29615	38750	31794	0.78894	0.914971	1.089	0.948272	1.24077	1.01804	0.8709	0.317648
Q3B7Z2	Oxysterol-binding protein 1 OS=Mus musculus OX=10090 GN=Osbp PE=1 SV=3	Osbp	88.796	9.8	17	6	6	4	2	2	4	2	3	4	4	5	5	4	6	4	4	5	5	4	6	67255	60990	89472	47369	62043	56392	1.05217	0.954159	1.39975	0.741065	0.970633	0.882225	1.3131	0.130271
Q3KNM2	E3 ubiquitin-protein ligase MARCHF5 OS=Mus musculus OX=10090 GN=Marchf5 PE=1 SV=1	Marchf5	31.231	37.4	42	8	8	9	7	7	6	8	5	8	5	8	5	8	5	8	5	8	5	8	5	1267900	1281600	1194200	931590	1273900	1107400	1.07806	1.0897	1.01539	0.792102	1.08316	0.941588	1.13	0.235543
Q3TC72	Fumarylacetoacetate hydrolase domain-containing protein 2A OS=Mus musculus OX=10090 GN=Fahd2 PE=1 SV=1	Fahd2	34.69	49.5	38	9	9	8	2	6	9	6	7	7	2	8	8	5	8	7	2	8	8	5	8	272040	197050	294470	330800	219190	273290	1.02861	0.745066	1.11342	1.25079	0.828779	1.03334	0.9275	0.68044
Q3TCH7	Cullin-4A OS=Mus musculus OX=10090 GN=Cul4a PE=1 SV=1	Cul4a	87.752	11.3	11	7	4	2	2	1	3	2	1	4	3	4	5	7	5	2	2	3	3	4	3	41521	38271	42780	55914	48080	56377	0.880481	0.811563	0.907179	1.18569	1.01957	1.19551	0.7643	0.0122157
Q3TCJ8	Coiled-coil domain-containing protein 69 OS=Mus musculus OX=10090 GN=Ccdc69 PE=1 SV=1	Ccdc69	23.296	8.9	9	2	2	2	2	2	2	0	1	1	2	1	1	1	1	1	2	1	1	1	1	0	0	0	0	0	0
Q3TDQ1	Dolichyl-diphosphooligosaccharide--protein glycosyltransferase subunit STT3B OS=Mus musculus OX=10090 GN=Stt3b PE=1 SV=2	Stt3b	93.245	6.6	21	5	5	5	3	3	2	4	4	4	2	3	3	3	4	4	2	3	3	3	4	64858	67245	75589	53213	71514	92418	0.915994	0.949705	1.06755	0.751531	1.01	1.30523	0.9565	0.90298
Q3TFD2	Lysophosphatidylcholine acyltransferase 1 OS=Mus musculus OX=10090 GN=Lpcat1 PE=1 SV=1	Lpcat1	59.743	8.6	14	3	3	3	1	3	3	3	1	3	2	3	3	3	2	3	2	3	3	3	2	112120	99371	77484	95867	118940	104870	1.10526	0.979584	0.763826	0.945042	1.17249	1.03379	0.904	0.435595
Q3TFQ1	SPRY domain-containing protein 7 OS=Mus musculus OX=10090 GN=Spryd7 PE=1 SV=2	Spryd7	21.681	5.1	2	1	1	0	0	0	1	1	0	1	0	0	1	1	0	1	0	0	1	1	0	0	0	0	0	0	0
Q3TGF2	Protein FAM107B OS=Mus musculus OX=10090 GN=Fam107b PE=1 SV=2	Fam107b	15.572	23.7	5	2	2	1	2	0	1	1	0	2	2	0	1	1	1	2	2	0	1	1	1	135950	106440	0	0	0	0	1.12175	0.878254
Q3THE2	Myosin regulatory light chain 12B OS=Mus musculus OX=10090 GN=Myl12b PE=1 SV=2	Myl12b	19.779	34.9	23	5	5	5	2	4	4	4	4	5	2	4	5	4	4	5	2	4	5	4	4	364110	480570	311260	264010	337580	427280	0.999931	1.31976	0.854793	0.725033	0.927074	1.17341	1.1235	0.560796
Q3THK7	GMP synthase [glutamine-hydrolyzing] OS=Mus musculus OX=10090 GN=Gmps PE=1 SV=2	Gmps	76.723	9.2	17	5	5	3	2	2	3	3	4	4	4	3	4	4	5	4	4	3	4	4	5	109690	117060	96518	167940	125380	121850	0.89126	0.951143	0.784234	1.36456	1.01875	0.990063	0.7786	0.107144
Q3THS6	S-adenosylmethionine synthase isoform type-2 OS=Mus musculus OX=10090 GN=Mat2a PE=1 SV=2	Mat2a	43.688	7.6	8	2	2	0	2	1	1	2	2	1	2	2	2	2	2	1	2	2	2	2	2	0	86000	84202	82342	70538	69288		1.0959	1.07299	1.04929	0.898871	0.882942	1.1491	0.139996
Q3TJZ6	Protein FAM98A OS=Mus musculus OX=10090 GN=Fam98a PE=1 SV=1	Fam98a	55.055	4.9	4	2	2	0	0	0	2	1	1	0	1	1	2	2	2	0	1	1	2	2	2	0	0	0	42907	52540	61266				0.82138	1.00579	1.17283
Q3TRM4	Patatin-like phospholipase domain-containing protein 6 OS=Mus musculus OX=10090 GN=Pnpla6 PE=1 SV=2	Pnpla6	149.54	2.1	7	2	2	1	1	2	2	0	1	2	1	2	2	1	1	2	1	2	2	1	1	21331	0	19258	22201	0	0	1.01916		0.920115	1.06073			0.9141
Q3TUH1	Phosphatidate cytidylyltransferase, mitochondrial OS=Mus musculus OX=10090 GN=Tamm41 PE=1 SV=2	Tamm41	37.827	4.2	4	2	2	0	1	0	0	2	1	0	1	0	0	2	1	0	1	0	0	2	1	0	0	0	0	0	0
Q3TVC7	Cyclin-D1-binding protein 1 OS=Mus musculus OX=10090 GN=Ccndbp1 PE=1 SV=1	Ccndbp1	39.355	16.3	21	4	4	3	5	4	2	3	4	3	3	3	1	2	3	3	3	3	1	2	3	186750	160970	260210	0	73742	51384	1.27378	1.09794	1.77483		0.502977	0.350478	3.239	0.0142007
Q3TWL2	Type 1 phosphatidylinositol 4,5-bisphosphate 4-phosphatase OS=Mus musculus OX=10090 GN=Pip4p1 PE=1 SV=1	Pip4p1	30.047	3.9	3	1	1	0	0	1	1	0	1	1	1	1	1	0	1	1	1	1	1	0	1	0	0	0	0	0	0
Q3TWW8	Serine/arginine-rich splicing factor 6 OS=Mus musculus OX=10090 GN=Srsf6 PE=1 SV=1	Srsf6	39.025	2.7	1	1	1	0	1	0	0	0	0	0	1	0	1	0	1	0	1	0	1	0	1	0	0	0	0	0	0
Q3TXS7	26S proteasome non-ATPase regulatory subunit 1 OS=Mus musculus OX=10090 GN=Psmd1 PE=1 SV=1	Psmd1	105.73	6.3	25	5	5	4	3	4	4	7	3	3	4	2	4	5	4	3	4	2	4	5	4	74286	71723	91810	75895	98567	85697	0.895052	0.864171	1.10619	0.914438	1.18761	1.03254	0.9141	0.450584
Q3U186	Probable arginine--tRNA ligase, mitochondrial OS=Mus musculus OX=10090 GN=Rars2 PE=1 SV=1	Rars2	65.335	4.3	5	2	2	2	0	0	1	0	2	2	0	1	1	0	2	2	0	1	1	0	2	8211.1	0	0	0	0	13323	0.762614					1.23739	0.6163
Q3U1J4	DNA damage-binding protein 1 OS=Mus musculus OX=10090 GN=Ddb1 PE=1 SV=2	Ddb1	126.85	39	176	42	42	30	25	20	34	32	35	26	27	23	34	32	34	26	27	23	34	32	34	2016400	1968700	2266800	2133300	2171600	1965200	0.966172	0.943316	1.08615	1.02218	1.04054	0.941639	0.9971	0.945337
Q3U2A8	Valine--tRNA ligase, mitochondrial OS=Mus musculus OX=10090 GN=Vars2 PE=1 SV=2	Vars2	118.46	1.4	2	1	1	1	0	0	0	0	1	1	0	0	0	0	1	1	0	0	0	0	1	0	0	0	0	0	0
Q3U487	E3 ubiquitin-protein ligase HECTD3 OS=Mus musculus OX=10090 GN=Hectd3 PE=1 SV=2	Hectd3	97.346	3.6	8	2	2	2	1	0	2	2	1	2	1	0	2	2	1	2	1	0	2	2	1	18091	0	0	19376	19310	0	0.955898			1.0238	1.02031		0.9353
Q3U5C8	Rho guanine nucleotide exchange factor 16 OS=Mus musculus OX=10090 GN=Arhgef16 PE=1 SV=3	Arhgef16	80.38	6.7	6	3	3	1	1	1	1	1	1	1	2	1	1	1	2	1	2	1	1	1	2	0	0	0	0	0	0
Q3U7R1	Extended synaptotagmin-1 OS=Mus musculus OX=10090 GN=Esyt1 PE=1 SV=2	Esyt1	121.55	18.4	45	15	15	5	3	5	14	9	9	7	5	8	13	12	9	7	5	8	13	12	9	59287	45990	69537	75435	63797	58798	0.954077	0.740095	1.11903	1.21394	1.02666	0.946208	0.8828	0.397334
Q3U7U3	F-box only protein 7 OS=Mus musculus OX=10090 GN=Fbxo7 PE=1 SV=2	Fbxo7	57.648	13.8	19	4	4	3	3	2	4	4	3	2	3	3	3	2	3	2	3	3	3	2	3	144810	177930	199850	163870	156280	196100	0.836375	1.02767	1.15427	0.94646	0.902622	1.13261	1.0123	0.946494
Q3U9G9	Delta(14)-sterol reductase LBR OS=Mus musculus OX=10090 GN=Lbr PE=1 SV=2	Lbr	71.439	4	5	2	2	1	1	0	1	1	1	1	1	0	1	1	1	1	1	0	1	1	1	0	0	0	0	0	0
Q3UA06	Pachytene checkpoint protein 2 homolog OS=Mus musculus OX=10090 GN=Trip13 PE=1 SV=1	Trip13	48.376	5.3	2	2	2	0	0	0	0	1	1	1	0	0	0	1	1	1	0	0	0	1	1	0	0	0	0	0	0
Q3UDE2	Tubulin--tyrosine ligase-like protein 12 OS=Mus musculus OX=10090 GN=Ttll12 PE=1 SV=1	Ttll12	74.042	25.2	38	11	11	10	7	1	9	6	5	7	7	3	8	6	9	7	7	3	8	6	9	76168	71979	62575	71169	54887	59891	1.15211	1.08875	0.946507	1.0765	0.830219	0.905909	1.1332	0.255023
Q3UDK1	TRAF-type zinc finger domain-containing protein 1 OS=Mus musculus OX=10090 GN=Trafd1 PE=1 SV=1	Trafd1	64.282	9.1	9	4	4	2	2	0	1	2	2	2	3	1	1	3	2	2	3	1	1	3	2	52819	54469	0	0	27278	40185	1.20901	1.24678			0.624386	0.919823	1.5903	0.131068
Q3UE37	Ubiquitin-conjugating enzyme E2 Z OS=Mus musculus OX=10090 GN=Ube2z PE=1 SV=2	Ube2z	38.368	9.8	6	3	3	1	0	0	3	1	1	1	2	0	3	3	3	1	2	0	3	3	3	0	47451	0	42786	44722	48804		1.03287		0.93133	0.973471	1.06232	1.0443
Q3UEB3	Poly(U)-binding-splicing factor PUF60 OS=Mus musculus OX=10090 GN=Puf60 PE=1 SV=2	Puf60	60.248	15.6	22	5	5	3	4	2	4	5	4	3	4	4	4	4	4	3	4	4	4	4	4	184780	204490	214250	196880	272760	317680	0.79713	0.882158	0.924262	0.849328	1.17667	1.37045	0.7666	0.167855
Q3UGC7	Eukaryotic translation initiation factor 3 subunit J-A OS=Mus musculus OX=10090 GN=Eif3j1 PE=2 SV=1	Eif3j1	29.343	18.8	16	4	4	2	1	3	5	1	4	3	3	3	4	3	4	3	3	3	4	3	4	67043	56241	74484	71895	68134	59010	1.01374	0.850403	1.12625	1.0871	1.03023	0.892273	0.9936	0.928744
Q3UH66	Serine/threonine-protein kinase WNK2 OS=Mus musculus OX=10090 GN=Wnk2 PE=1 SV=2	Wnk2	227.52	2.9	16	6	5	3	2	1	2	4	4	3	3	2	3	4	4	3	3	2	3	3	3	24771	29756	0	47203	31709	28104	0.7667	0.920993		1.461	0.981441	0.869861	0.7643	0.32997
Q3UHG7	DENN domain-containing protein 11 OS=Mus musculus OX=10090 GN=Dennd11 PE=2 SV=1	Dennd11	51.427	9.9	8	3	3	2	0	1	2	2	1	3	2	1	3	2	3	3	2	1	3	2	3	30354	0	0	25560	35459	13977	1.1525			0.970479	1.34633	0.530688	1.2142
Q3UHQ6	Protein dopey-2 OS=Mus musculus OX=10090 GN=Dop1b PE=1 SV=3	Dop1b	257.48	6.1	16	10	10	1	1	4	4	4	2	2	3	4	5	5	5	2	3	4	5	5	5	0	35968	50315	58151	53789	49906		0.724784	1.01389	1.17179	1.08389	1.00565	0.7997	0.185042
Q3UJB9	Enhancer of mRNA-decapping protein 4 OS=Mus musculus OX=10090 GN=Edc4 PE=1 SV=2	Edc4	152.48	18.5	65	16	16	10	12	9	14	12	8	10	10	9	12	10	10	10	10	9	12	10	10	320780	300600	332430	256980	280780	296230	1.07656	1.00884	1.11566	0.862445	0.94232	0.994172	1.1437	0.0565914
Q3UJD6	Ubiquitin carboxyl-terminal hydrolase 19 OS=Mus musculus OX=10090 GN=Usp19 PE=1 SV=1	Usp19	150.55	23.3	64	21	21	11	7	5	13	16	12	14	11	13	17	16	15	14	11	13	17	16	15	106330	102510	108310	104490	127110	140340	0.92583	0.892568	0.94307	0.909809	1.10676	1.22196	0.8527	0.159303
Q3UJU9	Regulator of microtubule dynamics protein 3 OS=Mus musculus OX=10090 GN=Rmdn3 PE=1 SV=2	Rmdn3	52.028	19.6	29	7	7	4	6	4	6	5	4	5	7	4	6	5	5	5	7	4	6	5	5	105060	74815	77887	118750	130520	106720	1.02706	0.731387	0.761418	1.16089	1.27595	1.04329	0.7241	0.0530582
Q3UKC1	Tax1-binding protein 1 homolog OS=Mus musculus OX=10090 GN=Tax1bp1 PE=1 SV=2	Tax1bp1	93.629	4.7	7	3	3	2	0	0	2	2	1	1	1	0	2	3	1	1	1	0	2	3	1	0	0	0	31926	22877	0				1.16512	0.834881
Q3UKJ7	WD40 repeat-containing protein SMU1 OS=Mus musculus OX=10090 GN=Smu1 PE=2 SV=2	Smu1	57.543	8.4	11	4	4	4	2	3	1	1	0	4	2	3	1	1	1	4	2	3	1	1	1	31208	47616	69074	0	0	0	0.633031	0.965855	1.40111
Q5SRY7	F-box/WD repeat-containing protein 11 OS=Mus musculus OX=10090 GN=Fbxw11 PE=1 SV=1	Fbxw11	62.062	6.3	11	3	3	2	2	2	2	2	1	2	3	2	2	2	2	2	3	2	2	2	2	27915	27870	32579	35725	31548	31763	0.893757	0.892316	1.04308	1.14381	1.01008	1.01696	0.8922	0.154433
Q3UM45	Protein phosphatase 1 regulatory subunit 7 OS=Mus musculus OX=10090 GN=Ppp1r7 PE=1 SV=2	Ppp1r7	41.291	21.9	14	6	6	3	2	2	2	4	1	6	2	2	5	5	3	6	2	2	5	5	3	84169	158710	81160	88860	92474	98063	0.836897	1.57806	0.806979	0.88354	0.919474	0.975046	1.1598	0.675765
Q3UMF0	Cordon-bleu protein-like 1 OS=Mus musculus OX=10090 GN=Cobll1 PE=1 SV=2	Cobll1	137.38	3.4	6	3	3	3	0	0	2	1	0	3	0	0	2	1	0	3	0	0	2	1	0	21141	0	0	10636	0	0	1.33058			0.669415			1.9877
Q3UMR5	Calcium uniporter protein, mitochondrial OS=Mus musculus OX=10090 GN=Mcu PE=1 SV=2	Mcu	39.681	3.4	3	1	1	0	0	1	0	1	1	0	0	1	0	1	1	0	0	1	0	1	1	0	0	0	0	0	0
Q3UN04	Ubiquitin carboxyl-terminal hydrolase 30 OS=Mus musculus OX=10090 GN=Usp30 PE=1 SV=1	Usp30	58.221	7.9	7	3	3	3	1	0	1	1	1	3	1	1	2	2	1	3	1	1	2	2	1	32391	0	0	25630	15911	0	1.31436			1.04001	0.645634		1.5595
Q3UPL0	Protein transport protein Sec31A OS=Mus musculus OX=10090 GN=Sec31a PE=1 SV=2	Sec31a	133.57	7.8	27	7	7	6	4	2	6	3	6	7	5	3	6	5	7	7	5	3	6	5	7	167340	193110	220580	160450	195360	197750	0.884936	1.02121	1.16648	0.8485	1.03311	1.04575	1.0496	0.679295
Q3UQV5	Kelch repeat and BTB domain-containing protein 8 OS=Mus musculus OX=10090 GN=Kbtbd8 PE=2 SV=1	Kbtbd8	68.66	29.7	72	18	18	14	13	7	13	13	12	12	15	9	13	14	13	12	15	9	13	14	13	434250	392330	388010	290510	291700	313970	1.23438	1.11522	1.10294	0.825793	0.829176	0.89248	1.3553	0.00228513
Q3US41	Epithelial splicing regulatory protein 1 OS=Mus musculus OX=10090 GN=Esrp1 PE=1 SV=2	Esrp1	75.548	4.1	4	2	2	0	0	0	1	1	2	0	1	0	2	2	2	0	1	0	2	2	2	0	0	0	71221	71099	74355				0.986099	0.98441	1.02949
Q3USZ8	Divergent protein kinase domain 2A OS=Mus musculus OX=10090 GN=Dipk2a PE=1 SV=2	Dipk2a	49.462	18.1	17	5	5	4	2	2	4	3	2	3	2	2	4	5	2	3	2	2	4	5	2	54430	54137	62369	55425	64100	62723	0.924674	0.919696	1.05954	0.941577	1.08895	1.06556	0.9379	0.377493
Q3UTA9	Eukaryotic translation initiation factor 4E type 1B OS=Mus musculus OX=10090 GN=Eif4e1b PE=2 SV=1	Eif4e1b	27.985	41.4	21	9	9	2	3	3	6	4	3	3	7	5	9	8	7	3	7	5	9	8	7	144730	100290	146850	162120	193970	157390	0.959165	0.664649	0.973215	1.07441	1.28549	1.04307	0.7632	0.116888
Q3UV17	Keratin, type II cytoskeletal 2 oral OS=Mus musculus OX=10090 GN=Krt76 PE=1 SV=1	Krt76	62.844	3	2	3	1	0	1	0	1	0	0	1	3	2	3	0	2	1	1	0	1	0	1	0	0	0	0	0	0
Q3UV70	[Pyruvate dehydrogenase [acetyl-transferring]]-phosphatase 1, mitochondrial OS=Mus musculus OX=10090 GN=Pdp1 PE=1 SV=1	Pdp1	61.18	7.8	2	2	2	0	0	0	1	1	0	0	0	0	1	1	0	0	0	0	1	1	0	0	0	0	0	0	0
Q3UVK0	Endoplasmic reticulum metallopeptidase 1 OS=Mus musculus OX=10090 GN=Ermp1 PE=1 SV=2	Ermp1	100.15	1.3	1	1	1	0	0	0	0	0	1	1	1	0	0	1	1	1	1	0	0	1	1	0	0	0	0	0	0
Q4KL78	KH homology domain-containing protein 1C OS=Mus musculus OX=10090 GN=Khdc1c PE=2 SV=1	Khdc1c	19.663	12.7	7	2	2	1	1	1	2	1	1	2	1	2	2	1	2	2	1	2	2	1	2	335340	0	348590	286000	0	324450	1.03629		1.07724	0.883821		1.00264	1.1204	0.222233
Q3UWY1	Oogenesin-3 OS=Mus musculus OX=10090 GN=Oog3 PE=2 SV=1	Oog3	57.406	8.6	11	3	3	1	2	3	1	2	2	2	3	3	1	2	2	2	3	3	1	2	2	41454	51817	63058	0	33588	26079	0.959601	1.19949	1.4597		0.777514	0.603692	1.7467	0.0568811
Q3UWZ0	Tripartite motif-containing protein 75 OS=Mus musculus OX=10090 GN=Trim75 PE=2 SV=1	Trim75	53.384	12	6	4	4	2	3	0	0	1	0	2	3	0	0	1	0	2	3	0	0	1	0	0	0	0	0	0	0
Q3UX83	Probable inactive 1-aminocyclopropane-1-carboxylate synthase-like protein 2 OS=Mus musculus OX=10090 GN=Accsl PE=2 SV=1	Accsl	66.128	9.5	12	4	4	4	3	1	1	1	2	4	2	4	2	1	2	4	2	4	2	1	2	141590	213320	108400	64703	0	32849	1.26225	1.90172	0.96637	0.576817		0.292844	3.1662	0.0469903
Q3UZV7	UPF0577 protein KIAA1324-like homolog OS=Mus musculus OX=10090 PE=1 SV=1	--	113.66	1.9	3	2	2	1	0	0	0	1	1	1	1	1	0	1	1	1	1	1	0	1	1	0	0	0	0	0	0
Q3V0K9	Plastin-1 OS=Mus musculus OX=10090 GN=Pls1 PE=1 SV=1	Pls1	70.407	38.4	60	17	14	10	10	6	10	10	14	12	13	8	10	13	15	9	10	7	8	10	12	333660	334020	380200	276370	365020	325900	0.993445	0.994517	1.13201	0.822869	1.08682	0.97034	1.0833	0.408386
Q3V132	ADP/ATP translocase 4 OS=Mus musculus OX=10090 GN=Slc25a31 PE=1 SV=1	Slc25a31	35.257	26.9	26	10	7	2	4	2	6	7	5	5	8	4	9	9	9	2	6	3	6	6	6	206950	321950	332790	310320	346260	305010	0.681025	1.05946	1.09514	1.02119	1.13946	1.00372	0.8961	0.456551
Q3V1L4	Cytosolic purine 5'-nucleotidase OS=Mus musculus OX=10090 GN=Nt5c2 PE=1 SV=2	Nt5c2	64.808	26.6	22	9	9	5	1	5	3	4	4	6	2	6	5	4	6	6	2	6	5	4	6	126310	121620	137950	89190	117450	75976	1.13368	1.09159	1.23815	0.800513	1.05416	0.681913	1.3654	0.0694931
Q3V1T4	Prolyl 3-hydroxylase 1 OS=Mus musculus OX=10090 GN=P3h1 PE=1 SV=2	P3h1	83.65	2	5	1	1	1	1	1	0	1	1	1	1	1	0	1	1	1	1	1	0	1	1	0	0	0	0	0	0
Q3V3R1	Monofunctional C1-tetrahydrofolate synthase, mitochondrial OS=Mus musculus OX=10090 GN=Mthfd1l PE=1 SV=2	Mthfd1l	105.73	10.4	24	8	8	4	5	6	4	4	1	4	6	6	5	7	5	4	6	6	5	7	5	64160	44709	77278	60294	49053	52241	1.10705	0.771432	1.3334	1.04034	0.846386	0.901393	1.152	0.522434
Q4FZG8	Oocyte-secreted protein 2 OS=Mus musculus OX=10090 GN=Oosp2 PE=2 SV=2	Oosp2	19.223	22	7	2	2	2	0	0	2	1	2	2	0	0	2	2	2	2	0	0	2	2	2	38575	0	0	49308	46383	45383	0.858897			1.09787	1.03275	1.01048	0.8203
Q4PJX1	Protein odr-4 homolog OS=Mus musculus OX=10090 GN=Odr4 PE=1 SV=2	Odr4	49.997	2.7	1	1	1	0	0	0	1	0	0	0	0	1	1	0	0	0	0	1	1	0	0	0	0	0	0	0	0
Q4VAA2	Protein CDV3 OS=Mus musculus OX=10090 GN=Cdv3 PE=1 SV=2	Cdv3	29.729	38.4	19	5	5	3	4	2	3	3	4	4	5	2	3	4	4	4	5	2	3	4	4	199930	171570	188340	141890	161970	145550	1.18859	1.01998	1.11968	0.843537	0.962913	0.865296	1.2457	0.0218883
Q501J6	Probable ATP-dependent RNA helicase DDX17 OS=Mus musculus OX=10090 GN=Ddx17 PE=1 SV=1	Ddx17	72.399	6	1	3	1	1	0	0	0	0	0	3	2	2	1	1	2	1	0	0	0	0	0	0	0	0	0	0	0
Q505B7	Protein archease OS=Mus musculus OX=10090 GN=Zbtb8os PE=1 SV=2	Zbtb8os	19.727	6	5	1	1	1	1	1	1	0	1	1	1	1	1	0	1	1	1	1	1	0	1	0	0	0	0	0	0
Q505F5	Leucine-rich repeat-containing protein 47 OS=Mus musculus OX=10090 GN=Lrrc47 PE=1 SV=1	Lrrc47	63.589	29.1	57	12	12	6	10	7	12	10	12	5	8	5	9	9	10	5	8	5	9	9	10	338070	281840	149570	372640	314630	256940	1.18366	0.986783	0.523677	1.30469	1.10159	0.899603	0.8149	0.406967
Q505K2	Protein FAM160A1 OS=Mus musculus OX=10090 GN=Fam160a1 PE=1 SV=2	Fam160a1	120.22	2.2	3	2	2	1	0	0	1	0	1	1	0	0	1	1	1	1	0	0	1	1	1	0	0	0	0	0	0
Q569Z5	Probable ATP-dependent RNA helicase DDX46 OS=Mus musculus OX=10090 GN=Ddx46 PE=1 SV=2	Ddx46	117.45	2.1	5	2	2	0	1	0	1	2	1	2	1	1	1	2	2	2	1	1	1	2	2	1045400	0	0	0	711180	1182200	1.06718				0.725995	1.20683	1.1043
Q571I9	Aldehyde dehydrogenase family 16 member A1 OS=Mus musculus OX=10090 GN=Aldh16a1 PE=1 SV=2	Aldh16a1	84.755	15.5	20	8	8	2	3	1	4	7	3	4	6	2	5	6	4	4	6	2	5	6	4	35356	64642	63019	76040	59951	46863	0.613338	1.12138	1.09322	1.3191	1.04	0.812956	0.8915	0.615315
Q5DTU0	Actin filament-associated protein 1-like 2 OS=Mus musculus OX=10090 GN=Afap1l2 PE=1 SV=2	Afap1l2	92.174	1.2	2	1	1	1	1	0	0	0	0	1	1	0	1	0	0	1	1	0	1	0	0	0	0	0	0	0	0
Q5DU31	Interactor protein for cytohesin exchange factors 1 OS=Mus musculus OX=10090 GN=Ipcef1 PE=1 SV=2	Ipcef1	45.812	3.4	4	1	1	1	1	0	1	0	1	1	1	0	1	0	1	1	1	0	1	0	1	0	0	0	0	0	0
Q5EE38	Adrenocortical dysplasia protein OS=Mus musculus OX=10090 GN=Acd PE=1 SV=1	Acd	44.713	3.1	1	1	1	1	0	0	0	0	0	1	0	0	0	0	0	1	0	0	0	0	0	0	0	0	0	0	0
Q5FWK3	Rho GTPase-activating protein 1 OS=Mus musculus OX=10090 GN=Arhgap1 PE=1 SV=1	Arhgap1	50.41	8.2	10	2	2	2	2	2	1	0	3	2	2	2	1	1	2	2	2	2	1	1	2	79477	73083	95056	0	0	69745	1.00172	0.921134	1.19808			0.879062	1.1834
Q5HZI1	Microtubule-associated tumor suppressor 1 homolog OS=Mus musculus OX=10090 GN=Mtus1 PE=1 SV=2	Mtus1	134.38	3	4	3	3	0	0	0	2	2	0	0	1	0	2	3	1	0	1	0	2	3	1	0	0	0	16679	17879	0				0.965276	1.03472
Q5I043	Ubiquitin carboxyl-terminal hydrolase 28 OS=Mus musculus OX=10090 GN=Usp28 PE=1 SV=1	Usp28	119.32	6.9	13	4	4	2	3	5	0	1	2	3	3	4	0	1	1	3	3	4	0	1	1	41614	50208	56224	0	0	15044	1.02064	1.23142	1.37897			0.368974	3.2803
Q5SF07	Insulin-like growth factor 2 mRNA-binding protein 2 OS=Mus musculus OX=10090 GN=Igf2bp2 PE=1 SV=1	Igf2bp2	65.583	38.7	82	19	18	13	14	5	13	18	19	14	15	8	15	14	16	13	14	7	14	14	15	732040	858890	802720	861960	847730	931810	0.872316	1.02347	0.95654	1.02713	1.01017	1.11037	0.9062	0.142233
Q5SRX1	TOM1-like protein 2 OS=Mus musculus OX=10090 GN=Tom1l2 PE=1 SV=1	Tom1l2	55.662	2.6	4	1	1	0	0	1	0	2	1	0	0	1	0	1	1	0	0	1	0	1	1	0	0	0	0	0	0
Q5SSL4	Active breakpoint cluster region-related protein OS=Mus musculus OX=10090 GN=Abr PE=1 SV=1	Abr	97.666	5.7	8	3	3	2	1	2	2	1	0	2	2	2	2	2	1	2	2	2	2	2	1	23768	24173	37634	0	0	0	0.833234	0.847432	1.31933
Q5SUC9	Protein SCO1 homolog, mitochondrial OS=Mus musculus OX=10090 GN=Sco1 PE=1 SV=1	Sco1	31.617	5.6	5	1	1	1	1	0	2	1	0	1	1	1	1	1	1	1	1	1	1	1	1	43203	0	0	30719	30675	32539	1.26015			0.896016	0.894732	0.949102	1.3798
Q5SUR0	Phosphoribosylformylglycinamidine synthase OS=Mus musculus OX=10090 GN=Pfas PE=1 SV=1	Pfas	144.63	5.3	15	5	5	3	2	1	5	2	2	3	3	3	5	4	4	3	3	3	5	4	4	42977	33146	42549	37062	35873	32874	1.1487	0.885937	1.13726	0.990605	0.958825	0.878667	1.1216	0.302593
Q5SWT3	Solute carrier family 25 member 35 OS=Mus musculus OX=10090 GN=Slc25a35 PE=1 SV=2	Slc25a35	32.63	20.7	17	5	5	1	3	2	2	5	4	1	3	4	3	5	4	1	3	4	3	5	4	0	50274	52810	60760	59839	56726		0.896441	0.94166	1.08342	1.06699	1.01149	0.872	0.0245588
Q5SWY7	Protein FAM83G OS=Mus musculus OX=10090 GN=Fam83g PE=1 SV=1	Fam83g	89.829	6.8	7	4	4	1	1	0	2	2	1	1	2	0	2	2	2	1	2	0	2	2	2	0	0	0	24026	28140	0				0.921136	1.07886
Q5SYH2	Transmembrane protein 199 OS=Mus musculus OX=10090 GN=Tmem199 PE=1 SV=1	Tmem199	23.099	12.5	7	3	3	1	0	1	2	2	1	2	2	2	3	3	1	2	2	2	3	3	1	34960	0	0	51929	49410	0	0.769485			1.14298	1.08753		0.69
Q5U430	E3 ubiquitin-protein ligase UBR3 OS=Mus musculus OX=10090 GN=Ubr3 PE=1 SV=3	Ubr3	212.75	0.6	2	1	1	0	0	0	1	1	0	0	0	0	1	1	0	0	0	0	1	1	0	0	0	0	0	0	0
Q5XJY4	Presenilins-associated rhomboid-like protein, mitochondrial OS=Mus musculus OX=10090 GN=Parl PE=1 SV=1	Parl	41.963	15.1	8	4	4	1	1	1	1	2	2	1	2	1	2	3	3	1	2	1	2	3	3	0	166250	0	197460	232060	149410		0.892402		1.05993	1.24566	0.802008	0.8615
Q5XJY5	Coatomer subunit delta OS=Mus musculus OX=10090 GN=Arcn1 PE=1 SV=2	Arcn1	57.229	24.1	39	13	13	7	5	5	8	9	5	8	5	8	11	10	9	8	5	8	11	10	9	153920	115410	158340	116820	133170	118100	1.16055	0.870187	1.19388	0.880818	1.0041	0.890469	1.1619	0.264193
Q5Y5T1	Palmitoyltransferase ZDHHC20 OS=Mus musculus OX=10090 GN=Zdhhc20 PE=1 SV=1	Zdhhc20	43.975	2.1	4	1	1	0	1	0	1	1	1	0	1	0	1	1	1	0	1	0	1	1	1	0	0	0	0	0	0
Q60520	Paired amphipathic helix protein Sin3a OS=Mus musculus OX=10090 GN=Sin3a PE=1 SV=3	Sin3a	145.09	7.2	18	8	8	7	4	1	1	3	2	7	5	4	3	4	3	7	5	4	3	4	3	347770	285260	222670	172740	128690	158930	1.5855	1.30052	1.01517	0.787532	0.586706	0.724572	1.8588	0.0172646
Q60597	2-oxoglutarate dehydrogenase, mitochondrial OS=Mus musculus OX=10090 GN=Ogdh PE=1 SV=3	Ogdh	116.45	32.6	121	31	31	28	19	10	23	18	23	27	20	15	22	20	23	27	20	15	22	20	23	413920	443530	453850	409900	432190	464820	0.948556	1.01641	1.04006	0.939344	0.990425	1.0652	1.0034	0.935767
Q60605	Myosin light polypeptide 6 OS=Mus musculus OX=10090 GN=Myl6 PE=1 SV=3	Myl6	16.93	48.3	37	7	6	8	6	3	6	6	8	5	5	3	5	5	6	5	5	3	5	5	6	323140	356790	322970	362940	344130	322300	0.954027	1.05337	0.953525	1.07153	1.016	0.951547	0.9743	0.614927
Q60649	Caseinolytic peptidase B protein homolog OS=Mus musculus OX=10090 GN=Clpb PE=1 SV=1	Clpb	76.003	25.6	46	12	12	3	6	7	10	9	11	6	7	7	10	10	10	6	7	7	10	10	10	97140	77484	86013	85852	96176	89719	1.09477	0.873249	0.969372	0.967557	1.08391	1.01114	0.9591	0.572677
Q60668	Heterogeneous nuclear ribonucleoprotein D0 OS=Mus musculus OX=10090 GN=Hnrnpd PE=1 SV=2	Hnrnpd	38.354	8.7	10	3	3	3	1	2	1	2	1	3	2	3	2	2	2	3	2	3	2	2	2	137950	120860	128340	109360	94951	106140	1.1865	1.0395	1.10384	0.940595	0.816665	0.9129	1.2471	0.0183969
Q60676	Serine/threonine-protein phosphatase 5 OS=Mus musculus OX=10090 GN=Ppp5c PE=1 SV=3	Ppp5c	56.876	12.2	18	5	5	4	3	2	3	3	3	4	5	2	4	3	4	4	5	2	4	3	4	188130	204750	245260	165470	185130	228150	0.927594	1.00954	1.20928	0.815867	0.912802	1.12492	1.1026	0.457754
Q60692	Proteasome subunit beta type-6 OS=Mus musculus OX=10090 GN=Psmb6 PE=1 SV=3	Psmb6	25.378	15.5	17	4	4	4	4	1	2	2	4	4	4	1	3	4	4	4	4	1	3	4	4	217430	208220	0	211070	212050	220440	1.01678	0.97371		0.987037	0.99162	1.03086	0.9921	0.761555
Q60698	Ski oncogene OS=Mus musculus OX=10090 GN=Ski PE=1 SV=2	Ski	80.118	5.1	16	3	3	3	4	2	3	2	2	3	3	2	3	3	3	3	3	2	3	3	3	111110	145170	116740	135320	131520	139560	0.855328	1.11752	0.898668	1.0417	1.01245	1.07434	0.9179	0.33304
Q60710	Deoxynucleoside triphosphate triphosphohydrolase SAMHD1 OS=Mus musculus OX=10090 GN=Samhd1 PE=1 SV=3	Samhd1	75.892	14.1	11	5	5	0	1	2	2	4	2	1	4	3	3	5	3	1	4	3	3	5	3	0	29746	53178	12595	25925	39077		0.926545	1.65642	0.392316	0.807527	1.21719	1.603	0.347849
Q60737	Casein kinase II subunit alpha OS=Mus musculus OX=10090 GN=Csnk2a1 PE=1 SV=2	Csnk2a1	45.133	25.6	18	6	6	5	2	5	3	3	0	5	2	4	4	4	2	5	2	4	4	4	2	23993	23324	30398	22449	25298	11837	1.0485	1.01927	1.3284	0.981027	1.10553	0.51728	1.3043	0.28394
Q60809	CCR4-NOT transcription complex subunit 7 OS=Mus musculus OX=10090 GN=Cnot7 PE=1 SV=1	Cnot7	32.718	18.9	6	4	4	1	1	1	2	1	0	1	2	2	3	3	1	1	2	2	3	3	1	0	54661	0	154810	79985	0		0.566521		1.60449	0.828986		0.4656
Q60854	Serpin B6 OS=Mus musculus OX=10090 GN=Serpinb6 PE=1 SV=1	Serpinb6	42.598	7.1	2	2	2	1	0	0	0	1	0	1	0	0	0	1	0	1	0	0	0	1	0	0	0	0	0	0	0
Q60864	Stress-induced-phosphoprotein 1 OS=Mus musculus OX=10090 GN=Stip1 PE=1 SV=1	Stip1	62.581	39.2	87	21	21	17	13	8	16	17	16	18	15	10	18	16	17	18	15	10	18	16	17	746780	672440	774570	624650	689910	637200	1.08084	0.973246	1.12106	0.904078	0.998531	0.922242	1.124	0.0899759
Q60866	Phosphotriesterase-related protein OS=Mus musculus OX=10090 GN=Pter PE=1 SV=1	Pter	39.218	20.1	17	4	4	3	3	2	3	3	3	3	3	3	3	3	3	3	3	3	3	3	3	79442	98766	24412	93363	81633	65608	1.07542	1.33701	0.330469	1.26387	1.10508	0.888147	0.8421	0.513083
Q60870	Receptor expression-enhancing protein 5 OS=Mus musculus OX=10090 GN=Reep5 PE=1 SV=1	Reep5	21.05	5.4	1	1	1	0	0	0	1	0	0	0	1	0	1	1	1	0	1	0	1	1	1	0	0	0	0	0	0
Q60899	ELAV-like protein 2 OS=Mus musculus OX=10090 GN=Elavl2 PE=1 SV=1	Elavl2	39.577	6.1	8	2	2	2	1	1	2	1	1	2	2	2	2	2	2	2	2	2	2	2	2	69096	102720	75277	151390	72714	117310	0.704454	1.04726	0.767471	1.54347	0.74134	1.19601	0.7237	0.298461
Q60902	Epidermal growth factor receptor substrate 15-like 1 OS=Mus musculus OX=10090 GN=Eps15l1 PE=1 SV=3	Eps15l1	99.307	3.2	7	2	2	1	1	1	1	1	2	2	1	2	1	1	2	2	1	2	1	1	2	110440	0	198210	0	0	100890	0.809005		1.45195			0.739049	1.5296
Q60930	Voltage-dependent anion-selective channel protein 2 OS=Mus musculus OX=10090 GN=Vdac2 PE=1 SV=2	Vdac2	31.732	34.6	23	8	8	2	4	2	5	6	4	2	6	3	6	7	6	2	6	3	6	7	6	353310	234830	255420	227930	247870	116010	1.47687	0.981614	1.06768	0.952772	1.03612	0.484934	1.4254	0.22193
Q60931	Voltage-dependent anion-selective channel protein 3 OS=Mus musculus OX=10090 GN=Vdac3 PE=1 SV=1	Vdac3	30.752	50.9	41	10	10	7	9	4	10	7	4	8	8	7	9	6	4	8	8	7	9	6	4	312750	207690	278260	210170	245010	136000	1.35012	0.896581	1.20123	0.907287	1.05769	0.587101	1.351	0.214209
Q60932	Voltage-dependent anion-selective channel protein 1 OS=Mus musculus OX=10090 GN=Vdac1 PE=1 SV=3	Vdac1	32.351	28.4	11	6	6	4	3	1	0	3	0	4	3	3	1	3	0	4	3	3	1	3	0	101760	78225	0	0	72549	0	1.20887	0.929281			0.861852		1.2404
Q60949	TBC1 domain family member 1 OS=Mus musculus OX=10090 GN=Tbc1d1 PE=1 SV=3	Tbc1d1	142.02	4.4	11	5	5	2	2	1	2	2	2	2	2	1	2	2	2	2	2	1	2	2	2	0	15235	0	0	0	16346		0.964821				1.03518	0.932
Q60960	Importin subunit alpha-5 OS=Mus musculus OX=10090 GN=Kpna1 PE=1 SV=2	Kpna1	60.182	6.5	2	3	1	0	1	0	0	0	1	2	2	3	3	3	3	0	1	1	1	1	1	0	0	0	0	0	0
Q60972	Histone-binding protein RBBP4 OS=Mus musculus OX=10090 GN=Rbbp4 PE=1 SV=5	Rbbp4	47.655	12	3	6	1	0	1	0	0	1	1	3	4	3	3	4	4	0	1	0	0	1	1	0	0	0	0	0	0
Q60973	Histone-binding protein RBBP7 OS=Mus musculus OX=10090 GN=Rbbp7 PE=1 SV=1	Rbbp7	47.789	52.2	54	15	10	16	9	9	6	6	8	12	8	10	9	10	10	9	5	7	6	7	7	938530	825320	648400	304660	326200	348970	1.6601	1.45985	1.14691	0.538891	0.576991	0.617267	2.4619	0.00150841
Q60996	Serine/threonine-protein phosphatase 2A 56 kDa regulatory subunit gamma isoform OS=Mus musculus OX=10090 GN=Ppp2r5c PE=1 SV=2	Ppp2r5c	60.824	5.7	2	2	2	1	0	0	0	1	0	1	1	1	1	1	0	1	1	1	1	1	0	0	0	0	0	0	0
Q61035	Histidine--tRNA ligase, cytoplasmic OS=Mus musculus OX=10090 GN=Hars1 PE=1 SV=2	Hars1	57.432	25	26	9	9	3	4	5	4	5	5	5	5	5	8	5	7	5	5	5	8	5	7	59251	57169	92003	61044	80014	69446	0.848611	0.818792	1.3177	0.874291	1.14599	0.994627	0.9901	0.877386
Q61043	Ninein OS=Mus musculus OX=10090 GN=Nin PE=1 SV=4	Nin	243.72	1.2	2	2	2	0	0	0	1	0	1	0	1	0	2	1	1	0	1	0	2	1	1	0	0	0	0	0	0
Q61081	Hsp90 co-chaperone Cdc37 OS=Mus musculus OX=10090 GN=Cdc37 PE=1 SV=1	Cdc37	44.593	16.9	17	5	5	4	2	2	4	4	1	4	2	3	5	4	4	4	2	3	5	4	4	58189	128960	102680	134890	105970	77376	0.574172	1.2725	1.01318	1.33101	1.04564	0.763497	0.9107	0.69533
Q61102	ATP-binding cassette sub-family B member 7, mitochondrial OS=Mus musculus OX=10090 GN=Abcb7 PE=1 SV=3	Abcb7	82.58	2.4	6	2	2	0	2	0	1	1	2	0	2	0	1	2	2	0	2	0	1	2	2	0	28055	0	0	25983	30198		0.999157			0.925364	1.07548	0.9987
Q61133	Glutathione S-transferase theta-2 OS=Mus musculus OX=10090 GN=Gstt2 PE=1 SV=4	Gstt2	27.634	26.6	28	5	5	5	4	3	4	6	6	5	5	5	5	4	4	5	5	5	5	4	4	203470	164710	242680	217020	173700	188340	1.02597	0.830526	1.22368	1.09429	0.875857	0.949677	1.0549	0.744268
Q61142	Spindlin-1 OS=Mus musculus OX=10090 GN=Spin1 PE=1 SV=2	Spin1	29.642	48.1	75	10	10	15	15	10	13	11	11	9	10	9	9	8	8	9	10	9	9	8	8	5197700	5723700	5356200	3482100	3277800	3621000	1.16984	1.28823	1.20551	0.783713	0.737731	0.814975	1.568	0.000378132
Q61147	Ceruloplasmin OS=Mus musculus OX=10090 GN=Cp PE=1 SV=2	Cp	121.15	1.3	1	1	1	1	0	0	0	0	0	1	0	0	0	0	0	1	0	0	0	0	0	0	0	0	0	0	0
Q61152	Tyrosine-protein phosphatase non-receptor type 18 OS=Mus musculus OX=10090 GN=Ptpn18 PE=1 SV=1	Ptpn18	50.201	15.9	9	5	5	3	1	0	2	1	2	3	1	2	2	2	2	3	1	2	2	2	2	28638	0	34731	0	0	0	0.903849		1.09615
Q61166	Microtubule-associated protein RP/EB family member 1 OS=Mus musculus OX=10090 GN=Mapre1 PE=1 SV=3	Mapre1	30.016	26.9	10	4	4	2	1	2	2	2	1	2	1	2	2	3	1	2	1	2	2	3	1	175230	0	0	146580	127780	0	1.16926			0.978091	0.852644		1.2774
Q61171	Peroxiredoxin-2 OS=Mus musculus OX=10090 GN=Prdx2 PE=1 SV=3	Prdx2	21.778	54.5	67	12	12	16	8	9	15	12	7	10	6	8	11	10	9	10	6	8	11	10	9	2476900	2621500	2553800	2179200	2143100	2472900	1.02866	1.08871	1.06059	0.905021	0.890029	1.02699	1.1261	0.0661675
Q61187	Tumor susceptibility gene 101 protein OS=Mus musculus OX=10090 GN=Tsg101 PE=1 SV=2	Tsg101	44.123	3.1	3	1	1	1	0	0	1	1	0	1	1	0	1	1	1	1	1	0	1	1	1	0	0	0	0	0	0
Q61189	Methylosome subunit pICln OS=Mus musculus OX=10090 GN=Clns1a PE=1 SV=1	Clns1a	26.021	5.5	3	1	1	0	1	0	0	1	1	0	1	1	1	1	1	0	1	1	1	1	1	0	0	0	0	0	0
Q61205	Platelet-activating factor acetylhydrolase IB subunit gamma OS=Mus musculus OX=10090 GN=Pafah1b3 PE=1 SV=1	Pafah1b3	25.853	51.3	30	8	8	7	4	2	5	6	6	7	6	4	6	7	6	7	6	4	6	7	6	324350	313160	204290	351990	330540	379070	1.02243	0.98716	0.643974	1.10956	1.04195	1.19493	0.793	0.177517
Q61206	Platelet-activating factor acetylhydrolase IB subunit beta OS=Mus musculus OX=10090 GN=Pafah1b2 PE=1 SV=2	Pafah1b2	25.581	21.8	10	3	2	2	1	2	2	1	2	2	1	2	2	1	2	2	1	2	2	1	2	77818	0	105420	116080	0	106620	0.766797		1.03878	1.14382		1.0506	0.8228	0.322004
Q61207	Prosaposin OS=Mus musculus OX=10090 GN=Psap PE=1 SV=2	Psap	61.422	4.5	6	2	2	1	2	0	1	1	1	1	2	2	1	2	2	1	2	2	1	2	2	0	75229	80161	0	90422	79182		0.925912	0.986615		1.11291	0.974566	0.9162	0.36365
Q61211	Eukaryotic translation initiation factor 2D OS=Mus musculus OX=10090 GN=Eif2d PE=1 SV=3	Eif2d	62.829	3.7	2	1	1	0	0	1	0	0	1	0	0	1	0	1	1	0	0	1	0	1	1	0	0	0	0	0	0
Q61233	Plastin-2 OS=Mus musculus OX=10090 GN=Lcp1 PE=1 SV=4	Lcp1	70.148	48	82	24	20	15	12	10	16	18	11	18	16	14	19	19	20	14	12	12	15	15	16	593260	584220	663800	598170	642230	615880	0.962678	0.948009	1.07714	0.970646	1.04214	0.999383	0.9919	0.84669
Q61239	Protein farnesyltransferase/geranylgeranyltransferase type-1 subunit alpha OS=Mus musculus OX=10090 GN=Fnta PE=1 SV=1	Fnta	44.013	7.7	4	2	2	1	1	0	0	1	1	1	1	0	0	1	2	1	1	0	0	1	2	0	0	0	0	0	0
Q61249	Immunoglobulin-binding protein 1 OS=Mus musculus OX=10090 GN=Igbp1 PE=1 SV=1	Igbp1	38.97	32.4	28	10	10	8	5	1	4	5	5	9	5	3	5	6	5	9	5	3	5	6	5	207290	209670	249700	295220	234160	232820	0.870442	0.880436	1.04853	1.23967	0.983273	0.977647	0.8747	0.254096
Q61316	Heat shock 70 kDa protein 4 OS=Mus musculus OX=10090 GN=Hspa4 PE=1 SV=1	Hspa4	94.132	35.3	88	25	23	15	13	11	20	17	12	17	20	16	23	20	21	15	18	14	21	19	19	563270	522310	545020	532670	527000	527440	1.05032	0.973941	1.01629	0.993259	0.982686	0.983507	1.0274	0.296002
Q61334	B-cell receptor-associated protein 29 OS=Mus musculus OX=10090 GN=Bcap29 PE=1 SV=1	Bcap29	27.964	10.8	5	2	2	1	0	0	1	2	1	1	1	1	1	2	2	1	1	1	1	2	2	0	0	0	0	10617	5751.7					1.29723	0.702768
Q61425	Hydroxyacyl-coenzyme A dehydrogenase, mitochondrial OS=Mus musculus OX=10090 GN=Hadh PE=1 SV=2	Hadh	34.463	16.2	9	3	3	1	0	2	2	3	1	1	0	2	2	3	2	1	0	2	2	3	2	0	0	59266	82017	82274	76647			0.789676	1.09282	1.09624	1.02127	0.7379
Q61496	ATP-dependent RNA helicase DDX4 OS=Mus musculus OX=10090 GN=Ddx4 PE=1 SV=2	Ddx4	76.469	12.7	10	6	5	1	2	2	1	2	2	4	3	3	3	3	3	3	3	3	2	2	2	28200	20864	0	0	20166	41721	1.01666	0.752188			0.727024	1.50412	0.7928	0.694049
Q61543	Golgi apparatus protein 1 OS=Mus musculus OX=10090 GN=Glg1 PE=1 SV=1	Glg1	133.73	4.8	4	4	4	0	0	0	0	4	0	1	0	0	2	4	0	1	0	0	2	4	0	0	0	0	10864	12821	0				0.917374	1.08263
Q61578	NADPH:adrenodoxin oxidoreductase, mitochondrial OS=Mus musculus OX=10090 GN=Fdxr PE=1 SV=1	Fdxr	54.201	4.5	1	1	1	1	0	0	0	0	0	1	0	0	0	0	0	1	0	0	0	0	0	0	0	0	0	0	0
Q61584	Fragile X mental retardation syndrome-related protein 1 OS=Mus musculus OX=10090 GN=Fxr1 PE=1 SV=2	Fxr1	76.221	22.5	42	13	12	9	7	5	6	8	7	11	9	11	10	11	12	10	9	10	9	10	11	317310	277410	319170	395290	366200	359520	0.935604	0.817957	0.941088	1.16553	1.07976	1.06006	0.8152	0.0192811
Q61595	Kinectin OS=Mus musculus OX=10090 GN=Ktn1 PE=1 SV=1	Ktn1	152.59	11.8	21	10	10	4	3	1	2	5	6	7	6	4	5	8	5	7	6	4	5	8	5	69685	70906	93350	99623	99252	88941	0.80135	0.815391	1.07349	1.14562	1.14136	1.02279	0.8128	0.101992
Q61598	Rab GDP dissociation inhibitor beta OS=Mus musculus OX=10090 GN=Gdi2 PE=1 SV=1	Gdi2	50.537	61.6	127	23	19	24	15	16	25	25	22	16	16	12	21	20	20	13	12	10	17	16	16	1776900	1799900	2053500	1503300	1662400	1713200	1.01448	1.02761	1.1724	0.858277	0.949111	0.978114	1.154	0.0789443
Q61646	Haptoglobin OS=Mus musculus OX=10090 GN=Hp PE=1 SV=1	Hp	38.752	4.9	5	2	2	1	1	0	0	2	1	2	1	1	2	2	2	2	1	1	2	2	2	3964500	0	0	1461500	2513700	3962800	1.33232			0.491157	0.844764	1.33175	1.4983
Q61655	ATP-dependent RNA helicase DDX19A OS=Mus musculus OX=10090 GN=Ddx19a PE=1 SV=2	Ddx19a	53.932	55	76	23	23	17	10	5	15	12	17	19	12	9	18	16	19	19	12	9	18	16	19	631930	642890	626850	641780	649550	597440	1.0003	1.01765	0.992259	1.01589	1.02819	0.945706	1.0068	0.797944
Q61656	Probable ATP-dependent RNA helicase DDX5 OS=Mus musculus OX=10090 GN=Ddx5 PE=1 SV=2	Ddx5	69.289	12.7	20	6	4	4	3	5	3	2	3	5	4	5	2	2	3	3	2	3	1	1	1	50592	54512	59100	15371	19251	27768	1.33963	1.44343	1.56491	0.40701	0.509749	0.735271	2.6319	0.00501847
Q61699	Heat shock protein 105 kDa OS=Mus musculus OX=10090 GN=Hsph1 PE=1 SV=2	Hsph1	96.406	44.9	150	34	32	28	23	21	27	24	27	27	24	23	25	24	26	25	22	21	23	23	24	858430	843280	854290	762320	787170	759380	1.05873	1.04004	1.05362	0.940194	0.970842	0.936568	1.107	0.00126444
Q61702	Inter-alpha-trypsin inhibitor heavy chain H1 OS=Mus musculus OX=10090 GN=Itih1 PE=1 SV=2	Itih1	101.07	1.5	1	1	1	1	0	0	0	0	0	1	0	0	0	0	0	1	0	0	0	0	0	0	0	0	0	0	0
Q61739	Integrin alpha-6 OS=Mus musculus OX=10090 GN=Itga6 PE=1 SV=3	Itga6	122.16	2.5	6	2	2	1	1	2	0	0	2	2	2	2	1	1	2	2	2	2	1	1	2	64727	74441	74114	0	0	58339	0.953196	1.09625	1.09143			0.859124	1.2186
Q61749	Translation initiation factor eIF-2B subunit delta OS=Mus musculus OX=10090 GN=Eif2b4 PE=1 SV=2	Eif2b4	57.624	13.5	9	5	5	1	0	0	3	4	1	3	3	1	3	5	5	3	3	1	3	5	5	23200	22612	0	39672	30467	25881	0.817869	0.79714		1.39856	1.07405	0.912382	0.7157	0.141813
Q61881	DNA replication licensing factor MCM7 OS=Mus musculus OX=10090 GN=Mcm7 PE=1 SV=1	Mcm7	81.21	12	18	6	6	3	4	2	5	4	0	3	6	3	4	5	1	3	6	3	4	5	1	61127	59263	35478	55801	43543	0	1.19757	1.16105	0.695069	1.09323	0.853075		1.046	0.929819
Q61937	Nucleophosmin OS=Mus musculus OX=10090 GN=Npm1 PE=1 SV=1	Npm1	32.56	11.6	3	2	2	1	1	1	0	0	0	1	1	1	0	1	0	1	1	1	0	1	0	0	0	0	0	0	0
Q61990	Poly(rC)-binding protein 2 OS=Mus musculus OX=10090 GN=Pcbp2 PE=1 SV=1	Pcbp2	38.221	35.6	15	8	6	4	2	2	3	3	1	6	3	3	6	5	6	5	2	2	4	3	4	387400	307630	222570	276730	385080	114480	1.37223	1.08967	0.788375	0.980217	1.36401	0.405504	1.182	0.549067
Q62005	Zona pellucida sperm-binding protein 1 OS=Mus musculus OX=10090 GN=Zp1 PE=1 SV=1	Zp1	68.722	39.8	147	20	20	23	23	19	27	28	27	13	15	16	17	18	17	13	15	16	17	18	17	7605800	9186800	9456200	7832400	8541100	9030700	0.883488	1.06714	1.09843	0.90981	0.992132	1.049	1.0332	0.727508
Q62010	Oviduct-specific glycoprotein OS=Mus musculus OX=10090 GN=Ovgp1 PE=2 SV=1	Ovgp1	78.807	30.8	113	21	21	29	20	24	14	13	13	20	14	17	14	12	13	20	14	17	14	12	13	2624700	2485800	3713500	530460	559910	537990	1.50666	1.42693	2.13167	0.304502	0.321407	0.308824	5.4189	0.000189986
Q62059	Versican core protein OS=Mus musculus OX=10090 GN=Vcan PE=1 SV=2	Vcan	366.78	0.2	2	1	1	0	0	0	1	1	0	0	0	0	1	1	1	0	0	0	1	1	1	0	0	0	0	0	0
Q62095	ATP-dependent RNA helicase DDX3Y OS=Mus musculus OX=10090 GN=Ddx3y PE=1 SV=2	Ddx3y	73.427	22.5	6	14	1	1	0	0	1	2	2	13	7	8	10	10	12	1	0	0	1	1	1	154350	0	0	87226	98287	82437	1.46199			0.826199	0.930969	0.780838	1.7281
Q62159	Rho-related GTP-binding protein RhoC OS=Mus musculus OX=10090 GN=Rhoc PE=1 SV=2	Rhoc	22.006	27.5	15	5	5	4	3	1	2	4	1	4	3	3	2	4	2	4	3	3	2	4	2	151590	110830	186050	84463	127670	96256	1.20173	0.878605	1.47491	0.66958	1.0121	0.763069	1.4542	0.130791
Q62167	ATP-dependent RNA helicase DDX3X OS=Mus musculus OX=10090 GN=Ddx3x PE=1 SV=3	Ddx3x	73.101	32.2	66	17	4	15	10	9	10	9	13	16	10	12	12	12	15	4	3	4	3	3	4	291870	305640	333530	246240	232230	266200	1.04506	1.09437	1.19423	0.88168	0.831516	0.953148	1.2503	0.0159185
Q62176	RNA-binding protein 38 OS=Mus musculus OX=10090 GN=Rbm38 PE=1 SV=2	Rbm38	25.363	15.2	6	2	2	1	0	0	1	3	1	1	1	1	1	2	2	1	1	1	1	2	2	0	0	0	14690	31417	35277				0.541507	1.1581	1.30039
Q62186	Translocon-associated protein subunit delta OS=Mus musculus OX=10090 GN=Ssr4 PE=1 SV=1	Ssr4	18.936	6.4	5	1	1	1	0	1	1	1	1	1	1	1	1	1	1	1	1	1	1	1	1	0	0	0	0	0	0
Q62193	Replication protein A 32 kDa subunit OS=Mus musculus OX=10090 GN=Rpa2 PE=1 SV=1	Rpa2	29.718	13.7	5	2	2	2	0	0	1	1	1	2	0	0	1	1	1	2	0	0	1	1	1	0	0	0	0	0	0
Q62261	Spectrin beta chain, non-erythrocytic 1 OS=Mus musculus OX=10090 GN=Sptbn1 PE=1 SV=2	Sptbn1	274.22	1.1	3	2	2	1	1	0	0	0	1	1	2	1	0	0	1	1	2	1	0	0	1	0	0	0	0	0	0
Q62318	Transcription intermediary factor 1-beta OS=Mus musculus OX=10090 GN=Trim28 PE=1 SV=3	Trim28	88.846	13.4	13	8	8	2	1	4	4	1	1	2	3	5	6	4	2	2	3	5	6	4	2	248670	200890	265050	131990	156840	190750	1.2494	1.00934	1.3317	0.663161	0.788015	0.95839	1.4901	0.0408128
Q62348	Translin OS=Mus musculus OX=10090 GN=Tsn PE=1 SV=1	Tsn	26.201	20.2	10	3	3	1	1	1	3	2	2	1	1	1	3	3	2	1	1	1	3	3	2	0	0	0	64717	60050	67051				1.01216	0.939172	1.04867
Q62351	Transferrin receptor protein 1 OS=Mus musculus OX=10090 GN=Tfrc PE=1 SV=1	Tfrc	85.73	5.8	8	3	3	3	1	1	1	1	1	3	1	2	1	1	2	3	1	2	1	1	2	36596	0	36639	0	0	18839	1.19239		1.19379			0.613821	1.9437
Q62393	Tumor protein D52 OS=Mus musculus OX=10090 GN=Tpd52 PE=1 SV=2	Tpd52	24.313	33.5	39	9	9	9	5	4	8	8	5	8	6	5	7	7	8	8	6	5	7	7	8	212540	203040	150440	277070	245930	107570	1.06573	1.01809	0.754344	1.3893	1.23315	0.539383	0.8976	0.904501
Q62417	Sorbin and SH3 domain-containing protein 1 OS=Mus musculus OX=10090 GN=Sorbs1 PE=1 SV=2	Sorbs1	143.07	2.1	4	2	2	1	0	0	1	1	1	1	1	0	1	2	1	1	1	0	1	2	1	0	0	0	0	0	0
Q62418	Drebrin-like protein OS=Mus musculus OX=10090 GN=Dbnl PE=1 SV=2	Dbnl	48.699	3.7	5	1	1	1	0	1	1	1	1	1	1	1	1	1	1	1	1	1	1	1	1	0	0	0	0	0	0
Q62419	Endophilin-A2 OS=Mus musculus OX=10090 GN=Sh3gl1 PE=1 SV=1	Sh3gl1	41.518	4.3	1	1	1	0	0	0	0	1	0	0	0	0	1	1	0	0	0	0	1	1	0	0	0	0	0	0	0
Q62422	Osteoclast-stimulating factor 1 OS=Mus musculus OX=10090 GN=Ostf1 PE=1 SV=2	Ostf1	23.782	23.3	10	4	4	1	2	2	1	3	1	3	2	3	3	4	1	3	2	3	3	4	1	73320	80151	80903	47097	56091	0	1.08602	1.1872	1.19834	0.697605	0.830825		1.5142	0.0121528
Q62425	Cytochrome c oxidase subunit NDUFA4 OS=Mus musculus OX=10090 GN=Ndufa4 PE=1 SV=2	Ndufa4	9.3267	47.6	22	5	5	3	3	4	5	4	3	4	3	4	5	5	5	4	3	4	5	5	5	489740	441220	548580	532180	499920	436150	0.996828	0.898069	1.11659	1.08321	1.01755	0.88775	1.0077	0.938115
Q62426	Cystatin-B OS=Mus musculus OX=10090 GN=Cstb PE=1 SV=1	Cstb	11.045	12.2	4	1	1	1	1	0	0	1	1	1	1	0	1	1	1	1	1	0	1	1	1	0	0	0	0	0	0
Q62446	Peptidyl-prolyl cis-trans isomerase FKBP3 OS=Mus musculus OX=10090 GN=Fkbp3 PE=1 SV=2	Fkbp3	25.147	6.7	4	1	1	1	0	0	1	1	1	1	0	0	1	1	1	1	0	0	1	1	1	0	0	0	0	0	0
Q62448	Eukaryotic translation initiation factor 4 gamma 2 OS=Mus musculus OX=10090 GN=Eif4g2 PE=1 SV=2	Eif4g2	102.1	9.4	16	6	6	2	3	2	1	4	4	5	4	2	4	5	5	5	4	2	4	5	5	34812	38153	68363	37380	47602	48244	0.760768	0.833781	1.49398	0.816888	1.04028	1.05431	1.0608	0.938292
Q62465	Synaptic vesicle membrane protein VAT-1 homolog OS=Mus musculus OX=10090 GN=Vat1 PE=1 SV=3	Vat1	43.096	27.1	31	8	8	5	2	6	5	6	7	7	4	6	6	6	7	7	4	6	6	6	7	544620	481700	542130	463630	489680	524530	1.07269	0.948761	1.06778	0.91317	0.964478	1.03312	1.0613	0.332619
Q63844	Mitogen-activated protein kinase 3 OS=Mus musculus OX=10090 GN=Mapk3 PE=1 SV=5	Mapk3	43.066	12.6	6	4	2	0	1	0	2	2	1	2	3	4	4	3	4	0	1	2	2	1	2	0	0	23999	85046	32823	16556			0.605944	2.1473	0.828738	0.418017	0.5356
Q63850	Nuclear pore glycoprotein p62 OS=Mus musculus OX=10090 GN=Nup62 PE=1 SV=2	Nup62	53.254	4.6	3	2	2	0	1	1	0	1	0	0	1	1	2	2	2	0	1	1	2	2	2	0	0	0	0	0	0
Q63932	Dual specificity mitogen-activated protein kinase kinase 2 OS=Mus musculus OX=10090 GN=Map2k2 PE=1 SV=2	Map2k2	44.402	6	6	2	1	1	1	1	1	1	1	2	2	1	2	2	2	1	1	1	1	1	1	0	0	0	0	0	0
Q64010	Adapter molecule crk OS=Mus musculus OX=10090 GN=Crk PE=1 SV=1	Crk	33.814	32.6	32	8	8	4	5	4	7	5	7	3	7	4	8	7	8	3	7	4	8	7	8	4777700	5328600	6332900	6028400	4402700	5686000	0.880512	0.98204	1.16713	1.11101	0.811401	1.04791	1.02	0.870345
Q64105	Sepiapterin reductase OS=Mus musculus OX=10090 GN=Spr PE=1 SV=1	Spr	27.883	25.7	15	5	5	2	3	2	3	3	2	2	4	2	3	4	2	2	4	2	3	4	2	129660	108650	137570	148460	148300	148990	0.94685	0.793423	1.00461	1.08414	1.08297	1.08801	0.8433	0.0686494
Q64152	Transcription factor BTF3 OS=Mus musculus OX=10090 GN=Btf3 PE=1 SV=3	Btf3	22.031	9.3	1	1	1	1	0	0	0	0	0	1	0	0	0	0	0	1	0	0	0	0	0	0	0	0	0	0	0
Q64282	Interferon-induced protein with tetratricopeptide repeats 1 OS=Mus musculus OX=10090 GN=Ifit1 PE=1 SV=2	Ifit1	53.737	6.3	9	2	2	1	1	1	2	2	2	1	1	1	2	2	2	1	1	1	2	2	2	0	0	0	81462	92809	76795				0.973393	1.10898	0.917627
Q64310	Surfeit locus protein 4 OS=Mus musculus OX=10090 GN=Surf4 PE=1 SV=1	Surf4	30.381	4.8	5	1	1	1	0	1	1	1	1	1	1	1	1	1	1	1	1	1	1	1	1	0	0	0	0	0	0
Q64324	Syntaxin-binding protein 2 OS=Mus musculus OX=10090 GN=Stxbp2 PE=1 SV=1	Stxbp2	66.357	9.3	6	3	3	0	0	1	3	2	0	2	0	2	3	2	1	2	0	2	3	2	1	28995	0	28417	35385	25238	0	0.98259		0.963002	1.19914	0.855272		0.947	0.834128
Q64327	Male-enhanced antigen 1 OS=Mus musculus OX=10090 GN=Mea1 PE=1 SV=1	Mea1	18.584	17.2	10	2	2	2	1	1	2	2	2	2	1	1	2	2	2	2	1	1	2	2	2	200360	0	0	184240	183910	230230	1.00338			0.922653	0.921001	1.15297	1.0045
Q64331	Unconventional myosin-VI OS=Mus musculus OX=10090 GN=Myo6 PE=1 SV=1	Myo6	146.41	9.5	22	9	9	5	2	3	5	5	2	6	5	4	6	6	4	6	5	4	6	6	4	38818	39841	46457	43153	44604	44422	0.905218	0.929074	1.08336	1.00631	1.04015	1.0359	0.9466	0.366501
Q64362	AKT-interacting protein OS=Mus musculus OX=10090 GN=Aktip PE=1 SV=1	Aktip	32.941	13	6	2	2	1	1	1	1	1	1	1	1	2	1	2	1	1	1	2	1	2	1	0	0	20974	0	24786	0			0.916696		1.0833		0.8462
Q64374	Regucalcin OS=Mus musculus OX=10090 GN=Rgn PE=1 SV=1	Rgn	33.406	39.1	31	9	9	4	8	4	5	4	6	6	8	6	7	5	7	6	8	6	7	5	7	329860	489670	445330	490490	464980	473480	0.734707	1.09066	0.991896	1.09248	1.03566	1.0546	0.8852	0.3225
Q64433	10 kDa heat shock protein, mitochondrial OS=Mus musculus OX=10090 GN=Hspe1 PE=1 SV=2	Hspe1	10.963	62.7	42	8	8	7	5	5	9	8	8	6	6	4	8	8	8	6	6	4	8	8	8	1626400	1677900	1680700	1356100	1404500	1370400	1.07047	1.10437	1.10621	0.892563	0.924419	0.901975	1.2067	0.000227671
Q64514	Tripeptidyl-peptidase 2 OS=Mus musculus OX=10090 GN=Tpp2 PE=1 SV=3	Tpp2	139.88	11.9	35	11	11	7	6	4	9	6	3	7	8	6	10	8	8	7	8	6	10	8	8	89219	78631	93604	90295	92618	84818	1.01158	0.891533	1.0613	1.02378	1.05012	0.961683	0.9766	0.681397
Q64516	Glycerol kinase OS=Mus musculus OX=10090 GN=Gk PE=1 SV=2	Gk	61.227	12.3	8	5	5	1	3	1	3	0	0	2	3	2	3	3	2	2	3	2	3	3	2	0	104470	0	92414	114140	110200		0.992061		0.877576	1.08389	1.04647	0.9894
Q64520	Guanylate kinase OS=Mus musculus OX=10090 GN=Guk1 PE=1 SV=2	Guk1	21.918	18.2	9	3	3	2	0	1	2	3	1	2	1	1	2	3	1	2	1	1	2	3	1	17310	0	0	20364	14826	0	0.989143			1.16366	0.8472		0.9838
Q64674	Spermidine synthase OS=Mus musculus OX=10090 GN=Srm PE=1 SV=1	Srm	33.995	23.5	26	6	6	4	4	5	6	4	3	3	4	5	5	4	6	3	4	5	5	4	6	363100	348860	307830	325310	315190	288580	1.11788	1.07404	0.947718	1.00153	0.970378	0.888453	1.0976	0.20789
Q64727	Vinculin OS=Mus musculus OX=10090 GN=Vcl PE=1 SV=4	Vcl	116.72	10.4	16	7	7	3	2	1	3	5	2	3	4	2	4	6	3	3	4	2	4	6	3	58850	38167	46965	45965	40926	41150	1.29805	0.841848	1.03591	1.01385	0.902703	0.907644	1.1245	0.473872
Q64GA5	Cytosolic phospholipase A2 gamma OS=Mus musculus OX=10090 GN=Pla2g4c PE=1 SV=1	Pla2g4c	67.881	72	275	48	48	43	48	38	49	46	51	37	37	32	39	38	41	37	37	32	39	38	41	4412500	4800700	5025700	4249800	4346500	4440800	0.970634	1.05603	1.10552	0.934844	0.956115	0.976859	1.0922	0.0965149
Q66JT0	Wee1-like protein kinase 2 OS=Mus musculus OX=10090 GN=Wee2 PE=1 SV=2	Wee2	62.342	7.6	7	3	3	2	2	2	0	1	0	3	2	1	0	1	0	3	2	1	0	1	0	46512	45392	49190	0	0	0	0.988958	0.965144	1.0459
Q66JY6	Rho guanine nucleotide exchange factor 39 OS=Mus musculus OX=10090 GN=Arhgef39 PE=2 SV=2	Arhgef39	39.106	4.1	5	1	1	1	1	1	0	1	1	1	1	1	0	1	1	1	1	1	0	1	1	0	0	0	0	0	0
Q66X03	NACHT, LRR and PYD domains-containing protein 9A OS=Mus musculus OX=10090 GN=Nlrp9a PE=1 SV=1	Nlrp9a	109.68	21.8	46	17	12	7	5	7	10	7	10	10	10	11	14	11	13	7	6	9	10	7	9	121960	126690	134840	145450	125890	137690	0.923333	0.959143	1.02085	1.10117	0.953086	1.04242	0.9376	0.282717
Q66X05	NACHT, LRR and PYD domains-containing protein 4F OS=Mus musculus OX=10090 GN=Nlrp4f PE=2 SV=1	Nlrp4f	110.26	39.4	177	38	35	37	20	25	35	30	30	34	25	24	30	30	29	31	23	23	27	27	26	3432800	3094700	3781700	3301300	3365400	3391800	1.01125	0.911649	1.11403	0.97251	0.991393	0.99917	1.0249	0.733494
Q66X19	NACHT, LRR and PYD domains-containing protein 4E OS=Mus musculus OX=10090 GN=Nlrp4e PE=2 SV=2	Nlrp4e	112.47	14.5	23	12	9	4	2	2	7	4	4	8	5	4	10	9	7	5	4	3	7	6	4	57872	66196	100520	89386	75843	116910	0.685245	0.783807	1.19023	1.05839	0.898034	1.3843	0.796	0.313087
Q66X22	NACHT, LRR and PYD domains-containing protein 9B OS=Mus musculus OX=10090 GN=Nlrp9b PE=1 SV=1	Nlrp9b	114.8	43.3	175	40	35	27	27	25	34	29	33	28	26	23	32	31	29	25	22	21	28	27	25	933660	1015700	1088300	932120	1019600	1110800	0.918327	0.99902	1.07043	0.916812	1.00286	1.09256	0.9919	0.91608
Q68FD5	Clathrin heavy chain 1 OS=Mus musculus OX=10090 GN=Cltc PE=1 SV=3	Cltc	191.55	43.2	380	73	73	65	51	55	72	73	64	54	47	46	58	63	61	54	47	46	58	63	61	1305000	1406900	1568200	1472600	1378900	1470300	0.910264	0.981341	1.09385	1.02717	0.961811	1.02556	0.9904	0.843927
Q68FF7	SLAIN motif-containing protein 1 OS=Mus musculus OX=10090 GN=Slain1 PE=1 SV=1	Slain1	61.307	6.4	3	2	2	2	1	0	0	0	0	2	1	0	0	0	0	2	1	0	0	0	0	0	0	0	0	0	0
Q68FL6	Methionine--tRNA ligase, cytoplasmic OS=Mus musculus OX=10090 GN=Mars1 PE=1 SV=1	Mars1	101.43	3.8	5	2	2	1	0	2	1	1	0	2	2	2	1	1	0	2	2	2	1	1	0	14942	14805	20800	0	0	0	0.886818	0.878687	1.23449
Q69ZR2	E3 ubiquitin-protein ligase HECTD1 OS=Mus musculus OX=10090 GN=Hectd1 PE=1 SV=2	Hectd1	290.08	7.4	40	13	13	7	5	7	5	7	9	9	6	8	8	9	10	9	6	8	8	9	10	64609	66507	82449	82376	82795	85876	0.834361	0.858871	1.06475	1.0638	1.06922	1.109	0.8507	0.0981998
Q6A4J8	Ubiquitin carboxyl-terminal hydrolase 7 OS=Mus musculus OX=10090 GN=Usp7 PE=1 SV=1	Usp7	128.47	15.7	41	11	11	8	7	8	5	5	8	8	6	7	8	7	8	8	6	7	8	7	8	191660	155010	170480	141710	135230	181110	1.1792	0.953712	1.04889	0.871883	0.832014	1.1143	1.129	0.313709
Q6B966	NACHT, LRR and PYD domains-containing protein 14 OS=Mus musculus OX=10090 GN=Nlrp14 PE=1 SV=2	Nlrp14	113.39	55.5	401	61	61	71	53	53	78	70	76	51	42	39	54	55	48	51	42	39	54	55	48	9419900	8972100	11595000	9831100	10715000	11370000	0.91303	0.869627	1.12385	0.952886	1.03856	1.10204	0.9396	0.495278
Q6GQT9	Nodal modulator 1 OS=Mus musculus OX=10090 GN=Nomo1 PE=1 SV=1	Nomo1	133.42	2.7	4	2	2	0	0	0	1	2	1	1	1	1	2	2	2	1	1	1	2	2	2	0	0	0	32668	53298	26600				0.870636	1.42045	0.708917
Q6HA09	Astacin-like metalloendopeptidase OS=Mus musculus OX=10090 GN=Astl PE=1 SV=3	Astl	47.454	45.3	111	16	16	19	15	12	20	20	25	15	11	11	14	13	15	15	11	11	14	13	15	3445200	3711700	3982100	3908500	4167500	5318400	0.842574	0.90775	0.973881	0.955881	1.01922	1.30069	0.8316	0.159747
Q6IRU5	Clathrin light chain B OS=Mus musculus OX=10090 GN=Cltb PE=1 SV=1	Cltb	25.171	24.9	14	7	7	1	3	1	5	2	2	2	6	2	7	5	3	2	6	2	7	5	3	380560	257030	0	342630	289610	259270	1.24439	0.840462		1.12037	0.946995	0.847786	1.0728	0.769242
Q6NZC7	SEC23-interacting protein OS=Mus musculus OX=10090 GN=Sec23ip PE=1 SV=2	Sec23ip	110.78	1	5	1	1	1	1	1	1	1	0	1	1	1	1	1	1	1	1	1	1	1	1	0	0	0	0	0	0
Q6NZJ6	Eukaryotic translation initiation factor 4 gamma 1 OS=Mus musculus OX=10090 GN=Eif4g1 PE=1 SV=1	Eif4g1	176.07	11.6	31	13	13	4	5	3	9	7	3	5	7	6	11	9	10	5	7	6	11	9	10	100230	102060	95979	114490	129110	129310	0.896005	0.912365	0.858004	1.02348	1.15418	1.15597	0.7998	0.00739164
Q6P1G2	Lysine-specific demethylase 2B OS=Mus musculus OX=10090 GN=Kdm2b PE=1 SV=1	Kdm2b	149.73	10.6	35	13	13	7	5	5	8	5	5	7	8	5	9	10	10	7	8	5	9	10	10	165260	116090	153470	157270	123470	140110	1.15881	0.814029	1.07614	1.10278	0.865778	0.982458	1.0332	0.847323
Q6P2B1	Transportin-3 OS=Mus musculus OX=10090 GN=Tnpo3 PE=1 SV=1	Tnpo3	104.17	1.6	1	1	1	0	0	1	0	0	0	0	0	1	0	0	0	0	0	1	0	0	0	0	0	0	0	0	0
Q6P4T0	Autophagy-related protein 2 homolog A OS=Mus musculus OX=10090 GN=Atg2a PE=1 SV=2	Atg2a	210.94	1.8	3	2	2	1	0	1	0	1	0	1	0	2	0	1	1	1	0	2	0	1	1	0	0	0	0	0	0
Q6P4T2	U5 small nuclear ribonucleoprotein 200 kDa helicase OS=Mus musculus OX=10090 GN=Snrnp200 PE=1 SV=1	Snrnp200	244.54	2.4	15	4	4	2	2	3	2	3	3	3	3	4	3	3	3	3	3	4	3	3	3	60489	84629	63357	72923	59654	80988	0.859952	1.20314	0.900725	1.03672	0.848081	1.15138	0.9762	0.851498
Q6P542	ATP-binding cassette sub-family F member 1 OS=Mus musculus OX=10090 GN=Abcf1 PE=1 SV=1	Abcf1	94.944	4.8	7	3	3	0	1	0	1	3	2	1	2	0	3	3	3	1	2	0	3	3	3	0	26089	0	25465	28615	29361		0.952762		0.929974	1.04501	1.07225	0.938
Q6P5C5	Single-strand selective monofunctional uracil DNA glycosylase OS=Mus musculus OX=10090 GN=Smug1 PE=1 SV=1	Smug1	30.654	22.2	4	4	4	1	1	0	1	1	0	2	2	0	3	2	0	2	2	0	3	2	0	0	0	0	38512	33747	0				1.06594	0.934057
Q6P5E4	UDP-glucose:glycoprotein glucosyltransferase 1 OS=Mus musculus OX=10090 GN=Uggt1 PE=1 SV=4	Uggt1	176.43	11.8	39	14	14	9	5	4	10	4	7	10	8	8	11	7	9	10	8	8	11	7	9	109350	108430	140360	127160	141510	152320	0.842093	0.835008	1.0809	0.979246	1.08975	1.173	0.8507	0.170192
Q6P5F9	Exportin-1 OS=Mus musculus OX=10090 GN=Xpo1 PE=1 SV=1	Xpo1	123.09	7.4	10	5	5	3	1	1	1	2	2	3	3	3	2	3	2	3	3	3	2	3	2	74431	0	61176	0	83599	0	1.01865		0.83724		1.14412		0.8111
Q6P5G6	UBX domain-containing protein 7 OS=Mus musculus OX=10090 GN=Ubxn7 PE=1 SV=2	Ubxn7	52.164	2.8	1	1	1	0	0	0	1	0	0	1	1	1	1	1	0	1	1	1	1	1	0	0	0	0	0	0	0
Q6P9R2	Serine/threonine-protein kinase OSR1 OS=Mus musculus OX=10090 GN=Oxsr1 PE=1 SV=1	Oxsr1	58.213	7.8	10	3	3	2	1	2	2	2	1	3	2	2	2	2	2	3	2	2	2	2	2	27903	51219	56456	30395	26219	49491	0.692717	1.27156	1.40157	0.754583	0.65091	1.22866	1.2778	0.460219
Q6PA06	Atlastin-2 OS=Mus musculus OX=10090 GN=Atl2 PE=1 SV=1	Atl2	66.223	3.9	3	2	1	1	1	1	0	0	0	1	2	1	1	2	1	1	1	1	0	1	0	0	0	0	0	0	0
Q6PAM1	Alpha-taxilin OS=Mus musculus OX=10090 GN=Txlna PE=1 SV=1	Txlna	62.368	5.8	7	2	2	0	1	1	1	2	2	0	2	2	1	2	2	0	2	2	1	2	2	0	34986	44137	0	39650	40925		0.876304	1.10551		0.993125	1.02506	0.982	0.852121
Q6PB44	Tyrosine-protein phosphatase non-receptor type 23 OS=Mus musculus OX=10090 GN=Ptpn23 PE=1 SV=2	Ptpn23	185.21	0.7	3	1	1	0	0	0	2	1	0	1	0	0	1	1	0	1	0	0	1	1	0	0	0	0	0	0	0
Q6PB51	Coiled-coil domain-containing protein 117 OS=Mus musculus OX=10090 GN=Ccdc117 PE=1 SV=1	Ccdc117	30.427	41.9	40	11	11	8	11	7	4	4	6	7	10	7	5	6	6	7	10	7	5	6	6	335520	343690	370800	129810	168540	184510	1.3133	1.34528	1.45139	0.508106	0.659704	0.722214	2.1746	0.00199727
Q6PB66	Leucine-rich PPR motif-containing protein, mitochondrial OS=Mus musculus OX=10090 GN=Lrpprc PE=1 SV=2	Lrpprc	156.61	4.1	8	3	3	1	0	1	1	3	2	1	1	2	2	3	2	1	1	2	2	3	2	0	0	29218	23909	31531	30775			1.01247	0.828498	1.09262	1.06642	1.0167
Q6PD26	GPI transamidase component PIG-S OS=Mus musculus OX=10090 GN=Pigs PE=1 SV=3	Pigs	61.71	9	6	3	3	1	0	1	1	2	1	1	1	1	1	3	1	1	1	1	1	3	1	0	0	0	0	0	0
Q6PDI5	Proteasome adapter and scaffold protein ECM29 OS=Mus musculus OX=10090 GN=Ecpas PE=1 SV=3	Ecpas	203.7	32.1	177	45	45	40	23	15	28	38	33	36	28	23	29	37	34	36	28	23	29	37	34	259300	258530	315550	257890	286750	298340	0.928082	0.925326	1.12941	0.923036	1.02633	1.06781	0.9886	0.867744
Q6PDM2	Serine/arginine-rich splicing factor 1 OS=Mus musculus OX=10090 GN=Srsf1 PE=1 SV=3	Srsf1	27.744	12.9	6	3	3	0	1	1	1	2	1	1	2	1	3	3	3	1	2	1	3	3	3	0	95634	0	89599	74980	79176		1.12713		1.056	0.883706	0.933159	1.177
Q6PEB6	MOB-like protein phocein OS=Mus musculus OX=10090 GN=Mob4 PE=1 SV=1	Mob4	26.032	9.8	13	2	2	3	2	2	2	2	2	2	1	1	1	1	1	2	1	1	1	1	1	39413	30023	46756	27915	35973	40036	1.07433	0.818378	1.27449	0.760917	0.980565	1.09132	1.118	0.559797
Q6PEE3	Ribonucleoside-diphosphate reductase subunit M2 B OS=Mus musculus OX=10090 GN=Rrm2b PE=1 SV=1	Rrm2b	40.803	12	18	5	4	4	3	2	3	3	3	4	3	2	4	3	3	3	3	2	4	2	2	181080	148980	144430	79080	129000	134620	1.32953	1.09385	1.06044	0.580624	0.947148	0.988412	1.3846	0.133074
Q6PF93	Phosphatidylinositol 3-kinase catalytic subunit type 3 OS=Mus musculus OX=10090 GN=Pik3c3 PE=1 SV=1	Pik3c3	101.49	1.4	3	1	1	0	1	0	1	1	0	1	1	1	1	1	1	1	1	1	1	1	1	0	0	0	0	0	0
Q6PFD9	Nuclear pore complex protein Nup98-Nup96 OS=Mus musculus OX=10090 GN=Nup98 PE=1 SV=2	Nup98	197.24	3.1	14	4	4	2	1	2	4	3	2	2	1	3	4	4	3	2	1	3	4	4	3	26411	0	35435	37925	32643	30324	0.811458		1.08871	1.16522	1.00293	0.931682	0.9195	0.561153
Q6PFR5	Transformer-2 protein homolog alpha OS=Mus musculus OX=10090 GN=Tra2a PE=1 SV=1	Tra2a	32.316	5	1	1	1	1	0	0	0	0	0	1	0	0	0	0	0	1	0	0	0	0	0	0	0	0	0	0	0
Q6PFX8	N-acetylaspartylglutamate synthase A OS=Mus musculus OX=10090 GN=Rimkla PE=1 SV=1	Rimkla	41.503	7.6	7	2	2	0	0	2	1	2	2	0	2	2	2	2	2	0	2	2	2	2	2	0	19643	30004	21447	33501	42379		0.668247	1.02073	0.729619	1.13969	1.44172	0.7652	0.46612
Q6PGB6	N-alpha-acetyltransferase 50 OS=Mus musculus OX=10090 GN=Naa50 PE=1 SV=1	Naa50	19.414	36.7	19	6	6	1	2	1	4	6	5	2	3	2	4	6	6	2	3	2	4	6	6	116120	101340	125700	84821	92356	73942	1.17238	1.02316	1.2691	0.856376	0.932451	0.746538	1.3665	0.0257943
Q6PGH2	Jupiter microtubule associated homolog 2 OS=Mus musculus OX=10090 GN=Jpt2 PE=1 SV=1	Jpt2	20.02	23.2	17	3	3	4	3	0	4	3	3	3	2	1	3	3	3	3	2	1	3	3	3	220100	198820	0	177460	185690	167450	1.15901	1.04695		0.934472	0.97781	0.881761	1.1843	0.0525443
Q6PGN3	Serine/threonine-protein kinase DCLK2 OS=Mus musculus OX=10090 GN=Dclk2 PE=1 SV=1	Dclk2	82.978	9.9	19	6	6	5	3	2	3	5	1	5	4	4	4	6	2	5	4	4	4	6	2	39240	42239	32612	56807	29135	20282	1.06865	1.15033	0.888147	1.54707	0.793455	0.552355	1.0741	0.636837
Q6PHN9	Ras-related protein Rab-35 OS=Mus musculus OX=10090 GN=Rab35 PE=1 SV=1	Rab35	23.025	7	4	1	1	1	1	0	0	1	1	1	1	0	1	1	1	1	1	0	1	1	1	0	0	0	0	0	0
Q6PHQ8	N-alpha-acetyltransferase 35, NatC auxiliary subunit OS=Mus musculus OX=10090 GN=Naa35 PE=1 SV=1	Naa35	83.305	4	5	2	2	2	1	0	0	2	0	2	2	2	0	2	1	2	2	2	0	2	1	12105	17409	23430	0	15010	0	0.712541	1.02475	1.37917		0.883539		1.1757
Q6QI06	Rapamycin-insensitive companion of mTOR OS=Mus musculus OX=10090 GN=Rictor PE=1 SV=2	Rictor	191.57	1.9	2	2	2	0	0	0	0	1	1	0	1	0	1	1	2	0	1	0	1	1	2	0	0	0	0	0	0
Q6RT24	Centromere-associated protein E OS=Mus musculus OX=10090 GN=Cenpe PE=1 SV=1	Cenpe	286.52	1.8	5	3	3	2	1	1	1	0	0	2	2	2	2	1	0	2	2	2	2	1	0	13709	19602	18184	0	0	0	0.79866	1.14197	1.05936
Q6URW6	Myosin-14 OS=Mus musculus OX=10090 GN=Myh14 PE=1 SV=1	Myh14	228.58	1.9	4	4	1	1	1	1	0	0	1	4	3	2	4	3	4	1	1	1	1	0	1	0	0	0	0	0	0
Q6WKZ8	E3 ubiquitin-protein ligase UBR2 OS=Mus musculus OX=10090 GN=Ubr2 PE=1 SV=2	Ubr2	199.15	3	14	4	4	1	3	2	2	4	2	1	3	2	3	4	4	1	3	2	3	4	4	0	39671	40145	35251	31388	35433		1.09053	1.10356	0.96903	0.862839	0.974033	1.1729	0.0516557
Q6X893	Choline transporter-like protein 1 OS=Mus musculus OX=10090 GN=Slc44a1 PE=1 SV=3	Slc44a1	73.066	2.1	1	1	1	0	0	0	0	1	0	0	0	0	0	1	0	0	0	0	0	1	0	0	0	0	0	0	0
Q6ZPF4	Formin-like protein 3 OS=Mus musculus OX=10090 GN=Fmnl3 PE=1 SV=2	Fmnl3	117.17	3.7	7	3	1	1	0	0	2	3	1	1	0	1	2	3	1	0	0	0	1	1	1	0	0	0	69397	39823	0				1.27077	0.729225
Q6ZPJ3	(E3-independent) E2 ubiquitin-conjugating enzyme UBE2O OS=Mus musculus OX=10090 GN=Ube2o PE=1 SV=3	Ube2o	140.83	9.6	24	9	9	5	2	1	6	5	5	7	4	4	6	7	7	7	4	4	6	7	7	84085	174180	114280	113020	87874	123890	0.723489	1.49869	0.983295	0.972453	0.756091	1.06598	1.1471	0.684706
Q6ZPR4	Potassium channel subfamily T member 1 OS=Mus musculus OX=10090 GN=Kcnt1 PE=1 SV=2	Kcnt1	138.1	1.5	2	1	1	1	0	0	0	1	0	1	0	1	0	1	0	1	0	1	0	1	0	0	0	0	0	0	0
Q6ZQ03	Formin-binding protein 4 OS=Mus musculus OX=10090 GN=Fnbp4 PE=1 SV=2	Fnbp4	111.24	2.2	5	2	2	2	1	1	1	0	0	2	1	1	2	1	0	2	1	1	2	1	0	49533	0	0	49665	0	0	0.998669			1.00133			0.9973
Q6ZQ08	CCR4-NOT transcription complex subunit 1 OS=Mus musculus OX=10090 GN=Cnot1 PE=1 SV=2	Cnot1	266.8	4.2	34	9	9	3	7	2	7	7	8	6	7	5	8	8	9	6	7	5	8	8	9	43371	54937	70645	54092	57450	70590	0.741205	0.938867	1.20731	0.924426	0.981814	1.20637	0.9276	0.615352
Q6ZQ38	Cullin-associated NEDD8-dissociated protein 1 OS=Mus musculus OX=10090 GN=Cand1 PE=1 SV=2	Cand1	136.33	30.7	133	31	31	23	22	18	26	22	22	20	26	18	28	27	25	20	26	18	28	27	25	396430	394050	427600	433790	452350	446840	0.932389	0.926791	1.0057	1.02026	1.06391	1.05095	0.9138	0.0355955
Q6ZQA6	Immunoglobulin superfamily member 3 OS=Mus musculus OX=10090 GN=Igsf3 PE=1 SV=2	Igsf3	134.71	5.8	9	5	5	3	1	2	1	1	1	3	3	4	2	2	2	3	3	4	2	2	2	14633	0	27839	0	0	0	0.689066		1.31093
Q6ZQI3	Malectin OS=Mus musculus OX=10090 GN=Mlec PE=1 SV=2	Mlec	32.342	8.6	5	2	2	1	0	1	1	2	0	1	0	1	2	2	1	1	0	1	2	2	1	0	0	0	155100	141460	0				1.04599	0.954006
Q6ZWM4	U6 snRNA-associated Sm-like protein LSm8 OS=Mus musculus OX=10090 GN=Lsm8 PE=1 SV=3	Lsm8	10.403	27.1	8	2	2	1	1	2	1	1	2	1	2	2	2	2	2	1	2	2	2	2	2	0	68445	69008	46242	43747	80058		1.11293	1.12208	0.751902	0.711333	1.30176	1.2125	0.420621
Q6ZWN5	40S ribosomal protein S9 OS=Mus musculus OX=10090 GN=Rps9 PE=1 SV=3	Rps9	22.591	24.2	18	6	6	3	3	1	3	5	3	4	4	2	4	5	5	4	4	2	4	5	5	99192	179550	192120	235440	211240	230860	0.518244	0.938086	1.00376	1.23009	1.10366	1.20616	0.695	0.130548
Q6ZWR6	Nesprin-1 OS=Mus musculus OX=10090 GN=Syne1 PE=1 SV=2	Syne1	1009.9	0.3	5	2	2	1	1	1	1	1	0	2	1	1	1	1	0	2	1	1	1	1	0	0	0	0	0	0	0
Q6ZWU9	40S ribosomal protein S27 OS=Mus musculus OX=10090 GN=Rps27 PE=1 SV=3	Rps27	9.461	23.8	3	2	2	0	1	0	1	0	1	0	1	0	2	2	1	0	1	0	2	2	1	0	0	0	0	0	0
Q6ZWV7	60S ribosomal protein L35 OS=Mus musculus OX=10090 GN=Rpl35 PE=1 SV=1	Rpl35	14.552	11.4	8	1	1	1	1	0	2	2	2	1	1	0	1	1	1	1	1	0	1	1	1	0	32517	0	45737	46091	46672		0.760556		1.06977	1.07804	1.09163	0.7043
Q6ZWX6	Eukaryotic translation initiation factor 2 subunit 1 OS=Mus musculus OX=10090 GN=Eif2s1 PE=1 SV=3	Eif2s1	36.108	21.6	18	5	5	4	2	1	4	3	4	4	2	3	4	3	4	4	2	3	4	3	4	162650	140930	158090	151480	150520	163830	1.05218	0.911677	1.02269	0.979925	0.973714	1.05982	0.9911	0.854109
Q6ZWY8	Thymosin beta-10 OS=Mus musculus OX=10090 GN=Tmsb10 PE=1 SV=3	Tmsb10	5.0256	68.2	26	4	3	6	5	2	4	4	5	4	3	3	3	4	3	3	2	3	2	3	2	1609800	1475500	1492900	1052300	1366400	1222300	1.17515	1.07711	1.08981	0.768177	0.997469	0.892277	1.2574	0.0437401
Q76LS9	Ubiquitin carboxyl-terminal hydrolase MINDY-1 OS=Mus musculus OX=10090 GN=Mindy1 PE=1 SV=1	Mindy1	51.225	2.6	1	1	1	1	0	0	0	0	0	1	0	0	0	0	0	1	0	0	0	0	0	0	0	0	0	0	0
Q76MZ3	Serine/threonine-protein phosphatase 2A 65 kDa regulatory subunit A alpha isoform OS=Mus musculus OX=10090 GN=Ppp2r1a PE=1 SV=3	Ppp2r1a	65.322	40.4	58	18	18	10	9	12	8	10	9	11	11	12	11	11	11	11	11	12	11	11	11	283620	292650	274910	299660	259410	255870	1.02137	1.05389	0.990001	1.07913	0.934182	0.921434	1.0445	0.441633
Q78IK4	MICOS complex subunit Mic27 OS=Mus musculus OX=10090 GN=Apool PE=1 SV=1	Apool	29.26	23.8	10	4	4	2	2	0	3	1	2	2	3	1	3	2	2	2	3	1	3	2	2	70126	70681	0	96163	75641	0	0.897294	0.904396		1.23045	0.967861		0.8196	0.251338
Q78IS1	Transmembrane emp24 domain-containing protein 3 OS=Mus musculus OX=10090 GN=Tmed3 PE=1 SV=1	Tmed3	25.465	5.9	1	1	1	0	0	0	0	1	0	1	1	0	0	1	1	1	1	0	0	1	1	0	0	0	0	0	0
Q78JW9	Ubiquitin domain-containing protein UBFD1 OS=Mus musculus OX=10090 GN=Ubfd1 PE=1 SV=2	Ubfd1	40.143	6.2	4	2	2	2	0	1	0	1	0	2	1	1	1	1	1	2	1	1	1	1	1	0	0	0	0	0	0
Q78PY7	Staphylococcal nuclease domain-containing protein 1 OS=Mus musculus OX=10090 GN=Snd1 PE=1 SV=1	Snd1	102.09	5.5	6	4	4	3	0	0	1	1	1	3	1	1	2	1	2	3	1	1	2	1	2	0	0	0	0	0	0
Q78XF5	Oligosaccharyltransferase complex subunit OSTC OS=Mus musculus OX=10090 GN=Ostc PE=1 SV=1	Ostc	16.815	8.1	1	1	1	1	0	0	0	0	0	1	0	1	0	0	0	1	0	1	0	0	0	0	0	0	0	0	0
Q78YZ6	Short coiled-coil protein OS=Mus musculus OX=10090 GN=Scoc PE=1 SV=1	Scoc	14.155	14.4	2	1	1	1	0	1	0	0	0	1	0	1	0	0	0	1	0	1	0	0	0	0	0	0	0	0	0
Q78ZA7	Nucleosome assembly protein 1-like 4 OS=Mus musculus OX=10090 GN=Nap1l4 PE=1 SV=1	Nap1l4	42.679	44.3	76	15	13	14	12	5	14	17	14	13	11	7	13	14	13	11	9	6	11	12	11	939990	863780	726140	712850	848570	879200	1.13468	1.04268	0.876534	0.860492	1.02432	1.0613	1.0366	0.7481
Q791T5	Mitochondrial carrier homolog 1 OS=Mus musculus OX=10090 GN=Mtch1 PE=1 SV=1	Mtch1	41.565	2.6	5	1	1	1	1	1	0	1	1	1	1	1	1	1	1	1	1	1	1	1	1	0	0	0	0	0	0
Q7M6Y3	Phosphatidylinositol-binding clathrin assembly protein OS=Mus musculus OX=10090 GN=Picalm PE=1 SV=1	Picalm	71.543	3	2	1	1	1	0	0	1	0	0	1	0	0	1	0	0	1	0	0	1	0	0	0	0	0	0	0	0
Q7TMF3	NADH dehydrogenase [ubiquinone] 1 alpha subcomplex subunit 12 OS=Mus musculus OX=10090 GN=Ndufa12 PE=1 SV=2	Ndufa12	17.086	20	7	2	2	1	1	0	1	2	2	1	2	1	2	2	2	1	2	1	2	2	2	0	89109	0	83863	96722	89582		0.992095		0.933689	1.07685	0.997361	0.9895
Q7TMK9	Heterogeneous nuclear ribonucleoprotein Q OS=Mus musculus OX=10090 GN=Syncrip PE=1 SV=2	Syncrip	69.632	9.1	21	5	5	5	4	3	4	3	2	5	4	3	4	3	3	5	4	3	4	3	3	68027	60947	73846	56063	53080	75400	1.05369	0.944029	1.14383	0.868379	0.822175	1.1679	1.099	0.444988
Q7TMM9	Tubulin beta-2A chain OS=Mus musculus OX=10090 GN=Tubb2a PE=1 SV=1	Tubb2a	49.906	68.1	48	26	2	10	7	7	10	6	8	19	17	19	22	21	17	1	2	2	2	2	2	2319000	2204100	1942400	1792400	1682500	1855800	1.17953	1.12109	0.987979	0.911683	0.855784	0.943931	1.2129	0.0333762
Q7TMW6	Cytosolic iron-sulfur assembly component 3 OS=Mus musculus OX=10090 GN=Ciao3 PE=1 SV=2	Ciao3	53.107	2.3	1	1	1	0	1	0	0	0	0	0	1	0	0	0	0	0	1	0	0	0	0	0	0	0	0	0	0
Q7TMY7	Importin-8 OS=Mus musculus OX=10090 GN=Ipo8 PE=1 SV=3	Ipo8	117.08	10.6	20	8	8	5	3	6	2	2	2	5	5	7	2	2	3	5	5	7	2	2	3	57021	70598	97905	37688	33625	45603	0.999083	1.23697	1.71542	0.660343	0.589154	0.799025	1.9289	0.023931
Q7TMY8	E3 ubiquitin-protein ligase HUWE1 OS=Mus musculus OX=10090 GN=Huwe1 PE=1 SV=5	Huwe1	482.63	4.5	42	14	14	7	9	6	8	7	5	11	8	6	12	11	9	11	8	6	12	11	9	528190	602410	627310	627270	586870	555490	0.898399	1.02464	1.06699	1.06692	0.998208	0.944834	0.9934	0.903831
Q7TN29	Stromal membrane-associated protein 2 OS=Mus musculus OX=10090 GN=Smap2 PE=1 SV=1	Smap2	46.577	2.6	1	1	1	0	0	0	0	1	0	0	0	1	1	1	0	0	0	1	1	1	0	0	0	0	0	0	0
Q7TNG8	Probable D-lactate dehydrogenase, mitochondrial OS=Mus musculus OX=10090 GN=Ldhd PE=1 SV=1	Ldhd	51.847	27.7	21	7	7	2	4	2	4	5	4	4	4	2	5	5	5	4	4	2	5	5	5	50232	50275	58515	58863	55993	58827	0.905884	0.906659	1.05526	1.06153	1.00978	1.06089	0.9156	0.165063
Q7TPE5	Probable RNA polymerase II nuclear localization protein SLC7A6OS OS=Mus musculus OX=10090 GN=Slc7a6os PE=1 SV=1	Slc7a6os	35.041	15.4	13	4	4	2	2	1	3	3	2	3	3	2	4	4	3	3	3	2	4	4	3	96676	105790	71417	70546	57908	51536	1.27801	1.3985	0.944101	0.932587	0.765518	0.681283	1.5217	0.0506863
Q7TPM6	Fibronectin type III and SPRY domain-containing protein 1 OS=Mus musculus OX=10090 GN=Fsd1 PE=1 SV=1	Fsd1	55.524	6.7	9	3	3	2	1	1	1	2	2	3	2	2	1	2	2	3	2	2	1	2	2	133410	125500	0	0	136640	108240	1.05925	0.996447			1.0849	0.859406	1.0573	0.657875
Q7TPR4	Alpha-actinin-1 OS=Mus musculus OX=10090 GN=Actn1 PE=1 SV=1	Actn1	103.07	28.3	26	22	9	6	3	5	5	4	3	19	12	17	19	15	17	7	4	6	7	5	5	42312	40612	35167	24359	37683	46803	1.11869	1.07375	0.929786	0.644032	0.996307	1.23743	1.0849	0.600109
Q7TPS5	C2 domain-containing protein 5 OS=Mus musculus OX=10090 GN=C2cd5 PE=1 SV=2	C2cd5	111.66	3.3	6	2	2	2	2	0	1	1	0	2	2	1	1	1	1	2	2	1	1	1	1	49111	102730	0	0	0	0	0.646874	1.35313
Q7TPW1	Nexilin OS=Mus musculus OX=10090 GN=Nexn PE=1 SV=3	Nexn	72.107	7.7	14	4	4	2	2	0	4	4	2	3	3	2	4	4	3	3	3	2	4	4	3	207330	203520	91700	201340	257470	192120	1.07846	1.05864	0.476991	1.0473	1.33927	0.999341	0.772	0.329077
Q7TPX8	Oogenesin-2 OS=Mus musculus OX=10090 GN=Oog2 PE=2 SV=1	Oog2	55.091	3.2	1	1	1	0	0	0	0	1	0	0	0	0	0	1	0	0	0	0	0	1	0	0	0	0	0	0	0
Q7TPZ8	Carboxypeptidase A1 OS=Mus musculus OX=10090 GN=Cpa1 PE=1 SV=1	Cpa1	47.384	27	33	10	10	7	6	2	8	5	5	7	9	6	8	8	9	7	9	6	8	8	9	317810	290370	297320	263990	257670	251130	1.13619	1.03809	1.06294	0.943782	0.921188	0.897807	1.1717	0.00671952
Q7TQ95	Endoplasmic reticulum junction formation protein lunapark OS=Mus musculus OX=10090 GN=Lnpk PE=1 SV=1	Lnpk	47.499	3.1	1	1	1	1	0	0	0	0	0	1	0	0	1	1	1	1	0	0	1	1	1	0	0	0	0	0	0
Q7TQH0	Ataxin-2-like protein OS=Mus musculus OX=10090 GN=Atxn2l PE=1 SV=1	Atxn2l	110.65	4.4	8	4	4	2	1	0	2	2	1	3	2	1	3	3	2	3	2	1	3	3	2	61763	62764	0	48946	48685	56542	1.10806	1.12601		0.878113	0.87343	1.01439	1.2116	0.055085
Q7TQI3	Ubiquitin thioesterase OTUB1 OS=Mus musculus OX=10090 GN=Otub1 PE=1 SV=2	Otub1	31.27	44.3	65	12	12	10	11	6	13	12	13	9	9	8	11	11	10	9	9	8	11	11	10	992350	1042400	1001100	1052300	1027500	1039200	0.967383	1.01617	0.975913	1.02582	1.00165	1.01306	0.9733	0.177497
Q7TSQ8	Pyruvate dehydrogenase phosphatase regulatory subunit, mitochondrial OS=Mus musculus OX=10090 GN=Pdpr PE=1 SV=1	Pdpr	99.229	3.1	5	2	2	0	0	1	1	1	2	1	1	1	2	2	2	1	1	1	2	2	2	0	0	0	23943	25480	19936				1.03561	1.10209	0.862296
Q7TSV4	Phosphoglucomutase-2 OS=Mus musculus OX=10090 GN=Pgm2 PE=1 SV=1	Pgm2	68.747	4.5	5	2	2	1	0	0	1	1	2	1	1	0	1	1	2	1	1	0	1	1	2	0	0	0	0	0	0
Q80SU3	Zygote arrest protein 1 OS=Mus musculus OX=10090 GN=Zar1 PE=2 SV=1	Zar1	39.985	33.5	35	12	12	4	4	0	11	7	9	8	5	2	11	7	10	8	5	2	11	7	10	115100	189350	141300	293700	305560	345740	0.496567	0.816897	0.609599	1.26709	1.31825	1.4916	0.4717	0.00724527
Q80SW1	S-adenosylhomocysteine hydrolase-like protein 1 OS=Mus musculus OX=10090 GN=Ahcyl1 PE=1 SV=1	Ahcyl1	58.951	9.6	11	3	3	2	1	1	2	2	3	2	1	2	2	2	3	2	1	2	2	2	3	105760	0	90162	99291	116550	94102	1.04534		0.891167	0.981398	1.15199	0.93011	0.9482	0.644372
Q80TL7	Protein MON2 homolog OS=Mus musculus OX=10090 GN=Mon2 PE=1 SV=2	Mon2	189.08	2	3	2	2	2	0	0	0	1	0	2	0	0	0	1	0	2	0	0	0	1	0	0	0	0	0	0	0
Q80U93	Nuclear pore complex protein Nup214 OS=Mus musculus OX=10090 GN=Nup214 PE=1 SV=2	Nup214	212.98	1.2	2	2	2	0	0	0	2	0	0	0	0	0	2	1	0	0	0	0	2	1	0	0	0	0	0	0	0
Q80UJ7	Rab3 GTPase-activating protein catalytic subunit OS=Mus musculus OX=10090 GN=Rab3gap1 PE=1 SV=4	Rab3gap1	110.2	28	72	22	22	10	7	11	18	14	12	11	12	15	17	15	17	11	12	15	17	15	17	379370	396300	458120	468030	435460	439850	0.883238	0.922654	1.06658	1.08965	1.01382	1.02405	0.9184	0.225157
Q80UM7	Mannosyl-oligosaccharide glucosidase OS=Mus musculus OX=10090 GN=Mogs PE=1 SV=1	Mogs	91.83	2.2	1	1	1	1	0	0	0	0	0	1	0	0	0	0	0	1	0	0	0	0	0	0	0	0	0	0	0
Q80UU9	Membrane-associated progesterone receptor component 2 OS=Mus musculus OX=10090 GN=Pgrmc2 PE=1 SV=2	Pgrmc2	23.334	10.1	8	2	2	2	1	1	2	2	0	2	2	2	2	2	1	2	2	2	2	2	1	156350	150000	128290	146130	135720	0	1.09108	1.04677	0.895267	1.01976	0.947117		1.0281	0.783333
Q80UY2	E3 ubiquitin-protein ligase KCMF1 OS=Mus musculus OX=10090 GN=Kcmf1 PE=1 SV=1	Kcmf1	41.791	6.6	5	2	2	1	1	0	0	2	1	1	2	0	1	2	2	1	2	0	1	2	2	0	28807	0	0	32814	24653		1.0017			1.14104	0.857257	1.0026
Q80VC9	Calmodulin-regulated spectrin-associated protein 3 OS=Mus musculus OX=10090 GN=Camsap3 PE=1 SV=1	Camsap3	135.17	10.4	21	10	10	1	3	2	4	7	4	1	5	5	8	8	6	1	5	5	8	8	6	0	56983	55754	76658	65413	73089		0.868916	0.850176	1.16893	0.997463	1.11451	0.786	0.0299142
Q80VL1	Tudor and KH domain-containing protein OS=Mus musculus OX=10090 GN=Tdrkh PE=1 SV=1	Tdrkh	62.133	13.4	10	5	5	3	0	2	2	1	2	3	1	3	3	1	2	3	1	3	3	1	2	29763	0	47200	66599	0	0	0.621954		0.986333	1.39171			0.5778
Q80W00	Serine/threonine-protein phosphatase 1 regulatory subunit 10 OS=Mus musculus OX=10090 GN=Ppp1r10 PE=1 SV=1	Ppp1r10	94.371	1.5	7	2	2	2	1	0	1	1	2	2	1	2	1	2	2	2	1	2	1	2	2	31809	0	25464	0	15375	37619	1.15389		0.923722		0.557737	1.36465	1.0807	0.749935
Q80W85	Nucleoplasmin-2 OS=Mus musculus OX=10090 GN=Npm2 PE=2 SV=1	Npm2	23.309	33.8	72	7	7	8	13	8	13	15	15	6	7	6	7	7	7	6	7	6	7	7	7	5577300	5631400	5795300	4953700	5167400	5613900	1.02214	1.03205	1.06209	0.907853	0.947017	1.02885	1.0806	0.110189
Q80WE4	Kinesin-like protein KIF20B OS=Mus musculus OX=10090 GN=Kif20b PE=1 SV=3	Kif20b	203.51	2.3	5	3	3	2	0	3	0	0	0	2	1	3	2	0	0	2	1	3	2	0	0	60030	0	388330	170050	0	0	0.291215		1.88385	0.824938			1.3183
Q80WJ7	Protein LYRIC OS=Mus musculus OX=10090 GN=Mtdh PE=1 SV=1	Mtdh	63.845	2.8	3	1	1	0	1	0	1	1	0	0	1	0	1	1	0	0	1	0	1	1	0	0	0	0	0	0	0
Q80WQ2	Protein VAC14 homolog OS=Mus musculus OX=10090 GN=Vac14 PE=1 SV=1	Vac14	88.047	18.8	31	10	10	4	4	3	5	9	6	5	7	6	7	9	8	5	7	6	7	9	8	60590	81376	93375	91269	99907	78022	0.720539	0.967727	1.11042	1.08537	1.1881	0.927841	0.8742	0.378418
Q80X50	Ubiquitin-associated protein 2-like OS=Mus musculus OX=10090 GN=Ubap2l PE=1 SV=1	Ubap2l	116.8	1.7	2	1	1	1	0	0	0	0	1	1	0	1	0	1	1	1	0	1	0	1	1	0	0	0	0	0	0
Q80X90	Filamin-B OS=Mus musculus OX=10090 GN=Flnb PE=1 SV=3	Flnb	277.82	26	172	48	45	33	21	23	34	33	28	37	25	29	38	43	36	36	23	27	35	40	33	331840	293060	341580	361590	335000	312330	1.00792	0.890129	1.0375	1.09828	1.01751	0.948658	0.9579	0.530469
Q80X95	Ras-related GTP-binding protein A OS=Mus musculus OX=10090 GN=Rraga PE=1 SV=1	Rraga	36.566	18.2	26	6	6	5	4	1	5	6	5	5	5	1	5	5	5	5	5	1	5	5	5	204770	214290	0	152910	183430	193770	1.07868	1.12883		0.805493	0.966265	1.02073	1.1858	0.15911
Q80XR2	Calcium-transporting ATPase type 2C member 1 OS=Mus musculus OX=10090 GN=Atp2c1 PE=1 SV=2	Atp2c1	100.3	8.9	10	5	5	3	2	1	1	2	1	4	4	1	3	2	2	4	4	1	3	2	2	62061	100860	0	52817	68400	36260	0.968499	1.57398		0.82424	1.06742	0.565859	1.5519	0.23468
Q80Y14	Glutaredoxin-related protein 5, mitochondrial OS=Mus musculus OX=10090 GN=Glrx5 PE=1 SV=2	Glrx5	16.292	32.9	14	4	4	2	2	3	3	2	2	2	2	3	3	2	2	2	2	3	3	2	2	361290	316100	301700	414950	345520	275140	1.07596	0.941381	0.898496	1.23577	1.029	0.819397	0.9454	0.747111
Q80Y55	BSD domain-containing protein 1 OS=Mus musculus OX=10090 GN=Bsdc1 PE=1 SV=1	Bsdc1	46.952	3	4	1	1	0	1	0	1	1	1	0	1	0	1	1	1	0	1	0	1	1	1	0	0	0	0	0	0
Q80Y86	Mitogen-activated protein kinase 15 OS=Mus musculus OX=10090 GN=Mapk15 PE=1 SV=1	Mapk15	60.678	1.5	1	1	1	0	0	0	1	0	0	0	0	0	1	1	1	0	0	0	1	1	1	0	0	0	0	0	0
Q80YE7	Death-associated protein kinase 1 OS=Mus musculus OX=10090 GN=Dapk1 PE=1 SV=3	Dapk1	161.44	1.2	3	2	2	0	0	0	1	2	0	1	2	1	2	2	2	1	2	1	2	2	2	0	2384400	0	1810000	2468300	2645200		1.02468		0.777834	1.06073	1.13675	1.0332
Q80YW5	B box and SPRY domain-containing protein OS=Mus musculus OX=10090 GN=Bspry PE=1 SV=1	Bspry	52.75	9.1	10	4	4	1	2	1	2	2	2	1	3	2	4	4	2	1	3	2	4	4	2	0	29595	31898	40588	36014	34080		0.859445	0.926325	1.17868	1.04585	0.989691	0.8334	0.0879472
Q80ZA4	Fibrocystin-L OS=Mus musculus OX=10090 GN=Pkhd1l1 PE=1 SV=1	Pkhd1l1	464.73	0.6	3	2	2	0	1	0	0	1	1	0	2	0	1	2	2	0	2	0	1	2	2	0	775320	0	0	0	802520		0.982761				1.01724	0.9661
Q80ZN9	Cytochrome c oxidase subunit 6B2 OS=Mus musculus OX=10090 GN=Cox6b2 PE=1 SV=1	Cox6b2	10.521	14.8	6	1	1	1	1	1	1	1	1	1	1	1	1	1	1	1	1	1	1	1	1	0	0	0	0	0	0
Q80ZX8	Sperm-associated antigen 1 OS=Mus musculus OX=10090 GN=Spag1 PE=1 SV=1	Spag1	100.67	4.2	5	3	3	0	0	1	1	2	1	0	2	1	2	2	2	0	2	1	2	2	2	0	13482	0	18196	19063	13474		0.839804		1.13344	1.18745	0.839305	0.7972
Q810A3	Tetratricopeptide repeat protein 9C OS=Mus musculus OX=10090 GN=Ttc9c PE=1 SV=1	Ttc9c	19.997	31	42	7	7	7	6	3	10	8	8	5	6	3	7	6	6	5	6	3	7	6	6	210410	217350	252780	185980	185450	207930	1.00203	1.03508	1.20381	0.885689	0.883165	0.990221	1.1746	0.0791261
Q810B6	Rabankyrin-5 OS=Mus musculus OX=10090 GN=Ankfy1 PE=1 SV=2	Ankfy1	128.65	5.2	15	5	5	2	2	1	4	3	3	2	2	2	4	4	3	2	2	2	4	4	3	33540	29819	36664	32965	36547	34472	0.986437	0.876999	1.07832	0.969526	1.07488	1.01385	0.9619	0.568497
Q811U4	Mitofusin-1 OS=Mus musculus OX=10090 GN=Mfn1 PE=1 SV=3	Mfn1	83.725	10.3	14	6	6	2	2	4	2	2	2	3	4	4	4	4	4	3	4	4	4	4	4	37536	36339	48554	27887	41240	31069	1.01164	0.979378	1.30859	0.751587	1.11146	0.837345	1.2219	0.237889
Q812G0	Alpha-1,3-mannosyl-glycoprotein 4-beta-N-acetylglucosaminyltransferase A OS=Mus musculus OX=10090 GN=Mgat4a PE=2 SV=1	Mgat4a	61.479	2.2	1	1	1	0	0	0	0	0	1	0	1	0	1	1	1	0	1	0	1	1	1	0	0	0	0	0	0
Q8BFQ4	WD repeat-containing protein 82 OS=Mus musculus OX=10090 GN=Wdr82 PE=1 SV=1	Wdr82	35.079	19.5	18	5	5	2	4	2	4	4	2	3	3	2	3	3	3	3	3	2	3	3	3	81185	66570	79898	129380	106980	91884	0.876259	0.718514	0.862368	1.39645	1.15467	0.991738	0.6935	0.0376883
Q8BFR5	Elongation factor Tu, mitochondrial OS=Mus musculus OX=10090 GN=Tufm PE=1 SV=1	Tufm	49.508	34.5	45	13	13	7	7	3	11	11	6	8	7	5	12	12	11	8	7	5	12	12	11	155890	147430	154630	170080	149010	135280	1.02523	0.969594	1.01695	1.11855	0.979985	0.889688	1.0079	0.869947
Q8BFX3	BTB/POZ domain-containing protein KCTD3 OS=Mus musculus OX=10090 GN=Kctd3 PE=1 SV=1	Kctd3	88.861	4.7	9	2	2	2	0	1	2	2	2	2	0	1	2	2	2	2	0	1	2	2	2	35427	0	0	30465	38801	59184	0.864722			0.743606	0.947076	1.4446	0.8274
Q8BFY9	Transportin-1 OS=Mus musculus OX=10090 GN=Tnpo1 PE=1 SV=2	Tnpo1	102.36	9.7	19	6	6	3	3	2	4	4	3	4	4	3	5	5	5	4	4	3	5	5	5	105380	105660	121570	88221	88121	74928	1.08289	1.08577	1.24926	0.906566	0.905539	0.769966	1.3237	0.0174157
Q8BFZ3	Beta-actin-like protein 2 OS=Mus musculus OX=10090 GN=Actbl2 PE=1 SV=1	Actbl2	42.004	24.5	4	9	1	1	0	1	0	1	1	7	8	6	9	9	8	1	1	1	1	1	1	0	0	0	0	0	0
Q8BFZ9	Erlin-2 OS=Mus musculus OX=10090 GN=Erlin2 PE=1 SV=1	Erlin2	37.872	7.1	5	2	2	1	1	0	1	1	1	1	2	0	1	2	1	1	2	0	1	2	1	0	0	0	0	0	0
Q8BG05	Heterogeneous nuclear ribonucleoprotein A3 OS=Mus musculus OX=10090 GN=Hnrnpa3 PE=1 SV=1	Hnrnpa3	39.652	24.8	19	8	8	5	4	2	1	4	3	6	4	4	4	4	5	6	4	4	4	4	5	67668	62422	64689	35765	45584	44048	1.26808	1.16977	1.21225	0.670225	0.85423	0.825446	1.5533	0.00493999
Q8BG32	26S proteasome non-ATPase regulatory subunit 11 OS=Mus musculus OX=10090 GN=Psmd11 PE=1 SV=3	Psmd11	47.436	29.9	30	12	12	5	3	4	8	6	4	7	5	4	9	9	10	7	5	4	9	9	10	133180	156940	174440	150810	135650	158270	0.878796	1.03558	1.15105	0.995128	0.895094	1.04435	1.0446	0.685285
Q8BG51	Mitochondrial Rho GTPase 1 OS=Mus musculus OX=10090 GN=Rhot1 PE=1 SV=1	Rhot1	72.241	25.8	56	13	12	6	9	7	13	9	12	7	10	8	12	10	12	6	9	7	11	10	11	196040	176250	211370	168490	205130	220340	0.998828	0.897998	1.07693	0.85846	1.04514	1.12264	0.9827	0.891449
Q8BG73	SH3 domain-binding glutamic acid-rich-like protein 2 OS=Mus musculus OX=10090 GN=Sh3bgrl2 PE=1 SV=1	Sh3bgrl2	12.255	12.1	2	1	1	1	1	0	0	0	0	1	1	0	1	0	1	1	1	0	1	0	1	0	0	0	0	0	0
Q8BG87	Methylcytosine dioxygenase TET3 OS=Mus musculus OX=10090 GN=Tet3 PE=1 SV=4	Tet3	194.79	4.9	6	5	5	4	2	0	0	0	0	4	3	1	0	0	0	4	3	1	0	0	0	37086	31555	0	0	0	0	1.08058	0.919421
Q8BGD9	Eukaryotic translation initiation factor 4B OS=Mus musculus OX=10090 GN=Eif4b PE=1 SV=1	Eif4b	68.839	9.2	7	4	4	4	1	2	0	0	0	4	2	3	1	1	2	4	2	3	1	1	2	39031	28493	27006	0	0	25911	1.29627	0.946289	0.896904			0.860538	1.2161
Q8BGE6	Cysteine protease ATG4B OS=Mus musculus OX=10090 GN=Atg4b PE=1 SV=2	Atg4b	44.375	8.7	3	2	2	1	0	0	0	0	2	1	0	1	0	1	2	1	0	1	0	1	2	0	0	0	0	0	0
Q8BGF6	ELMO domain-containing protein 2 OS=Mus musculus OX=10090 GN=Elmod2 PE=1 SV=1	Elmod2	34.747	12.6	11	3	3	1	2	2	1	3	2	1	3	3	2	3	3	1	3	3	2	3	3	0	91225	76587	188080	153510	159350		0.682054	0.572611	1.4062	1.14773	1.1914	0.5025	0.00696391
Q8BGF7	PAN2-PAN3 deadenylation complex catalytic subunit Pan2 OS=Mus musculus OX=10090 GN=Pan2 PE=1 SV=1	Pan2	135.25	2.8	3	2	2	1	1	1	0	0	0	1	1	1	0	0	0	1	1	1	0	0	0	0	0	0	0	0	0
Q8BGH2	Sorting and assembly machinery component 50 homolog OS=Mus musculus OX=10090 GN=Samm50 PE=1 SV=1	Samm50	51.863	16.8	7	5	5	4	0	1	1	0	1	4	1	2	2	1	2	4	1	2	2	1	2	0	0	0	0	0	0
Q8BGQ6	EF-hand calcium-binding domain-containing protein 14 OS=Mus musculus OX=10090 GN=Efcab14 PE=2 SV=1	Efcab14	53.693	5.6	2	2	2	0	0	1	1	0	0	1	1	1	1	1	0	1	1	1	1	1	0	0	0	0	0	0	0
Q8BGQ7	Alanine--tRNA ligase, cytoplasmic OS=Mus musculus OX=10090 GN=Aars1 PE=1 SV=1	Aars1	106.91	8	16	5	5	2	2	4	2	4	2	3	3	3	2	4	3	3	3	3	2	4	3	26148	74490	31109	74942	61472	28182	0.529414	1.50819	0.629858	1.51734	1.24461	0.570596	0.8004	0.595066
Q8BGS2	BolA-like protein 2 OS=Mus musculus OX=10090 GN=Bola2 PE=1 SV=1	Bola2	10.214	54.7	16	3	3	2	3	1	4	4	2	2	2	2	3	3	3	2	2	2	3	3	3	174930	143290	177870	129490	122800	136190	1.18654	0.97193	1.20649	0.878325	0.832947	0.923771	1.277	0.033418
Q8BGS7	Choline/ethanolaminephosphotransferase 1 OS=Mus musculus OX=10090 GN=Cept1 PE=1 SV=1	Cept1	46.434	2.6	4	1	1	1	0	0	1	1	1	1	0	0	1	1	1	1	0	0	1	1	1	0	0	0	0	0	0
Q8BH15	CCR4-NOT transcription complex subunit 10 OS=Mus musculus OX=10090 GN=Cnot10 PE=1 SV=1	Cnot10	81.817	1.7	3	1	1	1	0	0	0	1	1	1	0	0	1	1	1	1	0	0	1	1	1	0	0	0	0	0	0
Q8BH24	Transmembrane 9 superfamily member 4 OS=Mus musculus OX=10090 GN=Tm9sf4 PE=1 SV=1	Tm9sf4	74.692	7.3	17	4	4	4	2	2	3	5	1	3	3	3	3	3	4	3	3	3	3	3	4	33998	49809	51395	29694	46646	50915	0.777224	1.13868	1.17494	0.678831	1.06637	1.16396	1.0624	0.759005
Q8BH47	Vesicle-trafficking protein SEC22a OS=Mus musculus OX=10090 GN=Sec22a PE=2 SV=1	Sec22a	35.024	6.2	5	1	1	1	0	1	1	1	1	1	1	1	1	1	1	1	1	1	1	1	1	0	0	0	0	0	0
Q8BH55	Threonine synthase-like 1 OS=Mus musculus OX=10090 GN=Thnsl1 PE=1 SV=1	Thnsl1	83.099	4.7	10	3	3	3	2	1	1	2	1	3	2	2	2	3	1	3	2	2	2	3	1	36819	36771	40378	25345	26068	0	1.11316	1.11171	1.22076	0.766261	0.78812		1.4778	0.0025302
Q8BH57	WD repeat-containing protein 48 OS=Mus musculus OX=10090 GN=Wdr48 PE=1 SV=1	Wdr48	76.006	3.7	8	2	2	1	2	0	2	2	1	1	2	0	2	2	2	1	2	0	2	2	2	0	27423	0	37534	31296	29481		0.872413		1.19408	0.995626	0.937885	0.8368
Q8BH58	TIP41-like protein OS=Mus musculus OX=10090 GN=Tiprl PE=1 SV=1	Tiprl	31.253	14.4	14	2	2	0	3	0	5	2	4	1	1	1	2	2	2	1	1	1	2	2	2	0	0	0	166990	0	304260				0.708711		1.29129
Q8BH66	Atlastin-1 OS=Mus musculus OX=10090 GN=Atl1 PE=1 SV=1	Atl1	63.377	11.1	26	6	5	4	5	3	5	4	5	4	5	3	5	4	5	4	4	3	4	3	4	149090	181050	185160	146610	160330	144420	0.925393	1.12377	1.14928	0.909999	0.995159	0.896406	1.1417	0.165586
Q8BH74	Nuclear pore complex protein Nup107 OS=Mus musculus OX=10090 GN=Nup107 PE=1 SV=1	Nup107	106.72	1.8	2	1	1	0	0	0	1	1	0	0	0	0	1	1	0	0	0	0	1	1	0	0	0	0	0	0	0
Q8BH79	Anoctamin-10 OS=Mus musculus OX=10090 GN=Ano10 PE=1 SV=1	Ano10	76.187	7.1	6	3	3	0	1	1	2	2	0	0	1	1	2	2	0	0	1	1	2	2	0	0	0	0	0	0	0
Q8BH95	Enoyl-CoA hydratase, mitochondrial OS=Mus musculus OX=10090 GN=Echs1 PE=1 SV=1	Echs1	31.474	26.6	31	7	7	7	4	1	7	5	7	6	4	2	6	5	7	6	4	2	6	5	7	344620	308930	231590	328310	310290	319240	1.12194	1.00575	0.753964	1.06885	1.01018	1.03932	0.9241	0.483572
Q8BHA3	D-aminoacyl-tRNA deacylase 2 OS=Mus musculus OX=10090 GN=Dtd2 PE=1 SV=1	Dtd2	18.236	20.2	8	2	2	1	1	0	2	2	2	1	1	1	2	2	2	1	1	1	2	2	2	0	0	0	22240	19873	24668				0.999087	0.892754	1.10816
Q8BHC4	Dephospho-CoA kinase domain-containing protein OS=Mus musculus OX=10090 GN=Dcakd PE=1 SV=1	Dcakd	26.476	35.9	35	8	8	6	5	4	6	7	7	5	6	4	7	7	6	5	6	4	7	7	6	186310	210730	246010	261910	232380	264880	0.797207	0.901699	1.05266	1.12069	0.994338	1.1334	0.847	0.132753
Q8BHC9	Alpha-(1,3)-fucosyltransferase 11 OS=Mus musculus OX=10090 GN=Fut11 PE=1 SV=1	Fut11	55.532	5.7	3	2	2	1	0	0	1	1	0	1	0	0	1	1	1	1	0	0	1	1	1	0	0	0	0	0	0
Q8BHD0	Ras-related protein Rab-39A OS=Mus musculus OX=10090 GN=Rab39a PE=1 SV=1	Rab39a	24.977	6	7	2	1	0	1	2	2	1	1	1	1	2	2	2	2	0	1	1	1	1	1	0	113430	158560	126150	122310	111790		0.897049	1.25395	0.997643	0.967275	0.884079	1.1325	0.463317
Q8BHF7	CDP-diacylglycerol--glycerol-3-phosphate 3-phosphatidyltransferase, mitochondrial OS=Mus musculus OX=10090 GN=Pgs1 PE=1 SV=1	Pgs1	62.488	34.9	64	16	16	15	6	4	11	16	12	15	5	6	14	13	12	15	5	6	14	13	12	787360	852330	826700	888500	830950	796680	0.948147	1.02638	0.99552	1.06994	1.00064	0.95937	0.9802	0.645754
Q8BHG1	Nardilysin OS=Mus musculus OX=10090 GN=Nrdc PE=1 SV=1	Nrdc	132.89	7.1	8	7	7	2	1	1	1	3	0	4	3	2	3	4	0	4	3	2	3	4	0	39537	40734	0	44901	35810	0	0.982396	1.01214		1.11568	0.889789		0.9945	0.995003
Q8BHG2	CXXC motif containing zinc binding protein OS=Mus musculus OX=10090 GN=Czib PE=1 SV=1	Czib	18.02	15.6	5	2	2	1	1	0	2	0	1	1	2	1	2	2	2	1	2	1	2	2	2	0	61056	0	64143	53454	55270		1.04404		1.09682	0.914044	0.945097	1.0596
Q8BHL8	Proteasome inhibitor PI31 subunit OS=Mus musculus OX=10090 GN=Psmf1 PE=1 SV=1	Psmf1	29.664	29.5	31	7	7	5	4	2	8	7	5	4	4	4	7	5	7	4	4	4	7	5	7	685280	801240	765680	605860	578890	629970	1.01101	1.18208	1.12962	0.893836	0.854047	0.929406	1.2411	0.0150125
Q8BHN3	Neutral alpha-glucosidase AB OS=Mus musculus OX=10090 GN=Ganab PE=1 SV=1	Ganab	106.91	37.4	138	31	31	23	18	20	25	28	24	19	17	19	26	24	19	19	17	19	26	24	19	359110	357250	392290	360900	359420	375950	0.977206	0.972144	1.0675	0.982076	0.978049	1.02303	1.0113	0.770021
Q8BHP2	NUT family member 1 OS=Mus musculus OX=10090 GN=Nutm1 PE=1 SV=1	Nutm1	120.69	1.5	2	1	1	1	1	0	0	0	0	1	1	1	0	1	1	1	1	1	0	1	1	0	0	0	0	0	0
Q8BHT6	Beta-1,3-glucosyltransferase OS=Mus musculus OX=10090 GN=B3glct PE=1 SV=3	B3glct	55.357	4.1	1	1	1	0	0	1	0	0	0	0	0	1	0	0	0	0	0	1	0	0	0	0	0	0	0	0	0
Q8BIJ6	Isoleucine--tRNA ligase, mitochondrial OS=Mus musculus OX=10090 GN=Iars2 PE=1 SV=1	Iars2	112.8	9.1	15	7	7	2	2	3	4	2	2	2	4	4	4	6	3	2	4	4	4	6	3	46577	40942	45195	48945	42203	45172	1.03876	0.913089	1.00794	1.09157	0.941212	1.00743	0.9735	0.671209
Q8BIJ7	RUN and FYVE domain-containing protein 1 OS=Mus musculus OX=10090 GN=Rufy1 PE=1 SV=1	Rufy1	80.376	44.8	118	26	26	22	19	12	20	20	25	22	21	16	23	19	22	22	21	16	23	19	22	564260	550790	565060	707310	620680	589670	0.941016	0.918552	0.94235	1.17958	1.03511	0.983392	0.8761	0.0775793
Q8BIL5	Protein Hook homolog 1 OS=Mus musculus OX=10090 GN=Hook1 PE=1 SV=2	Hook1	84.438	13.2	15	6	6	3	1	1	2	4	4	3	4	1	5	5	5	3	4	1	5	5	5	39619	49207	0	54119	66560	47789	0.769917	0.956241		1.0517	1.29346	0.928685	0.7909	0.217883
Q8BIW1	Exopolyphosphatase PRUNE1 OS=Mus musculus OX=10090 GN=Prune1 PE=1 SV=1	Prune1	50.239	33	45	11	11	9	6	1	8	10	11	8	6	6	7	10	8	8	6	6	7	10	8	163260	398840	196640	279200	263900	307950	0.608502	1.48655	0.732915	1.04063	0.983607	1.14779	0.8915	0.527282
Q8BJ64	Choline dehydrogenase, mitochondrial OS=Mus musculus OX=10090 GN=Chdh PE=1 SV=1	Chdh	66.414	28.4	57	13	13	10	10	6	10	11	10	9	10	8	11	11	10	9	10	8	11	11	10	223800	222630	243440	225190	219250	251870	0.968705	0.963641	1.05372	0.974722	0.949011	1.09021	0.9908	0.879398
Q8BJ71	Nuclear pore complex protein Nup93 OS=Mus musculus OX=10090 GN=Nup93 PE=1 SV=1	Nup93	93.28	7.4	14	5	5	3	2	0	3	3	3	3	3	0	4	4	3	3	3	0	4	4	3	108060	104870	0	146910	111610	102270	0.941749	0.913948		1.28033	0.972687	0.891288	0.8853	0.493906
Q8BJL1	F-box only protein 30 OS=Mus musculus OX=10090 GN=Fbxo30 PE=1 SV=2	Fbxo30	82.687	7.5	11	5	5	1	1	2	4	0	3	2	3	2	5	2	5	2	3	2	5	2	5	37140	47193	50855	53188	0	69400	0.720393	0.915388	0.986418	1.03167		1.34613	0.7352	0.145892
Q8BJU0	Small glutamine-rich tetratricopeptide repeat-containing protein alpha OS=Mus musculus OX=10090 GN=Sgta PE=1 SV=2	Sgta	34.322	13.3	14	3	3	3	2	1	3	3	2	3	3	1	3	3	3	3	3	1	3	3	3	90394	87209	0	76534	75300	81794	1.09907	1.06034		0.930548	0.915544	0.994502	1.1403	0.0335018
Q8BJY1	26S proteasome non-ATPase regulatory subunit 5 OS=Mus musculus OX=10090 GN=Psmd5 PE=1 SV=4	Psmd5	55.971	38.5	71	14	14	12	14	9	13	11	12	10	13	11	13	10	11	10	13	11	13	10	11	363910	438930	422990	376220	418170	458580	0.880854	1.06244	1.02386	0.91065	1.01219	1.11	0.9783	0.80047
Q8BK08	Transmembrane protein 11, mitochondrial OS=Mus musculus OX=10090 GN=Tmem11 PE=1 SV=1	Tmem11	21.311	12.6	9	2	2	1	1	3	1	2	1	1	2	1	1	2	2	1	2	1	1	2	2	0	35523	0	0	40370	40180		0.91812			1.0434	1.03848	0.882
Q8BK63	Casein kinase I isoform alpha OS=Mus musculus OX=10090 GN=Csnk1a1 PE=1 SV=2	Csnk1a1	38.914	10.4	9	3	3	1	1	0	3	3	1	1	2	1	3	3	2	1	2	1	3	3	2	0	31666	0	44685	38065	21770		0.930081		1.31247	1.11803	0.63942	0.9089
Q8BK64	Activator of 90 kDa heat shock protein ATPase homolog 1 OS=Mus musculus OX=10090 GN=Ahsa1 PE=1 SV=2	Ahsa1	38.117	44.1	54	13	13	9	5	6	12	12	10	8	8	6	9	11	11	8	8	6	9	11	11	391780	360650	388110	342670	329500	389660	1.06734	0.982532	1.05734	0.933549	0.897669	1.06157	1.0741	0.267214
Q8BK67	Protein RCC2 OS=Mus musculus OX=10090 GN=Rcc2 PE=1 SV=1	Rcc2	55.983	25.6	37	10	10	6	7	5	5	7	7	6	7	4	6	8	9	6	7	4	6	8	9	89296	97374	91399	65670	75762	79868	1.07291	1.16996	1.09817	0.789036	0.910293	0.959627	1.2565	0.0224847
Q8BKC5	Importin-5 OS=Mus musculus OX=10090 GN=Ipo5 PE=1 SV=3	Ipo5	123.59	19.2	40	16	16	3	3	9	10	10	5	5	7	9	14	9	8	5	7	9	14	9	8	104600	125480	159040	124060	141280	151670	0.778534	0.933944	1.18373	0.923375	1.05154	1.12888	0.9331	0.582196
Q8BKH7	Target of rapamycin complex 2 subunit MAPKAP1 OS=Mus musculus OX=10090 GN=Mapkap1 PE=1 SV=1	Mapkap1	59.008	2.7	5	1	1	1	1	1	1	0	1	1	1	1	1	0	1	1	1	1	1	0	1	0	0	0	0	0	0
Q8BKZ9	Pyruvate dehydrogenase protein X component, mitochondrial OS=Mus musculus OX=10090 GN=Pdhx PE=1 SV=1	Pdhx	53.998	8.4	7	3	3	1	1	1	3	1	0	1	1	3	3	2	1	1	1	3	3	2	1	0	0	72708	61139	60710	0			1.12113	0.942742	0.936127		1.1934
Q8BL66	Early endosome antigen 1 OS=Mus musculus OX=10090 GN=Eea1 PE=1 SV=2	Eea1	160.91	32.7	134	38	38	20	24	7	25	30	28	21	27	15	28	34	32	21	27	15	28	34	32	223370	221790	210300	217450	205000	199670	1.04903	1.04161	0.987649	1.02123	0.962758	0.937726	1.0536	0.171966
Q8BL97	Serine/arginine-rich splicing factor 7 OS=Mus musculus OX=10090 GN=Srsf7 PE=1 SV=1	Srsf7	30.817	7.9	5	2	1	1	0	1	1	1	1	2	0	2	1	1	1	1	0	1	1	1	1	0	0	0	0	0	0
Q8BL99	Protein dopey-1 OS=Mus musculus OX=10090 GN=Dop1a PE=1 SV=2	Dop1a	269.25	0.8	2	1	1	1	0	1	0	0	0	1	0	1	0	0	0	1	0	1	0	0	0	0	0	0	0	0	0
Q8BLF1	Neutral cholesterol ester hydrolase 1 OS=Mus musculus OX=10090 GN=Nceh1 PE=1 SV=1	Nceh1	45.739	29.4	30	8	8	10	2	3	7	3	5	7	3	4	6	6	5	7	3	4	6	6	5	180070	245340	191950	143600	168110	197430	0.959095	1.30674	1.02237	0.764847	0.895393	1.05156	1.2126	0.218372
Q8BMF4	Dihydrolipoyllysine-residue acetyltransferase component of pyruvate dehydrogenase complex, mitochondrial OS=Mus musculus OX=10090 GN=Dlat PE=1 SV=2	Dlat	67.941	17.9	39	10	10	11	4	8	10	3	3	9	6	7	8	7	6	9	6	7	8	7	6	495910	536820	598830	488580	462170	480500	0.97148	1.05162	1.1731	0.957121	0.905384	0.941292	1.14	0.0879945
Q8BMG7	Rab3 GTPase-activating protein non-catalytic subunit OS=Mus musculus OX=10090 GN=Rab3gap2 PE=1 SV=2	Rab3gap2	152.53	19.6	73	21	21	11	8	13	17	17	7	11	11	12	16	19	9	11	11	12	16	19	9	111340	116740	125760	130490	128200	107260	0.928104	0.973117	1.04831	1.08773	1.06865	0.894094	0.9669	0.688031
Q8BMI0	F-box only protein 38 OS=Mus musculus OX=10090 GN=Fbxo38 PE=1 SV=1	Fbxo38	133.93	4.3	8	3	3	2	0	2	2	1	1	2	1	2	2	2	2	2	1	2	2	2	2	33235	0	0	48039	0	63580	0.688314			0.994912		1.31677	0.5955
Q8BMJ2	Leucine--tRNA ligase, cytoplasmic OS=Mus musculus OX=10090 GN=Lars1 PE=1 SV=2	Lars1	134.19	4.8	23	5	5	3	5	3	5	5	2	3	5	3	4	4	5	3	5	3	4	4	5	118490	115710	143920	89980	106020	113610	1.03375	1.0095	1.25561	0.785017	0.924956	0.991174	1.2213	0.110562
Q8BMJ3	Eukaryotic translation initiation factor 1A, X-chromosomal OS=Mus musculus OX=10090 GN=Eif1ax PE=2 SV=3	Eif1ax	16.46	36.1	17	4	4	5	2	2	2	3	3	4	3	3	3	4	3	4	3	3	3	4	3	151490	111700	120490	101350	124660	102270	1.27667	0.941345	1.01542	0.854121	1.05056	0.861874	1.1688	0.252506
Q8BML9	Glutamine--tRNA ligase OS=Mus musculus OX=10090 GN=Qars1 PE=1 SV=1	Qars1	87.676	26.8	78	17	17	11	10	10	15	15	17	11	12	11	14	11	14	11	12	11	14	11	14	163930	179460	212820	190120	230290	252210	0.80042	0.876248	1.03913	0.928298	1.12444	1.23146	0.8269	0.169787
Q8BMP6	Golgi resident protein GCP60 OS=Mus musculus OX=10090 GN=Acbd3 PE=1 SV=3	Acbd3	60.18	15.6	30	7	7	4	7	3	6	5	5	5	7	5	6	7	6	5	7	5	6	7	6	96253	98434	88756	114410	103440	94543	0.969257	0.991219	0.893763	1.1521	1.04163	0.952037	0.9073	0.207807
Q8BMS1	Trifunctional enzyme subunit alpha, mitochondrial OS=Mus musculus OX=10090 GN=Hadha PE=1 SV=1	Hadha	82.669	14.7	32	7	7	5	6	2	7	6	6	5	5	2	6	6	6	5	5	2	6	6	6	98986	81211	153860	60078	82454	84971	1.05762	0.867701	1.64392	0.641905	0.880982	0.907874	1.4684	0.176231
Q8BP27	Swi5-dependent recombination DNA repair protein 1 homolog OS=Mus musculus OX=10090 GN=Sfr1 PE=1 SV=2	Sfr1	35.182	9.4	7	3	3	1	1	1	2	1	1	2	2	1	2	2	3	2	2	1	2	2	3	32541	25004	0	59679	16412	19033	1.06574	0.818896		1.95452	0.537503	0.623342	0.9074	0.900166
Q8BP47	Asparagine--tRNA ligase, cytoplasmic OS=Mus musculus OX=10090 GN=NARS1 PE=1 SV=2	NARS1	64.279	9.8	13	4	4	2	1	2	2	3	3	4	1	2	4	3	3	4	1	2	4	3	3	57752	0	72837	52151	108840	52171	0.840027		1.05944	0.758558	1.58312	0.758849	0.9189	0.938877
Q8BP48	Methionine aminopeptidase 1 OS=Mus musculus OX=10090 GN=Metap1 PE=1 SV=1	Metap1	43.221	5.2	4	1	1	1	1	1	0	0	1	1	1	1	0	0	1	1	1	1	0	0	1	0	0	0	0	0	0
Q8BP92	Reticulocalbin-2 OS=Mus musculus OX=10090 GN=Rcn2 PE=1 SV=1	Rcn2	37.27	17.8	14	3	3	3	1	2	3	3	2	3	2	2	2	3	3	3	2	2	2	3	3	170580	146160	173590	127350	123260	123620	1.18382	1.01434	1.2047	0.883802	0.855418	0.857916	1.3102	0.0086105
Q8BPA8	Protein DPCD OS=Mus musculus OX=10090 GN=Dpcd PE=1 SV=1	Dpcd	23.034	10.3	4	2	2	0	0	0	1	1	2	0	0	1	1	2	2	0	0	1	1	2	2	0	0	0	0	2621900	2311700					1.06288	0.937125
Q8BPM2	Mitogen-activated protein kinase kinase kinase kinase 5 OS=Mus musculus OX=10090 GN=Map4k5 PE=1 SV=2	Map4k5	95.044	3.7	3	2	2	1	1	0	0	1	0	1	1	1	0	1	1	1	1	1	0	1	1	0	0	0	0	0	0
Q8BQ47	Protein canopy homolog 4 OS=Mus musculus OX=10090 GN=Cnpy4 PE=1 SV=1	Cnpy4	28.093	24.1	18	5	5	3	3	0	4	4	4	3	4	2	4	5	5	3	4	2	4	5	5	114040	107890	108980	154150	115900	127870	0.93882	0.888191	0.897164	1.26902	0.954132	1.05267	0.8316	0.105946
Q8BR63	Protein FAM177A1 OS=Mus musculus OX=10090 GN=Fam177a1 PE=1 SV=1	Fam177a1	23.578	14	6	2	2	0	1	0	2	2	1	2	1	1	2	2	1	2	1	1	2	2	1	51181	0	0	55810	54701	0	0.949602			1.03549	1.01491		0.9263
Q8BRF7	Sec1 family domain-containing protein 1 OS=Mus musculus OX=10090 GN=Scfd1 PE=1 SV=1	Scfd1	72.322	18.8	18	7	7	5	2	2	3	2	4	7	5	5	5	3	5	7	5	5	5	3	5	84505	79745	101830	68176	78497	73448	1.04284	0.984099	1.25664	0.841331	0.968698	0.906391	1.2088	0.0921609
Q8BRN9	Coiled-coil and C2 domain-containing protein 1B OS=Mus musculus OX=10090 GN=Cc2d1b PE=1 SV=1	Cc2d1b	93.09	5.1	7	3	3	1	2	0	1	2	1	1	2	0	1	2	2	1	2	0	1	2	2	0	28769	0	0	29767	20005		1.09888			1.137	0.764123	1.156
Q8BSF4	Phosphatidylserine decarboxylase proenzyme, mitochondrial OS=Mus musculus OX=10090 GN=Pisd PE=2 SV=1	Pisd	45.926	18.5	19	5	5	6	2	2	4	3	2	5	2	2	4	4	3	5	2	2	4	4	3	36108	29873	57478	32680	43722	29194	0.945834	0.782511	1.50561	0.856039	1.14528	0.764725	1.1692	0.594387
Q8BSY0	Aspartyl/asparaginyl beta-hydroxylase OS=Mus musculus OX=10090 GN=Asph PE=1 SV=1	Asph	83.041	5.1	3	2	2	2	1	0	0	0	0	2	1	1	1	1	1	2	1	1	1	1	1	0	0	0	0	0	0
Q8BT60	Copine-3 OS=Mus musculus OX=10090 GN=Cpne3 PE=1 SV=2	Cpne3	59.584	7.3	9	3	3	1	2	2	1	1	2	1	2	2	2	1	2	1	2	2	2	1	2	0	60836	0	40975	0	61203		1.11959		0.754076		1.12634	1.1908
Q8BTI8	Serine/arginine repetitive matrix protein 2 OS=Mus musculus OX=10090 GN=Srrm2 PE=1 SV=3	Srrm2	294.84	1.7	7	3	3	2	2	1	1	0	1	3	2	2	1	2	1	3	2	2	1	2	1	136190	150520	191600	0	142350	0	0.877711	0.970064	1.23481		0.91741		1.12
Q8BTM8	Filamin-A OS=Mus musculus OX=10090 GN=Flna PE=1 SV=5	Flna	281.22	6.2	20	12	9	3	2	2	3	6	4	4	5	4	8	11	9	3	3	2	5	8	6	22455	25196	0	23788	34172	26835	0.847704	0.95118		0.898026	1.29004	1.01305	0.8429	0.345102
Q8BTS4	Nuclear pore complex protein Nup54 OS=Mus musculus OX=10090 GN=Nup54 PE=1 SV=1	Nup54	55.731	8.2	11	3	3	2	2	2	1	2	2	2	3	2	3	2	2	2	3	2	3	2	2	52161	32340	58692	26262	42346	111300	0.968632	0.600555	1.08991	0.487687	0.786367	2.06685	0.7959	0.879873
Q8BTV1	Tumor suppressor candidate 3 OS=Mus musculus OX=10090 GN=Tusc3 PE=1 SV=1	Tusc3	39.548	10.1	8	3	3	1	1	0	2	2	2	1	1	1	3	2	2	1	1	1	3	2	2	0	0	0	43380	39521	63713				0.887637	0.808674	1.30369
Q8BTX9	Inactive hydroxysteroid dehydrogenase-like protein 1 OS=Mus musculus OX=10090 GN=Hsdl1 PE=1 SV=1	Hsdl1	36.867	10.9	5	2	2	2	1	0	1	0	1	2	1	0	1	0	1	2	1	0	1	0	1	0	0	0	0	0	0
Q8BTY8	Sec1 family domain-containing protein 2 OS=Mus musculus OX=10090 GN=Scfd2 PE=1 SV=1	Scfd2	74.75	3.9	9	2	2	3	0	1	1	3	1	2	1	2	1	2	1	2	1	2	1	2	1	24830	0	31315	0	54871	0	0.670984		0.846229		1.48279		0.5116
Q8BU30	Isoleucine--tRNA ligase, cytoplasmic OS=Mus musculus OX=10090 GN=Iars1 PE=1 SV=2	Iars1	144.27	17.1	59	16	16	12	9	8	7	12	11	10	10	9	11	12	13	10	10	9	11	12	13	88350	98909	109930	100290	106060	107000	0.868249	0.972017	1.08032	0.985588	1.04229	1.05153	0.9484	0.441854
Q8BU40	NACHT, LRR and PYD domains-containing protein 4A OS=Mus musculus OX=10090 GN=Nlrp4a PE=2 SV=1	Nlrp4a	112.6	24.2	50	17	14	12	4	6	8	13	7	12	7	10	11	12	10	9	6	9	8	9	7	719510	488860	731290	610550	728430	633720	1.10344	0.749716	1.12151	0.93634	1.11712	0.971874	0.9833	0.840784
Q8BUN5	Mothers against decapentaplegic homolog 3 OS=Mus musculus OX=10090 GN=Smad3 PE=1 SV=2	Smad3	48.08	8.5	3	3	2	1	1	0	0	1	0	1	1	0	1	1	0	1	1	0	1	1	0	0	0	0	0	0	0
Q8BUY5	Complex I assembly factor TIMMDC1, mitochondrial OS=Mus musculus OX=10090 GN=Timmdc1 PE=1 SV=1	Timmdc1	31.791	5.3	1	1	1	0	0	1	0	0	0	1	0	1	1	1	0	1	0	1	1	1	0	0	0	0	0	0	0
Q8BV13	COP9 signalosome complex subunit 7b OS=Mus musculus OX=10090 GN=Cops7b PE=1 SV=1	Cops7b	29.689	14	4	3	3	0	0	0	0	3	1	0	1	0	0	3	1	0	1	0	0	3	1	0	0	0	0	0	0
Q8BVE3	V-type proton ATPase subunit H OS=Mus musculus OX=10090 GN=Atp6v1h PE=1 SV=1	Atp6v1h	55.854	7	6	2	2	1	1	0	2	1	1	1	1	0	2	1	1	1	1	0	2	1	1	0	0	0	0	0	0
Q8BVG8	N-acetyltransferase 14 OS=Mus musculus OX=10090 GN=Nat14 PE=1 SV=1	Nat14	21.777	10.7	2	1	1	0	0	0	1	1	0	1	0	0	1	1	0	1	0	0	1	1	0	0	0	0	0	0	0
Q8BVI4	Dihydropteridine reductase OS=Mus musculus OX=10090 GN=Qdpr PE=1 SV=2	Qdpr	25.57	30.3	11	5	5	3	1	3	1	1	2	3	2	4	3	1	3	3	2	4	3	1	3	78608	83849	109730	101590	0	85101	0.856524	0.913631	1.19563	1.10694		0.927273	0.972	0.826608
Q8BVQ5	Protein phosphatase methylesterase 1 OS=Mus musculus OX=10090 GN=Ppme1 PE=1 SV=5	Ppme1	42.256	13.2	4	3	3	1	0	0	1	1	1	2	0	1	2	1	2	2	0	1	2	1	2	0	0	0	27789	0	23943				1.07435		0.925655
Q8BVY0	Ribosomal L1 domain-containing protein 1 OS=Mus musculus OX=10090 GN=Rsl1d1 PE=1 SV=1	Rsl1d1	50.421	4.9	1	1	1	1	0	0	0	0	0	1	0	0	0	0	0	1	0	0	0	0	0	0	0	0	0	0	0
Q8BWF0	Succinate-semialdehyde dehydrogenase, mitochondrial OS=Mus musculus OX=10090 GN=Aldh5a1 PE=1 SV=1	Aldh5a1	55.968	3.4	2	1	1	1	0	0	1	0	0	1	0	1	1	1	0	1	0	1	1	1	0	0	0	0	0	0	0
Q8BWM0	Prostaglandin E synthase 2 OS=Mus musculus OX=10090 GN=Ptges2 PE=1 SV=3	Ptges2	43.323	7.8	2	2	2	0	0	0	0	2	0	0	1	0	1	2	0	0	1	0	1	2	0	0	0	0	0	0	0
Q8BWR2	PITH domain-containing protein 1 OS=Mus musculus OX=10090 GN=Pithd1 PE=1 SV=1	Pithd1	24.192	22.7	14	5	5	2	6	0	2	2	2	2	5	0	3	4	3	2	5	0	3	4	3	101910	84353	0	167360	66451	115420	0.951551	0.787619		1.56267	0.620464	1.0777	0.8	0.68367
Q8BWR8	Rhophilin-2 OS=Mus musculus OX=10090 GN=Rhpn2 PE=1 SV=2	Rhpn2	76.956	32.5	56	18	17	13	7	6	10	10	10	14	12	7	13	13	15	14	12	7	13	13	14	161910	137080	148790	188280	197230	184200	0.954761	0.808342	0.877394	1.11026	1.16304	1.0862	0.786	0.00960556
Q8BWT1	3-ketoacyl-CoA thiolase, mitochondrial OS=Mus musculus OX=10090 GN=Acaa2 PE=1 SV=3	Acaa2	41.829	3.3	1	1	1	0	0	0	1	0	0	0	0	0	1	1	1	0	0	0	1	1	1	0	0	0	0	0	0
Q8BWY3	Eukaryotic peptide chain release factor subunit 1 OS=Mus musculus OX=10090 GN=Etf1 PE=1 SV=4	Etf1	49.03	16.2	16	5	4	2	2	3	3	3	3	2	4	4	4	2	3	2	3	4	3	2	3	101500	101140	117750	96875	105430	102090	0.974735	0.971278	1.13079	0.93032	1.01248	0.980401	1.0525	0.427476
Q8BWY9	Protein CIP2A OS=Mus musculus OX=10090 GN=Cip2a PE=1 SV=3	Cip2a	102.04	4.5	7	3	3	0	0	1	2	2	2	2	2	1	2	2	2	2	2	1	2	2	2	0	0	0	0	0	0
Q8BX10	Serine/threonine-protein phosphatase PGAM5, mitochondrial OS=Mus musculus OX=10090 GN=Pgam5 PE=1 SV=1	Pgam5	31.994	16.3	15	3	3	3	3	2	2	2	3	3	3	2	3	2	3	3	3	2	3	2	3	160160	129750	187690	198560	153540	170110	0.961143	0.778648	1.12635	1.19159	0.921415	1.02085	0.9146	0.506925
Q8BX22	Sal-like protein 4 OS=Mus musculus OX=10090 GN=Sall4 PE=1 SV=2	Sall4	113.11	4.8	6	3	3	1	1	1	2	1	0	1	1	1	2	2	1	1	1	1	2	2	1	0	0	0	0	0	0
Q8BY71	Histone acetyltransferase type B catalytic subunit OS=Mus musculus OX=10090 GN=Hat1 PE=1 SV=1	Hat1	49.278	14.7	19	5	5	4	2	2	3	4	4	4	3	2	3	4	4	4	3	2	3	4	4	98582	111010	128080	117580	118210	140400	0.82858	0.933037	1.07651	0.988258	0.993553	1.18006	0.8976	0.312384
Q8BY87	Ubiquitin carboxyl-terminal hydrolase 47 OS=Mus musculus OX=10090 GN=Usp47 PE=1 SV=2	Usp47	157.45	0.9	2	1	1	0	0	0	0	1	1	0	1	1	0	1	1	0	1	1	0	1	1	0	0	0	0	0	0
Q8BYA0	Tubulin-specific chaperone D OS=Mus musculus OX=10090 GN=Tbcd PE=1 SV=1	Tbcd	133.32	12.4	29	11	11	3	4	1	6	6	9	5	5	3	7	8	10	5	5	3	7	8	10	74710	134530	118210	163010	160990	147320	0.561188	1.01053	0.88794	1.22446	1.20928	1.1066	0.6948	0.0958494
Q8BYK6	YTH domain-containing family protein 3 OS=Mus musculus OX=10090 GN=Ythdf3 PE=1 SV=2	Ythdf3	63.961	3.9	4	2	2	1	0	1	0	1	1	1	1	2	1	2	2	1	1	2	1	2	2	0	0	0	0	0	0
Q8BYK8	Zinc finger CCCH domain-containing protein 6 OS=Mus musculus OX=10090 GN=Zc3h6 PE=2 SV=2	Zc3h6	131.25	1.5	1	1	1	1	0	0	0	0	0	1	0	0	0	0	0	1	0	0	0	0	0	0	0	0	0	0	0
Q8BYM8	Probable cysteine--tRNA ligase, mitochondrial OS=Mus musculus OX=10090 GN=Cars2 PE=1 SV=2	Cars2	61.271	8	4	3	3	0	1	0	0	1	2	0	2	2	0	2	3	0	2	2	0	2	3	0	68273	0	0	39219	52259		1.28211			0.736502	0.981384	1.4927
Q8BYN5	FSD1-like protein OS=Mus musculus OX=10090 GN=Fsd1l PE=1 SV=2	Fsd1l	56.885	3	1	1	1	0	0	0	0	1	0	1	0	1	1	1	0	1	0	1	1	1	0	0	0	0	0	0	0
Q8BZ20	Protein mono-ADP-ribosyltransferase PARP12 OS=Mus musculus OX=10090 GN=Parp12 PE=1 SV=3	Parp12	79.916	11.4	6	6	6	3	2	1	0	0	0	3	2	3	0	0	0	3	2	3	0	0	0	0	0	0	0	0	0
Q8BZA9	Fructose-2,6-bisphosphatase TIGAR OS=Mus musculus OX=10090 GN=Tigar PE=1 SV=1	Tigar	29.19	15.2	8	2	2	2	1	1	1	2	1	2	1	2	1	2	1	2	1	2	1	2	1	120650	0	83838	0	98211	0	1.19574		0.830905		0.973353		1.0411
Q8BZM1	Glomulin OS=Mus musculus OX=10090 GN=Glmn PE=1 SV=1	Glmn	67.755	12.9	22	7	7	3	2	3	5	6	3	3	3	5	5	6	5	3	3	5	5	6	5	71174	31289	88320	89569	75907	64964	1.01382	0.445688	1.25805	1.27584	1.08124	0.925363	0.8279	0.459013
Q8BZW8	NHL repeat-containing protein 2 OS=Mus musculus OX=10090 GN=Nhlrc2 PE=1 SV=1	Nhlrc2	78.429	8.1	10	4	4	2	1	1	2	1	3	2	1	1	2	2	2	2	1	1	2	2	2	27496	0	0	23520	20605	34630	1.03513			0.88545	0.77571	1.3037	1.0474
Q8C079	Striatin-interacting protein 1 OS=Mus musculus OX=10090 GN=Strip1 PE=1 SV=2	Strip1	95.584	3.7	5	2	2	1	0	0	1	2	1	1	1	0	1	2	1	1	1	0	1	2	1	0	0	0	0	0	0
Q8C0C7	Phenylalanine--tRNA ligase alpha subunit OS=Mus musculus OX=10090 GN=Farsa PE=1 SV=1	Farsa	57.598	5.5	3	2	2	2	0	0	0	1	0	2	0	0	0	1	0	2	0	0	0	1	0	0	0	0	0	0	0
Q8C0D4	Rho GTPase-activating protein 12 OS=Mus musculus OX=10090 GN=Arhgap12 PE=1 SV=2	Arhgap12	95.351	7	13	4	4	3	2	3	3	1	1	3	2	4	4	2	2	3	2	4	4	2	2	34899	33195	21964	28343	0	27046	1.19972	1.14114	0.755052	0.974341		0.929754	1.0839	0.771437
Q8C0D5	Elongation factor-like GTPase 1 OS=Mus musculus OX=10090 GN=Efl1 PE=1 SV=1	Efl1	125.78	2.1	2	2	2	1	0	0	0	1	0	1	1	0	1	1	0	1	1	0	1	1	0	0	0	0	0	0	0
Q8C0I1	Alkyldihydroxyacetonephosphate synthase, peroxisomal OS=Mus musculus OX=10090 GN=Agps PE=1 SV=1	Agps	71.683	5.1	5	2	2	2	0	2	0	0	1	2	0	2	0	0	1	2	0	2	0	0	1	14956	0	32834	0	0	0	0.625905		1.3741
Q8C0J2	Autophagy-related protein 16-1 OS=Mus musculus OX=10090 GN=Atg16l1 PE=1 SV=1	Atg16l1	68.171	24.9	41	13	13	7	5	4	10	7	8	8	7	8	12	9	9	8	7	8	12	9	9	210250	190430	197410	213600	182100	180740	1.07405	0.972798	1.00845	1.09116	0.930244	0.923297	1.0376	0.56109
Q8C0L6	Peroxisomal N(1)-acetyl-spermine/spermidine oxidase OS=Mus musculus OX=10090 GN=Paox PE=1 SV=3	Paox	55.446	32.9	100	18	18	18	15	14	17	20	16	13	13	9	15	16	14	13	13	9	15	16	14	998630	1025000	1111900	1097000	1008500	1089600	0.946475	0.971467	1.05383	1.03971	0.955829	1.03269	0.9814	0.672953
Q8C0L8	Conserved oligomeric Golgi complex subunit 5 OS=Mus musculus OX=10090 GN=Cog5 PE=1 SV=3	Cog5	91.39	1.7	2	1	1	1	0	0	0	0	1	1	1	1	0	1	1	1	1	1	0	1	1	0	0	0	0	0	0
Q8C172	Ceramide synthase 6 OS=Mus musculus OX=10090 GN=Cers6 PE=1 SV=1	Cers6	44.812	8.3	7	2	2	2	0	1	1	2	1	2	0	1	1	2	1	2	0	1	1	2	1	17848	0	0	0	13781	0	1.12858				0.871415		1.2951
Q8C1A5	Thimet oligopeptidase OS=Mus musculus OX=10090 GN=Thop1 PE=1 SV=1	Thop1	78.025	34.2	76	21	21	14	16	3	12	17	14	15	16	10	16	16	15	15	16	10	16	16	15	269730	303340	322250	349080	290860	314080	0.875112	0.984157	1.04551	1.13255	0.943666	1.019	0.9385	0.441784
Q8C1B2	Protein mono-ADP-ribosyltransferase TIPARP OS=Mus musculus OX=10090 GN=Tiparp PE=2 SV=1	Tiparp	75.9	5.2	6	2	2	1	1	0	1	2	1	1	1	0	1	2	1	1	1	0	1	2	1	0	0	0	0	0	0
Q8C1B7	Septin-11 OS=Mus musculus OX=10090 GN=Septin11 PE=1 SV=4	Septin11	49.694	11.8	7	4	4	0	1	0	2	1	3	0	2	0	2	4	3	0	2	0	2	4	3	0	0	0	288790	252300	226530				1.12864	0.986035	0.885321
Q8C1M2	Zinc finger protein 428 OS=Mus musculus OX=10090 GN=Znf428 PE=1 SV=1	Znf428	19.003	9.7	1	1	1	0	1	0	0	0	0	0	1	0	0	0	1	0	1	0	0	0	1	0	0	0	0	0	0
Q8C1Y8	Vacuolar fusion protein CCZ1 homolog OS=Mus musculus OX=10090 GN=Ccz1 PE=1 SV=1	Ccz1	55.504	5.8	7	2	2	1	1	1	1	2	1	1	1	1	1	2	2	1	1	1	1	2	2	0	0	0	0	36899	26456					1.16483	0.835167
Q8C2Q3	RNA-binding protein 14 OS=Mus musculus OX=10090 GN=Rbm14 PE=1 SV=1	Rbm14	69.448	2.4	1	1	1	0	0	0	1	0	0	0	0	0	1	0	0	0	0	0	1	0	0	0	0	0	0	0	0
Q8C3X8	Lipase maturation factor 2 OS=Mus musculus OX=10090 GN=Lmf2 PE=1 SV=1	Lmf2	79.996	3.8	6	2	2	1	1	2	1	1	0	1	1	2	2	2	1	1	1	2	2	2	1	0	0	53292	36015	40378	0			1.2328	0.833134	0.934063		1.3952
Q8C3Y4	Kinetochore-associated protein 1 OS=Mus musculus OX=10090 GN=Kntc1 PE=1 SV=2	Kntc1	250.36	1.6	3	3	3	1	0	0	0	1	1	1	0	0	1	1	1	1	0	0	1	1	1	0	0	0	0	0	0
Q8C436	Protein-lysine methyltransferase METTL21D OS=Mus musculus OX=10090 GN=Vcpkmt PE=2 SV=2	Vcpkmt	25.535	17.1	3	2	2	1	0	1	0	0	1	1	0	2	1	2	1	1	0	2	1	2	1	0	0	0	0	0	0
Q8C570	mRNA export factor OS=Mus musculus OX=10090 GN=Rae1 PE=1 SV=1	Rae1	40.965	4.1	6	1	1	1	1	1	1	1	1	1	1	1	1	1	1	1	1	1	1	1	1	0	0	0	0	0	0
Q8C5H8	NAD kinase 2, mitochondrial OS=Mus musculus OX=10090 GN=Nadk2 PE=1 SV=2	Nadk2	50.858	40.7	36	13	13	5	6	4	7	7	7	8	8	9	10	9	8	8	8	9	10	9	8	87276	93757	106120	104260	87894	109320	0.889623	0.955685	1.0817	1.06274	0.895922	1.11432	0.9525	0.614837
Q8C5L3	CCR4-NOT transcription complex subunit 2 OS=Mus musculus OX=10090 GN=Cnot2 PE=1 SV=2	Cnot2	59.71	3	2	1	1	1	1	0	0	0	0	1	1	0	0	0	0	1	1	0	0	0	0	0	0	0	0	0	0
Q8C5N5	Programmed cell death protein 2-like OS=Mus musculus OX=10090 GN=Pdcd2l PE=1 SV=1	Pdcd2l	39.955	13.7	13	4	4	2	3	1	3	2	2	2	4	2	4	3	4	2	4	2	4	3	4	171110	175510	116410	230220	199880	208010	0.932361	0.956336	0.634306	1.25445	1.08913	1.13342	0.7256	0.0735838
Q8C6G8	WD repeat-containing protein 26 OS=Mus musculus OX=10090 GN=Wdr26 PE=1 SV=3	Wdr26	70.543	3	2	1	1	0	1	0	1	0	0	0	1	0	1	1	0	0	1	0	1	1	0	0	0	0	0	0	0
Q8C6J9	NACHT, LRR and PYD domains-containing protein 4B OS=Mus musculus OX=10090 GN=Nlrp4b PE=2 SV=1	Nlrp4b	99.954	30.8	79	19	18	15	8	16	12	15	13	14	10	14	15	13	13	13	10	13	14	12	12	478190	538500	577890	540630	572420	585560	0.871234	0.981116	1.05288	0.984996	1.04292	1.06686	0.9388	0.336263
Q8C6P8	Zinc finger protein 57 OS=Mus musculus OX=10090 GN=Zfp57 PE=1 SV=1	Zfp57	47.958	19.2	20	7	7	4	3	2	3	4	4	4	3	2	6	5	4	4	3	2	6	5	4	172920	178750	190550	144210	120150	140480	1.09552	1.13245	1.20721	0.913627	0.761198	0.889996	1.3393	0.00985432
Q8C790	Protein FAM221A OS=Mus musculus OX=10090 GN=Fam221a PE=1 SV=1	Fam221a	33.346	10	9	2	2	1	2	1	1	2	2	1	2	2	2	2	2	1	2	2	2	2	2	0	91745	83041	56090	65940	65856		1.26485	1.14485	0.773288	0.909086	0.907928	1.3954	0.0237909
Q8C7D2	Protein cereblon OS=Mus musculus OX=10090 GN=Crbn PE=1 SV=1	Crbn	50.88	2.7	1	1	1	1	0	0	0	0	0	1	0	1	0	0	0	1	0	1	0	0	0	0	0	0	0	0	0
Q8C7E7	Starch-binding domain-containing protein 1 OS=Mus musculus OX=10090 GN=Stbd1 PE=1 SV=1	Stbd1	36.127	26.9	16	7	7	5	3	3	2	2	1	5	3	5	4	4	6	5	3	5	4	4	6	70172	86416	70152	59400	36497	24767	1.21194	1.49249	1.21159	1.0259	0.630338	0.42775	1.8791	0.0582487
Q8C7K6	Prenylcysteine oxidase-like OS=Mus musculus OX=10090 GN=Pcyox1l PE=1 SV=1	Pcyox1l	54.874	13.7	13	4	4	3	1	2	3	2	2	4	1	3	4	3	2	4	1	3	4	3	2	31989	0	44982	45324	44614	46916	0.748018		1.05184	1.05984	1.04324	1.09706	0.8436	0.246993
Q8C7R4	Ubiquitin-like modifier-activating enzyme 6 OS=Mus musculus OX=10090 GN=Uba6 PE=1 SV=1	Uba6	117.96	23.8	87	18	18	13	13	17	15	14	15	12	12	16	16	12	16	12	12	16	16	12	16	124150	156870	223270	159870	211220	199690	0.692885	0.875496	1.24608	0.89224	1.17883	1.11448	0.8835	0.485702
Q8C878	NEDD8-activating enzyme E1 catalytic subunit OS=Mus musculus OX=10090 GN=Uba3 PE=1 SV=2	Uba3	51.737	2.8	2	1	1	1	1	0	0	0	0	1	1	1	1	0	0	1	1	1	1	0	0	0	0	0	0	0	0
Q8C9S4	Coiled-coil domain-containing protein 186 OS=Mus musculus OX=10090 GN=Ccdc186 PE=1 SV=2	Ccdc186	104.9	1.4	1	1	1	1	0	0	0	0	0	1	0	0	0	0	0	1	0	0	0	0	0	0	0	0	0	0	0
Q8CAA7	Glucose 1,6-bisphosphate synthase OS=Mus musculus OX=10090 GN=Pgm2l1 PE=1 SV=1	Pgm2l1	70.279	15.8	21	8	8	5	2	3	3	4	4	5	4	3	5	6	4	5	4	3	5	6	4	58285	66206	85682	83787	70759	92968	0.764081	0.867921	1.12324	1.0984	0.927608	1.21875	0.8491	0.285978
Q8CAQ8	MICOS complex subunit Mic60 OS=Mus musculus OX=10090 GN=Immt PE=1 SV=1	Immt	83.899	43.3	89	26	26	17	16	6	20	17	13	19	19	13	21	20	13	19	19	13	21	20	13	398190	359870	415130	406340	379230	380220	1.02144	0.923146	1.0649	1.04235	0.972809	0.975348	1.0063	0.921211
Q8CAY6	Acetyl-CoA acetyltransferase, cytosolic OS=Mus musculus OX=10090 GN=Acat2 PE=1 SV=2	Acat2	41.297	13.9	21	4	4	3	4	4	3	4	3	3	4	3	4	4	3	3	4	3	4	4	3	23991	32931	33578	40542	26474	38888	0.732908	1.00602	1.02578	1.23853	0.808762	1.188	0.8545	0.43424
Q8CBE3	WD repeat-containing protein 37 OS=Mus musculus OX=10090 GN=Wdr37 PE=1 SV=1	Wdr37	55.045	9.7	13	3	3	3	2	2	2	4	0	2	2	1	2	3	1	2	2	1	2	3	1	25923	25074	40261	29585	25314	0	0.88682	0.857776	1.37732	1.0121	0.865987		1.1082	0.718168
Q8CBG9	E3 ubiquitin-protein ligase RNF170 OS=Mus musculus OX=10090 GN=Rnf170 PE=1 SV=1	Rnf170	33.413	18.9	16	4	4	2	3	0	4	4	3	2	3	2	4	4	4	2	3	2	4	4	4	99533	76625	27620	94907	90302	79201	1.27555	0.981977	0.35396	1.21627	1.15725	1.01499	0.7707	0.379102
Q8CBY8	Dynactin subunit 4 OS=Mus musculus OX=10090 GN=Dctn4 PE=1 SV=1	Dctn4	53.056	3.6	2	1	1	1	0	0	0	0	1	1	1	0	0	0	1	1	1	0	0	0	1	0	0	0	0	0	0
Q8CC86	Nicotinate phosphoribosyltransferase OS=Mus musculus OX=10090 GN=Naprt PE=1 SV=1	Naprt	58.265	8.2	8	3	3	2	1	3	1	0	1	3	2	3	2	0	1	3	2	3	2	0	1	17573	16550	24269	17145	0	0	0.930564	0.876392	1.28514	0.907899			1.1353
Q8CCJ3	E3 UFM1-protein ligase 1 OS=Mus musculus OX=10090 GN=Ufl1 PE=1 SV=2	Ufl1	89.519	3.4	2	2	2	0	0	0	1	1	0	1	0	0	2	2	0	1	0	0	2	2	0	0	0	0	11503	17566	0				0.791427	1.20857
Q8CCS6	Polyadenylate-binding protein 2 OS=Mus musculus OX=10090 GN=Pabpn1 PE=1 SV=3	Pabpn1	32.296	5.3	1	1	1	0	0	0	1	0	0	0	1	1	1	1	1	0	1	1	1	1	1	0	0	0	0	0	0
Q8CD10	Calcium uptake protein 2, mitochondrial OS=Mus musculus OX=10090 GN=Micu2 PE=1 SV=2	Micu2	49.475	20.6	24	5	5	5	2	4	5	5	3	4	2	4	4	5	3	4	2	4	4	5	3	115830	79577	85627	80899	98467	84211	1.2761	0.876703	0.943356	0.891267	1.08482	0.927756	1.0662	0.697237
Q8CDC7	Zinc finger and BTB domain-containing protein 9 OS=Mus musculus OX=10090 GN=Zbtb9 PE=2 SV=1	Zbtb9	49.536	2.8	3	1	1	1	1	1	0	0	0	1	1	1	1	1	1	1	1	1	1	1	1	0	0	0	0	0	0
Q8CDG3	Deubiquitinating protein VCIP135 OS=Mus musculus OX=10090 GN=Vcpip1 PE=1 SV=1	Vcpip1	134.5	2	2	2	2	1	0	1	0	0	0	1	0	1	1	0	0	1	0	1	1	0	0	0	0	0	0	0	0
Q8CDN6	Thioredoxin-like protein 1 OS=Mus musculus OX=10090 GN=Txnl1 PE=1 SV=3	Txnl1	32.237	27.3	14	4	4	3	3	0	3	3	2	2	3	0	3	4	3	2	3	0	3	4	3	147040	124100	0	120710	122530	125220	1.14947	0.970138		0.943637	0.957864	0.978893	1.1038	0.237159
Q8CES0	N-alpha-acetyltransferase 30 OS=Mus musculus OX=10090 GN=Naa30 PE=1 SV=2	Naa30	39.432	15.1	14	4	4	3	3	0	2	5	1	4	3	0	2	3	3	4	3	0	2	3	3	88262	99789	0	80707	61570	85229	1.06197	1.20067		0.97107	0.740813	1.02548	1.2399	0.203747
Q8CF66	Ragulator complex protein LAMTOR4 OS=Mus musculus OX=10090 GN=Lamtor4 PE=1 SV=2	Lamtor4	10.678	10.1	5	1	1	1	1	0	1	1	1	1	1	0	1	1	1	1	1	0	1	1	1	0	0	0	0	0	0
Q8CFE2	Histone PARylation factor 1 OS=Mus musculus OX=10090 GN=Hpf1 PE=1 SV=1	Hpf1	39.291	10.4	7	3	3	2	1	1	1	2	0	3	1	2	1	2	1	3	1	2	1	2	1	17136	0	30411	0	21218	0	0.74759		1.32674		0.925674		1.1204
Q8CFE4	SCY1-like protein 2 OS=Mus musculus OX=10090 GN=Scyl2 PE=1 SV=1	Scyl2	103.32	1.9	3	1	1	1	0	1	0	1	0	1	0	1	0	1	0	1	0	1	0	1	0	0	0	0	0	0	0
Q8CFI2	Ubiquitin-conjugating enzyme E2 R1 OS=Mus musculus OX=10090 GN=Cdc34 PE=1 SV=1	Cdc34	26.621	4.7	3	1	1	1	1	0	0	1	0	1	1	1	0	1	1	1	1	1	0	1	1	0	0	0	0	0	0
Q8CFL8	Zinc finger SWIM domain-containing protein 3 OS=Mus musculus OX=10090 GN=Zswim3 PE=2 SV=1	Zswim3	79.132	3	8	2	2	2	1	1	0	2	2	2	1	2	2	2	2	2	1	2	2	2	2	41685	0	41814	33049	32786	36832	1.11956		1.12303	0.887622	0.880558	0.989225	1.2199	0.0257222
Q8CG47	Structural maintenance of chromosomes protein 4 OS=Mus musculus OX=10090 GN=Smc4 PE=1 SV=1	Smc4	146.89	0.9	2	1	1	1	0	0	1	0	0	1	0	1	1	0	1	1	0	1	1	0	1	0	0	0	0	0	0
Q8CG48	Structural maintenance of chromosomes protein 2 OS=Mus musculus OX=10090 GN=Smc2 PE=1 SV=2	Smc2	134.24	4.5	12	4	4	4	1	1	2	1	3	4	3	1	3	2	3	4	3	1	3	2	3	179760	214930	0	169650	187880	187980	0.955967	1.143		0.902202	0.999149	0.999681	1.0853	0.395316
Q8CG72	ADP-ribose glycohydrolase ARH3 OS=Mus musculus OX=10090 GN=Adprs PE=1 SV=1	Adprs	39.414	4.3	3	1	1	1	0	1	0	1	0	1	0	1	0	1	1	1	0	1	0	1	1	0	0	0	0	0	0
Q8CG76	Aflatoxin B1 aldehyde reductase member 2 OS=Mus musculus OX=10090 GN=Akr7a2 PE=1 SV=3	Akr7a2	40.612	28.6	48	9	9	8	8	8	8	8	8	7	7	7	9	8	8	7	7	7	9	8	8	448760	548670	493960	501100	522510	502620	0.892279	1.09093	0.982151	0.996348	1.03892	0.99937	0.9772	0.681969
Q8CGA0	Protein phosphatase 1F OS=Mus musculus OX=10090 GN=Ppm1f PE=1 SV=1	Ppm1f	49.61	8	5	2	2	1	1	1	1	1	0	1	1	1	2	1	0	1	1	1	2	1	0	0	0	0	0	0	0
Q8CGA2	TBC1 domain family member 14 OS=Mus musculus OX=10090 GN=Tbc1d14 PE=1 SV=2	Tbc1d14	78.314	1.6	3	1	1	0	0	0	1	1	1	0	0	0	1	1	1	0	0	0	1	1	1	0	0	0	0	0	0
Q8CGC4	Protein LSM14 homolog B OS=Mus musculus OX=10090 GN=Lsm14b PE=1 SV=3	Lsm14b	42.309	16.1	21	5	4	4	3	1	5	3	5	4	4	1	5	3	4	4	3	1	4	3	4	544170	518570	0	559450	594230	629960	0.955898	0.910929		0.982739	1.04384	1.1066	0.8937	0.10174
Q8CGC7	Bifunctional glutamate/proline--tRNA ligase OS=Mus musculus OX=10090 GN=Eprs1 PE=1 SV=4	Eprs1	170.08	25.6	98	32	32	17	17	11	18	18	17	18	18	15	24	24	22	18	18	15	24	24	22	110000	103750	118740	119640	119280	118580	0.956536	0.902187	1.03254	1.04036	1.03723	1.03114	0.93	0.131605
Q8CGK3	Lon protease homolog, mitochondrial OS=Mus musculus OX=10090 GN=Lonp1 PE=1 SV=2	Lonp1	105.84	23.7	88	21	21	17	11	10	19	18	13	16	11	13	20	19	15	16	11	13	20	19	15	256580	229600	266680	237110	222720	232460	1.06527	0.953257	1.10721	0.984438	0.924693	0.965132	1.0875	0.165458
Q8CGU1	Calcium-binding and coiled-coil domain-containing protein 1 OS=Mus musculus OX=10090 GN=Calcoco1 PE=1 SV=2	Calcoco1	77.279	3.6	3	2	2	2	0	0	0	0	1	2	1	1	1	1	1	2	1	1	1	1	1	0	0	0	0	0	0
Q8CGY8	UDP-N-acetylglucosamine--peptide N-acetylglucosaminyltransferase 110 kDa subunit OS=Mus musculus OX=10090 GN=Ogt PE=1 SV=2	Ogt	116.95	3.7	7	3	3	1	3	0	0	2	1	1	3	1	1	3	1	1	3	1	1	3	1	0	23822	0	0	19113	0		1.10968			0.890323		1.2464
Q8CHC4	Synaptojanin-1 OS=Mus musculus OX=10090 GN=Synj1 PE=1 SV=3	Synj1	172.62	2.1	2	2	2	0	0	2	0	0	0	0	0	2	0	0	0	0	0	2	0	0	0	0	0	0	0	0	0
Q8CHG3	GRIP and coiled-coil domain-containing protein 2 OS=Mus musculus OX=10090 GN=Gcc2 PE=1 SV=2	Gcc2	194.44	2.5	9	3	3	2	0	0	2	2	3	2	1	0	2	2	3	2	1	0	2	2	3	25428	0	0	33026	33703	34289	0.804391			1.04475	1.06616	1.0847	0.7552
Q8CHP8	Glycerol-3-phosphate phosphatase OS=Mus musculus OX=10090 GN=Pgp PE=1 SV=1	Pgp	34.54	20.2	10	5	4	1	2	0	2	2	3	1	3	1	3	3	3	1	3	1	3	2	3	0	43990	0	208960	104840	101930		0.382755		1.81815	0.912207	0.886888	0.3174
Q8CHT0	Delta-1-pyrroline-5-carboxylate dehydrogenase, mitochondrial OS=Mus musculus OX=10090 GN=Aldh4a1 PE=1 SV=3	Aldh4a1	61.84	17.6	21	7	7	4	4	2	4	4	3	4	5	3	4	5	5	4	5	3	4	5	5	148250	171710	234890	212800	180270	193570	0.779245	0.902557	1.23465	1.11854	0.947551	1.01746	0.9458	0.642337
Q8CHW4	Translation initiation factor eIF-2B subunit epsilon OS=Mus musculus OX=10090 GN=Eif2b5 PE=1 SV=1	Eif2b5	80.085	1.8	1	1	1	0	0	0	1	0	0	0	0	0	1	0	0	0	0	0	1	0	0	0	0	0	0	0	0
Q8CI04	Conserved oligomeric Golgi complex subunit 3 OS=Mus musculus OX=10090 GN=Cog3 PE=1 SV=3	Cog3	93.282	1.5	2	1	1	0	1	0	0	1	0	0	1	0	0	1	0	0	1	0	0	1	0	0	0	0	0	0	0
Q8CI61	BAG family molecular chaperone regulator 4 OS=Mus musculus OX=10090 GN=Bag4 PE=1 SV=2	Bag4	49.094	3.7	2	1	1	0	0	0	1	0	1	1	0	0	1	0	1	1	0	0	1	0	1	0	0	0	0	0	0
Q8CIB5	Fermitin family homolog 2 OS=Mus musculus OX=10090 GN=Fermt2 PE=1 SV=1	Fermt2	77.8	7.9	12	3	3	2	2	2	1	3	2	3	2	3	2	2	2	3	2	3	2	2	2	65492	45929	47341	49454	44787	80701	1.17755	0.825804	0.851191	0.889183	0.805271	1.451	0.9075	0.741788
Q8CIE6	Coatomer subunit alpha OS=Mus musculus OX=10090 GN=Copa PE=1 SV=2	Copa	138.43	25.7	103	28	28	23	14	13	18	17	18	20	20	16	22	22	23	20	20	16	22	22	23	263560	271960	298310	266850	293730	296590	0.935163	0.964967	1.05846	0.946836	1.04221	1.05236	0.9728	0.608214
Q8CIG3	Lysine-specific histone demethylase 1B OS=Mus musculus OX=10090 GN=Kdm1b PE=1 SV=1	Kdm1b	92.632	2.9	4	2	2	1	1	1	0	1	0	2	2	1	1	1	0	2	2	1	1	1	0	31907	27958	0	0	0	0	1.06597	0.934035
Q8CJ27	Abnormal spindle-like microcephaly-associated protein homolog OS=Mus musculus OX=10090 GN=Aspm PE=1 SV=2	Aspm	364.21	2.4	21	8	8	3	3	2	3	5	5	4	5	4	6	5	7	4	5	4	6	5	7	38901	43971	32689	69899	87782	81824	0.657359	0.743034	0.552387	1.18117	1.48336	1.38268	0.4825	0.00258641
Q8JZK9	Hydroxymethylglutaryl-CoA synthase, cytoplasmic OS=Mus musculus OX=10090 GN=Hmgcs1 PE=1 SV=1	Hmgcs1	57.568	2.3	4	1	1	1	0	1	1	0	1	1	0	1	1	0	1	1	0	1	1	0	1	0	0	0	0	0	0
Q8JZN5	Complex I assembly factor ACAD9, mitochondrial OS=Mus musculus OX=10090 GN=Acad9 PE=1 SV=2	Acad9	68.721	4.3	4	1	1	0	0	1	1	1	1	0	1	1	1	1	1	0	1	1	1	1	1	0	0	0	0	0	0
Q8JZN7	Mitochondrial Rho GTPase 2 OS=Mus musculus OX=10090 GN=Rhot2 PE=1 SV=1	Rhot2	69.07	21.5	22	9	8	6	2	1	4	5	4	7	5	4	6	5	6	6	4	3	5	5	5	70767	49113	65647	83790	76677	71251	1.01763	0.706247	0.944007	1.2049	1.10262	1.02459	0.8007	0.127134
Q8JZQ2	AFG3-like protein 2 OS=Mus musculus OX=10090 GN=Afg3l2 PE=1 SV=1	Afg3l2	89.518	17.5	38	13	13	5	6	2	9	8	8	5	8	3	12	9	9	5	8	3	12	9	9	146910	153320	134860	178050	162060	182940	0.91997	0.96011	0.844511	1.11497	1.01484	1.14559	0.8318	0.0249168
Q8JZQ9	Eukaryotic translation initiation factor 3 subunit B OS=Mus musculus OX=10090 GN=Eif3b PE=1 SV=1	Eif3b	91.369	11.6	29	7	7	5	5	4	4	6	5	5	6	4	6	7	6	5	6	4	6	7	6	68667	70095	69840	78344	69848	86835	0.928708	0.948022	0.944573	1.05959	0.944681	1.17443	0.8876	0.141928
Q8JZU2	Tricarboxylate transport protein, mitochondrial OS=Mus musculus OX=10090 GN=Slc25a1 PE=1 SV=1	Slc25a1	33.931	9.3	9	3	3	2	1	1	0	2	3	2	2	1	1	3	3	2	2	1	1	3	3	111790	140380	0	0	132490	119310	0.887275	1.11419			1.05157	0.946961	1.0015	0.979532
Q8JZV7	N-acetylglucosamine-6-phosphate deacetylase OS=Mus musculus OX=10090 GN=Amdhd2 PE=1 SV=1	Amdhd2	43.5	13.7	8	4	4	1	1	1	3	1	1	3	2	2	4	3	3	3	2	2	4	3	3	44995	0	0	47162	37936	39434	1.06166			1.11279	0.895102	0.930448	1.0839
Q8K021	Secretory carrier-associated membrane protein 1 OS=Mus musculus OX=10090 GN=Scamp1 PE=1 SV=1	Scamp1	38.028	10.4	3	2	2	1	0	1	0	1	0	1	0	2	0	1	0	1	0	2	0	1	0	0	0	0	0	0	0
Q8K0C9	GDP-mannose 4,6 dehydratase OS=Mus musculus OX=10090 GN=Gmds PE=1 SV=1	Gmds	41.984	45.4	67	13	13	11	10	5	12	17	12	9	11	7	11	13	13	9	11	7	11	13	13	549150	495370	576560	551110	501940	496460	1.03921	0.937434	1.09108	1.04292	0.949867	0.939497	1.0462	0.47094
Q8K0D5	Elongation factor G, mitochondrial OS=Mus musculus OX=10090 GN=Gfm1 PE=1 SV=1	Gfm1	83.549	7.3	9	5	5	3	1	1	3	1	0	3	2	3	3	2	0	3	2	3	3	2	0	22957	31451	26740	0	25111	0	0.86419	1.18394	1.0066		0.945275		1.0772
Q8K0G5	EARP and GARP complex-interacting protein 1 OS=Mus musculus OX=10090 GN=Eipr1 PE=1 SV=2	Eipr1	43.126	3.4	4	1	1	0	1	0	1	1	1	0	1	0	1	1	1	0	1	0	1	1	1	0	0	0	0	0	0
Q8K0H7	Solute carrier family 45 member 3 OS=Mus musculus OX=10090 GN=Slc45a3 PE=2 SV=1	Slc45a3	59.742	4.5	8	3	3	2	1	0	1	2	2	2	3	1	2	3	2	2	3	1	2	3	2	131760	136550	0	143860	188410	194650	0.82844	0.858557		0.904518	1.18463	1.22386	0.7638	0.127106
Q8K0P3	MTOR-associated protein MEAK7 OS=Mus musculus OX=10090 GN=Meak7 PE=2 SV=1	Meak7	50.844	6.2	3	2	2	1	0	2	0	0	0	1	0	2	1	1	1	1	0	2	1	1	1	0	0	0	0	0	0
Q8K0V4	CCR4-NOT transcription complex subunit 3 OS=Mus musculus OX=10090 GN=Cnot3 PE=1 SV=1	Cnot3	81.945	1.9	2	1	1	0	1	0	0	0	1	0	1	0	0	0	1	0	1	0	0	0	1	0	0	0	0	0	0
Q8K157	Aldose 1-epimerase OS=Mus musculus OX=10090 GN=Galm PE=1 SV=1	Galm	37.798	13.5	15	3	3	3	2	2	4	2	2	3	2	2	3	3	3	3	2	2	3	3	3	346870	457520	541080	291870	334610	274790	0.926329	1.22182	1.44497	0.779449	0.893588	0.733837	1.4929	0.0525618
Q8K183	Pyridoxal kinase OS=Mus musculus OX=10090 GN=Pdxk PE=1 SV=1	Pdxk	35.015	6.7	1	1	1	1	0	0	0	0	0	1	0	0	0	0	0	1	0	0	0	0	0	0	0	0	0	0	0
Q8K1E0	Syntaxin-5 OS=Mus musculus OX=10090 GN=Stx5 PE=1 SV=3	Stx5	39.713	7.9	3	2	2	1	0	0	1	1	0	1	0	1	1	1	0	1	0	1	1	1	0	0	0	0	0	0	0
Q8K1J6	CCA tRNA nucleotidyltransferase 1, mitochondrial OS=Mus musculus OX=10090 GN=Trnt1 PE=1 SV=1	Trnt1	49.895	2.3	3	1	1	0	1	1	1	0	0	0	1	1	1	1	1	0	1	1	1	1	1	0	0	0	0	0	0
Q8K1M6	Dynamin-1-like protein OS=Mus musculus OX=10090 GN=Dnm1l PE=1 SV=2	Dnm1l	82.657	50	104	25	25	18	19	16	18	16	17	20	20	15	19	16	17	20	20	15	19	16	17	337280	321120	403330	343340	328180	366430	0.963804	0.917626	1.15255	0.981121	0.9378	1.0471	1.0229	0.817517
Q8K1N4	Spermatogenesis-associated serine-rich protein 2 OS=Mus musculus OX=10090 GN=Spats2 PE=1 SV=1	Spats2	58.955	5.3	8	2	2	2	0	0	2	1	3	1	0	0	2	1	2	1	0	0	2	1	2	17686	0	0	25562	0	27613	0.748762			1.0822		1.16904	0.6652
Q8K1X1	WD repeat-containing protein 11 OS=Mus musculus OX=10090 GN=Wdr11 PE=1 SV=1	Wdr11	135.94	1	5	1	1	1	1	1	1	0	1	1	1	1	1	0	1	1	1	1	1	0	1	0	0	0	0	0	0
Q8K1Z0	Ubiquinone biosynthesis protein COQ9, mitochondrial OS=Mus musculus OX=10090 GN=Coq9 PE=1 SV=1	Coq9	35.082	6.7	2	1	1	0	0	0	1	1	0	0	1	0	1	1	1	0	1	0	1	1	1	0	0	0	0	0	0
Q8K209	Adhesion G-protein coupled receptor G1 OS=Mus musculus OX=10090 GN=Adgrg1 PE=1 SV=1	Adgrg1	77.254	2.5	2	1	1	1	0	1	0	0	0	1	0	1	1	0	0	1	0	1	1	0	0	0	0	0	0	0	0
Q8K212	Phosphofurin acidic cluster sorting protein 1 OS=Mus musculus OX=10090 GN=Pacs1 PE=1 SV=2	Pacs1	104.83	2.4	3	2	2	0	0	0	1	1	1	0	0	1	1	1	1	0	0	1	1	1	1	0	0	0	0	0	0
Q8K215	LYR motif-containing protein 4 OS=Mus musculus OX=10090 GN=Lyrm4 PE=1 SV=1	Lyrm4	10.854	24.2	5	2	2	2	0	0	1	1	1	2	0	1	1	2	1	2	0	1	1	2	1	30128	0	0	0	28104	0	1.03476				0.965242		1.072
Q8K268	ATP-binding cassette sub-family F member 3 OS=Mus musculus OX=10090 GN=Abcf3 PE=1 SV=1	Abcf3	79.864	14.1	21	7	7	4	1	3	4	6	3	4	2	3	6	7	5	4	2	3	6	7	5	69427	48627	71245	92238	82412	85268	0.927307	0.64949	0.951589	1.23198	1.10074	1.13889	0.7283	0.0607922
Q8K2B3	Succinate dehydrogenase [ubiquinone] flavoprotein subunit, mitochondrial OS=Mus musculus OX=10090 GN=Sdha PE=1 SV=1	Sdha	72.585	20.9	30	10	10	4	4	3	7	4	8	5	7	4	8	7	8	5	7	4	8	7	8	303690	268790	341530	301960	272270	284240	1.02802	0.909878	1.15611	1.02216	0.921658	0.962177	1.0647	0.478781
Q8K2C6	NAD-dependent protein deacylase sirtuin-5, mitochondrial OS=Mus musculus OX=10090 GN=Sirt5 PE=1 SV=1	Sirt5	34.134	14.8	14	4	4	2	3	1	2	3	3	3	3	1	3	3	4	3	3	1	3	3	4	38267	40330	0	42532	36862	33253	1.00048	1.05441		1.11198	0.963743	0.869387	1.0466	0.630234
Q8K2C7	Protein OS-9 OS=Mus musculus OX=10090 GN=Os9 PE=1 SV=2	Os9	76.107	4	6	2	2	2	1	0	1	2	0	2	2	0	1	2	0	2	2	0	1	2	0	45278	30983	0	0	38348	0	1.18519	0.81101			1.0038		0.9943
Q8K2C9	Very-long-chain (3R)-3-hydroxyacyl-CoA dehydratase 3 OS=Mus musculus OX=10090 GN=Hacd3 PE=1 SV=2	Hacd3	43.131	4.1	2	1	1	1	0	0	0	0	1	1	0	0	0	0	1	1	0	0	0	0	1	0	0	0	0	0	0
Q8K2I1	Protein farnesyltransferase subunit beta OS=Mus musculus OX=10090 GN=Fntb PE=1 SV=1	Fntb	48.819	4.3	4	1	1	1	1	0	0	1	1	1	1	0	0	1	1	1	1	0	0	1	1	0	0	0	0	0	0
Q8K2L8	Trafficking protein particle complex subunit 12 OS=Mus musculus OX=10090 GN=Trappc12 PE=1 SV=2	Trappc12	87.693	2.9	2	1	1	0	1	0	0	1	0	0	1	0	0	1	0	0	1	0	0	1	0	0	0	0	0	0	0
Q8K2Q0	COMM domain-containing protein 9 OS=Mus musculus OX=10090 GN=Commd9 PE=1 SV=3	Commd9	21.85	8.1	1	1	1	0	0	0	0	0	1	0	0	0	0	0	1	0	0	0	0	0	1	0	0	0	0	0	0
Q8K2Q7	BRO1 domain-containing protein BROX OS=Mus musculus OX=10090 GN=Brox PE=1 SV=1	Brox	46.201	7.5	3	2	2	3	0	0	0	0	0	2	0	0	0	1	1	2	0	0	0	1	1	0	0	0	0	0	0
Q8K2V1	Serine/threonine-protein phosphatase 4 regulatory subunit 1 OS=Mus musculus OX=10090 GN=Ppp4r1 PE=1 SV=2	Ppp4r1	106.3	9.5	22	7	7	6	3	3	3	6	1	6	6	6	4	6	2	6	6	6	4	6	2	38272	40678	43610	40254	32147	39508	0.97937	1.04094	1.11597	1.03009	0.822633	1.011	1.0952	0.309602
Q8K2W6	PHD finger protein 13 OS=Mus musculus OX=10090 GN=Phf13 PE=2 SV=2	Phf13	33.423	4.1	1	1	1	1	0	0	0	0	0	1	0	0	0	1	1	1	0	0	0	1	1	0	0	0	0	0	0
Q8K370	Acyl-CoA dehydrogenase family member 10 OS=Mus musculus OX=10090 GN=Acad10 PE=1 SV=1	Acad10	118.98	2.2	4	2	2	1	0	1	2	0	0	1	1	2	2	1	1	1	1	2	2	1	1	0	0	31340	35262	0	0			0.941113	1.05889			0.8888
Q8K3A0	Iron-sulfur cluster co-chaperone protein HscB OS=Mus musculus OX=10090 GN=Hscb PE=1 SV=2	Hscb	26.645	13.7	4	3	3	1	1	0	1	1	0	2	2	1	1	2	3	2	2	1	1	2	3	0	0	0	0	0	0
Q8K3J1	NADH dehydrogenase [ubiquinone] iron-sulfur protein 8, mitochondrial OS=Mus musculus OX=10090 GN=Ndufs8 PE=1 SV=1	Ndufs8	24.038	8.5	3	1	1	0	0	1	0	1	1	0	0	1	0	1	1	0	0	1	0	1	1	0	0	0	0	0	0
Q8K3V4	Protein-arginine deiminase type-6 OS=Mus musculus OX=10090 GN=Padi6 PE=1 SV=2	Padi6	76.778	65.5	488	45	45	85	81	68	88	85	81	39	34	29	39	39	36	39	34	29	39	39	36	27167000	26023000	26665000	23011000	22984000	22999000	1.09508	1.04897	1.07485	0.927557	0.926469	0.927074	1.1574	0.000303151
Q8K411	Presequence protease, mitochondrial OS=Mus musculus OX=10090 GN=Pitrm1 PE=1 SV=1	Pitrm1	117.37	35.3	93	27	27	17	9	10	22	20	15	16	14	12	20	18	16	16	14	12	20	18	16	139910	136450	182580	145660	135010	136690	0.95796	0.934269	1.25012	0.99733	0.924409	0.935912	1.0996	0.418481
Q8K4R9	Disks large-associated protein 5 OS=Mus musculus OX=10090 GN=Dlgap5 PE=1 SV=2	Dlgap5	90.195	9.8	18	5	5	4	3	0	2	7	2	4	3	1	5	4	4	4	3	1	5	4	4	61772	91718	0	174060	66389	95926	0.6305	0.936156		1.77661	0.677625	0.979106	0.6845	0.475403
Q8K4Z3	NAD(P)H-hydrate epimerase OS=Mus musculus OX=10090 GN=Naxe PE=1 SV=1	Naxe	30.972	18.4	15	5	5	3	2	2	3	3	2	3	4	4	4	5	4	3	4	4	4	5	4	170760	154270	181200	142820	173480	161730	1.04094	0.940422	1.10459	0.870624	1.05753	0.985898	1.059	0.473294
Q8N7N5	DDB1- and CUL4-associated factor 8 OS=Mus musculus OX=10090 GN=Dcaf8 PE=1 SV=1	Dcaf8	66.031	23.4	52	12	12	10	8	4	9	11	10	9	9	5	10	11	10	9	9	5	10	11	10	228740	246930	222920	259600	313970	312980	0.865816	0.934668	0.843787	0.982626	1.18843	1.18468	0.788	0.0282057
Q8QZT1	Acetyl-CoA acetyltransferase, mitochondrial OS=Mus musculus OX=10090 GN=Acat1 PE=1 SV=1	Acat1	44.816	39.4	44	12	12	10	8	6	8	6	6	10	9	8	9	9	8	10	9	8	9	9	8	802330	698090	919880	541500	629640	583890	1.15296	1.00316	1.32188	0.778142	0.9048	0.839057	1.3791	0.0250739
Q8QZW3	Protein FAM151A OS=Mus musculus OX=10090 GN=Fam151a PE=1 SV=1	Fam151a	66.681	15.6	26	6	6	2	3	8	7	1	5	2	3	5	5	2	4	2	3	5	5	2	4	324000	428250	488550	449630	387740	511340	0.750721	0.992273	1.13199	1.04181	0.898409	1.1848	0.92	0.563304
Q8QZX2	HAUS augmin-like complex subunit 3 OS=Mus musculus OX=10090 GN=Haus3 PE=1 SV=1	Haus3	66.308	4	5	1	1	1	1	1	1	0	1	1	1	1	1	1	1	1	1	1	1	1	1	0	0	0	0	0	0
Q8QZY1	Eukaryotic translation initiation factor 3 subunit L OS=Mus musculus OX=10090 GN=Eif3l PE=1 SV=1	Eif3l	66.612	17.9	20	8	8	3	2	5	4	4	2	6	3	5	7	7	3	6	3	5	7	7	3	91451	74786	98822	98208	75769	108030	1.003	0.820223	1.08384	1.07711	0.831004	1.18483	0.9399	0.689789
Q8QZY3	Developmental pluripotency-associated protein 3 OS=Mus musculus OX=10090 GN=Dppa3 PE=1 SV=1	Dppa3	17.67	37.3	22	7	7	3	4	1	4	5	5	3	5	1	7	6	6	3	5	1	7	6	6	185800	194870	0	224010	205770	195910	0.923129	0.968192		1.11297	1.02235	0.973359	0.9126	0.190837
Q8QZY9	Splicing factor 3B subunit 4 OS=Mus musculus OX=10090 GN=Sf3b4 PE=1 SV=1	Sf3b4	44.355	3.3	2	1	1	0	0	0	1	0	1	0	0	0	1	0	1	0	0	0	1	0	1	0	0	0	0	0	0
Q8QZZ8	Ras-related protein Rab-38 OS=Mus musculus OX=10090 GN=Rab38 PE=1 SV=1	Rab38	23.776	10.4	3	2	1	0	0	0	1	1	1	1	1	2	2	2	2	0	0	1	1	1	1	0	0	0	0	0	0
Q8R001	Microtubule-associated protein RP/EB family member 2 OS=Mus musculus OX=10090 GN=Mapre2 PE=1 SV=1	Mapre2	36.946	24.5	28	6	6	6	3	3	6	5	5	6	4	4	6	5	6	6	4	4	6	5	6	71944	52586	78694	56329	59951	62367	1.13039	0.826237	1.23645	0.885048	0.941957	0.979917	1.1376	0.410766
Q8R010	Aminoacyl tRNA synthase complex-interacting multifunctional protein 2 OS=Mus musculus OX=10090 GN=Aimp2 PE=1 SV=2	Aimp2	35.377	6.6	3	2	2	1	0	1	0	1	0	2	2	1	1	1	1	2	2	1	1	1	1	0	0	0	0	0	0
Q8R050	Eukaryotic peptide chain release factor GTP-binding subunit ERF3A OS=Mus musculus OX=10090 GN=Gspt1 PE=1 SV=2	Gspt1	68.625	8.8	13	5	5	2	4	1	1	2	3	2	4	2	3	2	3	2	4	2	3	2	3	0	954080	613700	282030	701360	652960		1.48883	0.95767	0.440104	1.09446	1.01893	1.4371	0.388235
Q8R059	UDP-glucose 4-epimerase OS=Mus musculus OX=10090 GN=Gale PE=1 SV=1	Gale	38.224	3.2	5	1	1	1	1	1	1	0	1	1	1	1	1	1	1	1	1	1	1	1	1	0	0	0	0	0	0
Q8R081	Heterogeneous nuclear ribonucleoprotein L OS=Mus musculus OX=10090 GN=Hnrnpl PE=1 SV=2	Hnrnpl	63.963	1.7	1	1	1	0	0	0	1	0	0	1	1	0	1	1	1	1	1	0	1	1	1	0	0	0	0	0	0
Q8R0G9	Nuclear pore complex protein Nup133 OS=Mus musculus OX=10090 GN=Nup133 PE=1 SV=2	Nup133	128.62	8.8	20	6	6	5	3	0	4	4	4	5	2	0	4	4	4	5	2	0	4	4	4	63368	64839	0	49488	44307	52365	1.1548	1.18161		0.901858	0.80744	0.954288	1.3158	0.0227307
Q8R146	Acylamino-acid-releasing enzyme OS=Mus musculus OX=10090 GN=Apeh PE=1 SV=3	Apeh	81.58	42.3	87	19	19	16	15	14	14	14	14	14	16	14	16	15	13	14	16	14	16	15	13	353030	426030	427380	318560	346900	436620	0.917549	1.10728	1.11079	0.827959	0.901617	1.13481	1.0947	0.446589
Q8R180	ERO1-like protein alpha OS=Mus musculus OX=10090 GN=Ero1a PE=1 SV=2	Ero1a	54.084	7.8	4	3	2	1	0	0	1	2	0	1	2	0	2	3	1	1	1	0	1	2	0	0	0	0	0	0	0
Q8R1B4	Eukaryotic translation initiation factor 3 subunit C OS=Mus musculus OX=10090 GN=Eif3c PE=1 SV=1	Eif3c	105.53	10.1	16	7	7	2	3	2	3	4	2	3	5	2	3	5	4	3	5	2	3	5	4	49938	60962	55199	57778	60373	56196	0.880104	1.07439	0.972824	1.01828	1.06401	0.990395	0.9527	0.449074
Q8R1F5	Putative hydroxypyruvate isomerase OS=Mus musculus OX=10090 GN=Hyi PE=1 SV=2	Hyi	30.448	14.4	9	3	3	2	1	1	2	2	1	2	2	2	2	3	1	2	2	2	2	3	1	117990	166220	471920	30995	108420	0	0.658761	0.928038	2.63482	0.173051	0.60533		3.6157	0.168535
Q8R1F6	Protein HID1 OS=Mus musculus OX=10090 GN=Hid1 PE=1 SV=1	Hid1	88.778	4.1	5	2	2	1	0	1	1	1	1	1	1	1	1	2	1	1	1	1	1	2	1	0	0	0	0	0	0
Q8R1G6	PDZ and LIM domain protein 2 OS=Mus musculus OX=10090 GN=Pdlim2 PE=1 SV=1	Pdlim2	37.703	9.2	4	2	2	0	0	0	3	1	0	0	0	0	2	1	0	0	0	0	2	1	0	0	0	0	0	0	0
Q8R1I1	Cytochrome b-c1 complex subunit 9 OS=Mus musculus OX=10090 GN=Uqcr10 PE=1 SV=1	Uqcr10	7.4454	37.5	4	2	2	1	0	0	2	1	0	1	1	1	2	1	1	1	1	1	2	1	1	0	0	0	0	0	0
Q8R1M0	Abasic site processing protein HMCES OS=Mus musculus OX=10090 GN=Hmces PE=1 SV=1	Hmces	40.168	13.6	12	4	4	4	2	2	0	2	2	4	2	2	2	2	2	4	2	2	2	2	2	43259	46252	43316	25116	29922	36250	1.15813	1.23826	1.15966	0.672405	0.801071	0.970484	1.455	0.023501
Q8R1N4	NudC domain-containing protein 3 OS=Mus musculus OX=10090 GN=Nudcd3 PE=1 SV=3	Nudcd3	40.89	22.3	26	6	6	3	3	3	6	6	5	4	4	3	6	5	5	4	4	3	6	5	5	212630	236020	229770	229680	200250	232730	0.951308	1.05595	1.02799	1.02759	0.89592	1.04123	1.0238	0.687632
Q8R1Q8	Cytoplasmic dynein 1 light intermediate chain 1 OS=Mus musculus OX=10090 GN=Dync1li1 PE=1 SV=1	Dync1li1	56.614	14.3	17	5	5	4	3	2	2	3	3	4	4	3	3	4	3	4	4	3	3	4	3	38886	48251	56386	45135	47581	44579	0.830844	1.03094	1.20475	0.964361	1.01662	0.952482	1.0454	0.776309
Q8R1X6	Spartin OS=Mus musculus OX=10090 GN=Spart PE=1 SV=1	Spart	72.654	7.9	11	3	3	3	2	2	1	2	1	3	2	2	1	3	2	3	2	2	1	3	2	65916	48902	54068	0	24644	40613	1.4076	1.04428	1.15459		0.52626	0.867269	1.7253	0.0797578
Q8R2E9	ERO1-like protein beta OS=Mus musculus OX=10090 GN=Ero1b PE=1 SV=1	Ero1b	53.517	8.4	9	3	2	1	1	1	2	3	1	1	2	2	3	3	2	1	1	2	2	2	1	0	38062	37743	62633	61374	47787		0.768622	0.76218	1.26481	1.23938	0.965008	0.6619	0.0365614
Q8R2Q8	Bone marrow stromal antigen 2 OS=Mus musculus OX=10090 GN=Bst2 PE=1 SV=1	Bst2	19.152	11	4	2	2	0	1	0	0	1	2	0	1	0	0	1	2	0	1	0	0	1	2	0	0	0	0	0	0
Q8R2U0	Nucleoporin SEH1 OS=Mus musculus OX=10090 GN=Seh1l PE=2 SV=1	Seh1l	39.774	5.3	2	1	1	0	1	1	0	0	0	0	1	1	0	0	0	0	1	1	0	0	0	0	0	0	0	0	0
Q8R2W9	Pantothenate kinase 3 OS=Mus musculus OX=10090 GN=Pank3 PE=2 SV=1	Pank3	41.12	3.8	4	1	1	1	1	0	1	1	0	1	1	0	1	1	0	1	1	0	1	1	0	0	0	0	0	0	0
Q8R2Y0	Monoacylglycerol lipase ABHD6 OS=Mus musculus OX=10090 GN=Abhd6 PE=1 SV=1	Abhd6	38.204	4.5	1	1	1	0	0	0	0	1	0	0	0	0	0	1	0	0	0	0	0	1	0	0	0	0	0	0	0
Q8R317	Ubiquilin-1 OS=Mus musculus OX=10090 GN=Ubqln1 PE=1 SV=1	Ubqln1	61.976	12.5	12	5	5	1	4	2	2	1	2	3	5	3	2	2	2	3	5	3	2	2	2	156860	183340	187360	144280	124960	127300	1.01846	1.19039	1.21649	0.936782	0.811341	0.826534	1.3304	0.0167283
Q8R332	Nucleoporin p58/p45 OS=Mus musculus OX=10090 GN=Nup58 PE=1 SV=1	Nup58	59.445	2	1	1	1	1	0	0	0	0	0	1	0	0	0	1	1	1	0	0	0	1	1	0	0	0	0	0	0
Q8R366	Immunoglobulin superfamily member 8 OS=Mus musculus OX=10090 GN=Igsf8 PE=1 SV=2	Igsf8	65.01	6.9	9	3	3	2	2	2	1	1	1	2	3	2	1	1	3	2	3	2	1	1	3	53875	56821	62473	0	0	71973	0.879082	0.927152	1.01938			1.17439	0.802
Q8R3C0	Mini-chromosome maintenance complex-binding protein OS=Mus musculus OX=10090 GN=Mcmbp PE=1 SV=1	Mcmbp	72.89	5	6	2	2	1	2	1	0	2	0	1	2	1	0	2	0	1	2	1	0	2	0	0	101550	0	0	109420	0		0.962696			1.0373		0.9281
Q8R3F5	Malonyl-CoA-acyl carrier protein transacylase, mitochondrial OS=Mus musculus OX=10090 GN=Mcat PE=1 SV=3	Mcat	41.928	3.9	4	1	1	1	0	0	1	1	1	1	0	1	1	1	1	1	0	1	1	1	1	0	0	0	0	0	0
Q8R3P2	Probable E3 ubiquitin-protein ligase DTX2 OS=Mus musculus OX=10090 GN=Dtx2 PE=1 SV=2	Dtx2	67.195	22	27	9	9	5	6	3	5	5	3	6	7	4	6	6	5	6	7	4	6	6	5	331550	340430	402470	253360	273870	275020	1.06	1.08839	1.28674	0.810018	0.87559	0.879267	1.3393	0.0120533
Q8R3Q0	Store-operated calcium entry-associated regulatory factor OS=Mus musculus OX=10090 GN=Saraf PE=1 SV=2	Saraf	35.856	5.4	3	1	1	1	0	0	1	0	1	1	0	0	1	0	1	1	0	0	1	0	1	0	0	0	0	0	0
Q8R3S6	Exocyst complex component 1 OS=Mus musculus OX=10090 GN=Exoc1 PE=1 SV=4	Exoc1	101.89	3.9	6	3	3	1	2	0	1	1	1	1	2	1	2	1	2	1	2	1	2	1	2	0	29193	0	23591	0	22483		1.16358		0.940293		0.89613	1.2672
Q8R3V5	Endophilin-B2 OS=Mus musculus OX=10090 GN=Sh3glb2 PE=1 SV=2	Sh3glb2	44.503	19.8	16	6	6	4	2	1	4	3	2	3	3	1	4	5	4	3	3	1	4	5	4	46565	45251	0	54249	42001	40363	1.01924	0.990483		1.18744	0.919345	0.883491	1.0081	0.897556
Q8R404	MICOS complex subunit MIC13 OS=Mus musculus OX=10090 GN=Micos13 PE=1 SV=1	Micos13	13.373	49.6	4	3	3	1	0	2	0	0	1	2	0	3	1	0	2	2	0	3	1	0	2	69137	0	15627	0	0	77634	1.27718		0.28868			1.43414	0.5459
Q8R418	Endoribonuclease Dicer OS=Mus musculus OX=10090 GN=Dicer1 PE=1 SV=3	Dicer1	216.82	2.1	4	3	3	1	0	1	1	1	0	2	1	1	1	2	1	2	1	1	1	2	1	0	0	0	0	0	0
Q8R4N0	Citramalyl-CoA lyase, mitochondrial OS=Mus musculus OX=10090 GN=Clybl PE=1 SV=2	Clybl	37.548	3.6	1	1	1	1	0	0	0	0	0	1	0	0	0	1	0	1	0	0	0	1	0	0	0	0	0	0	0
Q8R4R6	Nucleoporin NUP35 OS=Mus musculus OX=10090 GN=Nup35 PE=1 SV=2	Nup35	34.785	5.8	2	1	1	1	0	1	0	0	0	1	1	1	0	0	0	1	1	1	0	0	0	0	0	0	0	0	0
Q8R5H1	Ubiquitin carboxyl-terminal hydrolase 15 OS=Mus musculus OX=10090 GN=Usp15 PE=1 SV=1	Usp15	112.32	27.2	63	23	21	15	6	7	13	11	11	17	11	13	15	16	15	15	9	12	13	14	13	209820	184600	177920	179230	180440	155610	1.1575	1.01837	0.981519	0.988746	0.995421	0.858443	1.1107	0.205999
Q8VBT9	Tether containing UBX domain for GLUT4 OS=Mus musculus OX=10090 GN=Aspscr1 PE=1 SV=1	Aspscr1	59.795	20.7	39	8	8	7	5	6	7	7	7	6	4	5	8	6	5	6	4	5	8	6	5	332110	432010	397300	338030	338980	430070	0.878404	1.14263	1.05083	0.894062	0.896575	1.1375	1.0491	0.685308
Q8VBV7	COP9 signalosome complex subunit 8 OS=Mus musculus OX=10090 GN=Cops8 PE=1 SV=1	Cops8	23.255	30.1	24	4	4	3	3	1	5	7	5	3	3	3	4	4	4	3	3	3	4	4	4	532770	461180	221910	585060	580380	471840	1.12039	0.969837	0.466665	1.23035	1.22051	0.992254	0.7426	0.268865
Q8VC52	RNA-binding protein with multiple splicing 2 OS=Mus musculus OX=10090 GN=Rbpms2 PE=1 SV=1	Rbpms2	22.462	44.7	23	6	5	1	2	2	7	6	5	2	2	3	5	4	6	2	2	3	5	4	5	52393	58469	59107	215680	151830	209220	0.420997	0.46982	0.474946	1.73307	1.22001	1.68116	0.2947	0.000520011
Q8VC85	U6 snRNA-associated Sm-like protein LSm1 OS=Mus musculus OX=10090 GN=Lsm1 PE=1 SV=1	Lsm1	15.236	17.3	8	2	2	2	0	2	3	0	1	1	1	2	2	2	1	1	1	2	2	2	1	182480	47829	536620	163130	211490	0	0.799265	0.209492	2.3504	0.714512	0.926329		1.3648	0.915632
Q8VCA8	Secernin-2 OS=Mus musculus OX=10090 GN=Scrn2 PE=1 SV=1	Scrn2	46.6	6.4	4	2	2	1	0	0	1	1	1	1	0	0	1	1	1	1	0	0	1	1	1	0	0	0	0	0	0
Q8VCB1	Nucleoporin NDC1 OS=Mus musculus OX=10090 GN=Ndc1 PE=1 SV=1	Ndc1	75.409	4.5	3	2	2	2	1	0	0	0	0	2	1	1	0	1	0	2	1	1	0	1	0	0	0	0	0	0	0
Q8VCD6	Receptor expression-enhancing protein 2 OS=Mus musculus OX=10090 GN=Reep2 PE=1 SV=2	Reep2	28.436	15	4	2	2	0	1	0	1	2	0	0	1	1	1	2	1	0	1	1	1	2	1	0	0	0	0	0	0
Q8VCF0	Mitochondrial antiviral-signaling protein OS=Mus musculus OX=10090 GN=Mavs PE=1 SV=1	Mavs	53.398	9.5	2	2	2	1	0	0	0	0	1	2	0	1	1	0	1	2	0	1	1	0	1	0	0	0	0	0	0
Q8VCH7	Retinol dehydrogenase 10 OS=Mus musculus OX=10090 GN=Rdh10 PE=1 SV=2	Rdh10	38.075	12	7	3	3	2	0	1	1	2	1	2	0	1	1	3	2	2	0	1	1	3	2	45194	0	0	0	51594	0	0.933876				1.06612		0.876
Q8VCH8	UBX domain-containing protein 4 OS=Mus musculus OX=10090 GN=Ubxn4 PE=1 SV=1	Ubxn4	56.471	4.2	6	1	1	1	1	1	1	1	1	1	1	1	1	1	1	1	1	1	1	1	1	0	0	0	0	0	0
Q8VCI5	Peroxisomal biogenesis factor 19 OS=Mus musculus OX=10090 GN=Pex19 PE=1 SV=1	Pex19	32.733	6	3	1	1	0	0	0	1	1	1	0	1	0	1	1	1	0	1	0	1	1	1	0	0	0	0	0	0
Q8VCM8	Nicalin OS=Mus musculus OX=10090 GN=Ncln PE=1 SV=2	Ncln	62.907	10.5	13	4	4	2	4	1	1	1	4	2	4	3	3	3	4	2	4	3	3	3	4	41104	40579	32944	26813	33863	37288	1.16009	1.14527	0.929785	0.756749	0.955722	1.05239	1.1701	0.254247
Q8VCN9	Tubulin-specific chaperone C OS=Mus musculus OX=10090 GN=Tbcc PE=1 SV=1	Tbcc	38.124	15.2	13	4	4	3	2	2	3	1	2	3	3	2	4	2	3	3	3	2	4	2	3	58419	44893	42140	67833	0	64817	1.05032	0.807132	0.757636	1.21957		1.16535	0.731	0.0890465
Q8VCX5	Calcium uptake protein 1, mitochondrial OS=Mus musculus OX=10090 GN=Micu1 PE=1 SV=1	Micu1	54.352	21.6	12	7	7	2	2	0	3	3	2	4	3	4	5	5	2	4	3	4	5	5	2	69674	75113	88330	65724	81503	96877	0.875997	0.94438	1.11055	0.826334	1.02472	1.21801	0.955	0.785201
Q8VD26	Transmembrane protein 143 OS=Mus musculus OX=10090 GN=Tmem143 PE=1 SV=1	Tmem143	51.595	2.8	2	1	1	1	0	0	0	0	1	1	0	0	0	0	1	1	0	0	0	0	1	0	0	0	0	0	0
Q8VD65	Phosphoinositide 3-kinase regulatory subunit 4 OS=Mus musculus OX=10090 GN=Pik3r4 PE=1 SV=3	Pik3r4	152.6	6.1	18	7	7	4	2	3	4	2	3	5	2	4	5	2	5	5	2	4	5	2	5	35733	37329	43863	47854	38426	44353	0.866052	0.904733	1.0631	1.15983	0.931321	1.07497	0.8951	0.284096
Q8VDC0	Probable leucine--tRNA ligase, mitochondrial OS=Mus musculus OX=10090 GN=Lars2 PE=1 SV=1	Lars2	101.48	2.4	2	1	1	0	0	0	0	1	1	0	0	0	0	1	1	0	0	0	0	1	1	0	0	0	0	0	0
Q8VDD5	Myosin-9 OS=Mus musculus OX=10090 GN=Myh9 PE=1 SV=4	Myh9	226.37	33.6	217	62	48	40	26	23	43	49	36	44	37	32	50	50	46	34	28	24	37	37	34	424830	460750	454360	451590	455030	461290	0.94133	1.02092	1.00676	1.00062	1.00825	1.02212	0.9796	0.456787
Q8VDF2	E3 ubiquitin-protein ligase UHRF1 OS=Mus musculus OX=10090 GN=Uhrf1 PE=1 SV=2	Uhrf1	88.303	67.5	379	60	60	64	65	36	68	78	68	48	48	38	55	52	52	48	48	38	55	52	52	6274000	6366100	6427900	5589000	5902100	5761900	1.03642	1.05164	1.06185	0.923268	0.97499	0.95183	1.1052	0.00438798
Q8VDJ3	Vigilin OS=Mus musculus OX=10090 GN=Hdlbp PE=1 SV=1	Hdlbp	141.74	10.3	27	9	9	2	3	3	7	6	6	5	4	3	9	8	9	5	4	3	9	8	9	110850	117710	138390	161070	181050	205760	0.72702	0.772012	0.907644	1.05639	1.18743	1.3495	0.6698	0.014488
Q8VDL4	ADP-dependent glucokinase OS=Mus musculus OX=10090 GN=Adpgk PE=1 SV=2	Adpgk	53.902	22.4	14	7	7	3	1	4	2	1	3	3	3	5	4	3	4	3	3	5	4	3	4	89021	74390	142880	62189	96035	107410	0.933909	0.780417	1.49894	0.652418	1.00749	1.12683	1.1531	0.639764
Q8VDM4	26S proteasome non-ATPase regulatory subunit 2 OS=Mus musculus OX=10090 GN=Psmd2 PE=1 SV=1	Psmd2	100.2	14.4	43	10	10	6	6	5	9	8	9	6	6	4	9	8	9	6	6	4	9	8	9	148430	155840	186970	152580	159800	167680	0.916895	0.962669	1.15497	0.942531	0.987131	1.03581	1.0233	0.815819
Q8VDN2	Sodium/potassium-transporting ATPase subunit alpha-1 OS=Mus musculus OX=10090 GN=Atp1a1 PE=1 SV=1	Atp1a1	112.98	14.3	35	12	12	7	6	3	7	7	5	8	9	4	9	8	7	8	9	4	9	8	7	162800	160120	198970	161660	174880	173870	0.946237	0.93066	1.15647	0.939611	1.01645	1.01058	1.0225	0.821354
Q8VDQ8	NAD-dependent protein deacetylase sirtuin-2 OS=Mus musculus OX=10090 GN=Sirt2 PE=1 SV=2	Sirt2	43.256	6.4	6	2	2	1	2	1	1	0	1	2	2	2	2	1	1	2	2	2	2	1	1	36094	34436	25174	59236	0	0	0.931819	0.889015	0.649903	1.52926			0.5385
Q8VDS8	Syntaxin-18 OS=Mus musculus OX=10090 GN=Stx18 PE=1 SV=2	Stx18	38.381	6.9	4	2	2	2	0	1	0	0	1	2	0	1	0	0	1	2	0	1	0	0	1	0	0	0	0	0	0
Q8VDW0	ATP-dependent RNA helicase DDX39A OS=Mus musculus OX=10090 GN=Ddx39a PE=1 SV=1	Ddx39a	49.067	5.2	7	2	2	1	1	1	1	2	1	1	2	1	2	2	2	1	2	1	2	2	2	0	76400	0	64831	70940	74347		1.0666		0.905088	0.990374	1.03794	1.0908
Q8VE62	Polyadenylate-binding protein-interacting protein 1 OS=Mus musculus OX=10090 GN=Paip1 PE=1 SV=1	Paip1	45.701	18.8	25	7	7	4	2	2	6	6	5	3	5	3	5	7	6	3	5	3	5	7	6	189530	161570	217580	203000	180780	190210	0.995195	0.848381	1.14248	1.06593	0.94925	0.998766	0.9907	0.874624
Q8VE88	Protein FAM114A2 OS=Mus musculus OX=10090 GN=Fam114a2 PE=1 SV=2	Fam114a2	54.044	7.6	6	2	2	1	1	1	1	1	1	1	2	1	1	1	1	1	2	1	1	1	1	0	0	0	0	0	0
Q8VE99	Coiled-coil domain-containing protein 115 OS=Mus musculus OX=10090 GN=Ccdc115 PE=1 SV=1	Ccdc115	19.742	57.8	26	8	8	5	4	1	5	7	4	4	6	2	5	8	6	4	6	2	5	8	6	212760	291050	178240	332690	307520	269680	0.80189	1.09696	0.671784	1.2539	1.15904	1.01642	0.7496	0.121704
Q8VED8	Mitochondrial fission regulator 2 OS=Mus musculus OX=10090 GN=Mtfr2 PE=1 SV=2	Mtfr2	40.748	3.3	3	1	1	1	0	0	1	1	0	1	0	1	1	1	0	1	0	1	1	1	0	0	0	0	0	0	0
Q8VED9	Galectin-related protein OS=Mus musculus OX=10090 GN=Lgalsl PE=1 SV=1	Lgalsl	18.955	8.1	6	1	1	1	1	1	1	1	1	1	1	1	1	1	1	1	1	1	1	1	1	0	0	0	0	0	0
Q8VEE0	Ribulose-phosphate 3-epimerase OS=Mus musculus OX=10090 GN=Rpe PE=1 SV=1	Rpe	24.945	12.7	3	2	2	1	1	0	1	0	0	1	1	2	2	1	0	1	1	2	2	1	0	0	0	0	0	0	0
Q8VEE4	Replication protein A 70 kDa DNA-binding subunit OS=Mus musculus OX=10090 GN=Rpa1 PE=1 SV=1	Rpa1	69.036	17.8	31	8	8	5	5	5	5	8	3	5	5	6	7	8	6	5	5	6	7	8	6	69207	71540	81096	58956	77936	85839	0.934022	0.965509	1.09448	0.795674	1.05183	1.15849	0.996	0.963623
Q8VEJ4	Notchless protein homolog 1 OS=Mus musculus OX=10090 GN=Nle1 PE=1 SV=4	Nle1	53.133	3.1	1	1	1	1	0	0	0	0	0	1	1	1	0	0	1	1	1	1	0	0	1	0	0	0	0	0	0
Q8VEJ9	Vacuolar protein sorting-associated protein 4A OS=Mus musculus OX=10090 GN=Vps4a PE=1 SV=1	Vps4a	48.906	11	11	3	2	1	2	2	2	2	2	3	2	2	2	2	2	2	1	1	2	2	2	78753	84609	98838	89580	73181	77994	0.939484	1.00934	1.17909	1.06864	0.873012	0.930429	1.0891	0.400423
Q8VEK3	Heterogeneous nuclear ribonucleoprotein U OS=Mus musculus OX=10090 GN=Hnrnpu PE=1 SV=1	Hnrnpu	87.917	5.1	9	3	3	2	2	0	3	1	1	3	3	2	3	3	2	3	3	2	3	3	2	77099	93260	99970	48310	59792	78050	1.01339	1.22581	1.31401	0.634988	0.785908	1.02589	1.4522	0.0719336
Q8VEL2	Myotubularin-related protein 14 OS=Mus musculus OX=10090 GN=Mtmr14 PE=1 SV=2	Mtmr14	72.442	31.3	101	21	21	16	16	13	19	17	20	12	19	11	15	16	18	12	19	11	15	16	18	2419500	2720700	2782500	2969100	2630600	2806100	0.889059	0.999737	1.02245	1.09101	0.966629	1.03112	0.9425	0.343207
Q8VEM8	Phosphate carrier protein, mitochondrial OS=Mus musculus OX=10090 GN=Slc25a3 PE=1 SV=1	Slc25a3	39.632	18.2	11	4	4	2	1	1	2	4	1	2	1	2	2	4	1	2	1	2	2	4	1	400980	0	99373	282610	272740	0	1.51929		0.376519	1.07079	1.0334		0.901	0.682926
Q8VH31	Ret finger protein-like 4A OS=Mus musculus OX=10090 GN=Rfpl4a PE=1 SV=1	Rfpl4a	32.358	17.4	22	5	5	4	6	4	4	3	1	4	4	3	4	2	2	4	4	3	4	2	2	304960	273890	330780	176070	253640	151020	1.22773	1.10265	1.33168	0.708835	1.02112	0.607987	1.5664	0.0450039
Q8VH51	RNA-binding protein 39 OS=Mus musculus OX=10090 GN=Rbm39 PE=1 SV=2	Rbm39	59.406	3.2	4	1	1	1	1	1	0	1	0	1	1	1	0	1	0	1	1	1	0	1	0	0	0	0	0	0	0
Q8VHE0	Translocation protein SEC63 homolog OS=Mus musculus OX=10090 GN=Sec63 PE=1 SV=4	Sec63	87.869	1.2	1	1	1	0	0	0	1	0	0	1	0	0	1	1	0	1	0	0	1	1	0	0	0	0	0	0	0
Q8VI95	Inactive 2'-5'-oligoadenylate synthase 1D OS=Mus musculus OX=10090 GN=Oas1d PE=1 SV=1	Oas1d	42.831	47.1	90	17	11	20	11	12	16	15	16	14	12	10	13	13	16	10	6	6	7	8	10	4647800	5112600	5607300	4005400	4161500	4597800	0.99127	1.0904	1.19591	0.854261	0.887553	0.980606	1.2039	0.0535037
Q8VIJ6	Splicing factor, proline- and glutamine-rich OS=Mus musculus OX=10090 GN=Sfpq PE=1 SV=1	Sfpq	75.441	8.2	15	4	4	3	1	2	2	4	3	3	2	1	2	3	4	3	2	1	2	3	4	44983	44413	0	31149	31951	33808	1.20725	1.19195		0.835972	0.857496	0.907334	1.3837	0.00195602
Q8WTY4	Anamorsin OS=Mus musculus OX=10090 GN=Ciapin1 PE=1 SV=1	Ciapin1	33.429	7.4	6	1	1	1	1	1	1	1	1	1	1	1	1	1	1	1	1	1	1	1	1	0	0	0	0	0	0
Q91V09	WD repeat-containing protein 13 OS=Mus musculus OX=10090 GN=Wdr13 PE=1 SV=1	Wdr13	53.663	9.7	10	4	4	2	2	1	1	1	3	3	2	1	2	2	4	3	2	1	2	2	4	37643	41254	0	46186	38014	42188	0.916847	1.0048		1.12492	0.925884	1.02755	0.9364	0.485686
Q91V12	Cytosolic acyl coenzyme A thioester hydrolase OS=Mus musculus OX=10090 GN=Acot7 PE=1 SV=2	Acot7	42.536	7.6	11	3	3	2	1	2	2	2	2	2	2	2	3	2	2	2	2	2	3	2	2	46227	40068	26841	41400	29280	47295	1.20013	1.04023	0.696834	1.07481	0.760154	1.22785	0.959	0.8371
Q91V41	Ras-related protein Rab-14 OS=Mus musculus OX=10090 GN=Rab14 PE=1 SV=3	Rab14	23.897	74.9	83	16	16	11	16	10	16	14	16	10	15	11	15	10	14	10	15	11	15	10	14	564100	537950	553210	494950	494460	483670	1.08192	1.03176	1.06103	0.949289	0.94835	0.927655	1.1237	0.00176061
Q91V76	Ester hydrolase C11orf54 homolog OS=Mus musculus OX=10090 PE=1 SV=1	--	34.995	10.5	2	2	2	2	0	0	0	0	0	2	0	1	0	1	0	2	0	1	0	1	0	0	0	0	0	0	0
Q91V92	ATP-citrate synthase OS=Mus musculus OX=10090 GN=Acly PE=1 SV=1	Acly	119.73	7.3	9	5	5	3	1	2	1	2	0	4	1	2	2	3	0	4	1	2	2	3	0	44200	0	45695	120140	69951	0	0.63146		0.652818	1.71637	0.99935		0.4729	0.119177
Q91VA6	Polymerase delta-interacting protein 2 OS=Mus musculus OX=10090 GN=Poldip2 PE=1 SV=1	Poldip2	41.87	9.2	4	3	3	0	0	1	1	1	1	0	0	1	2	1	2	0	0	1	2	1	2	0	0	0	0	0	0
Q91VC3	Eukaryotic initiation factor 4A-III OS=Mus musculus OX=10090 GN=Eif4a3 PE=1 SV=3	Eif4a3	46.839	9	3	3	2	1	0	1	1	0	0	3	1	1	3	3	1	2	1	1	2	2	0	0	0	0	0	0	0
Q91VD9	NADH-ubiquinone oxidoreductase 75 kDa subunit, mitochondrial OS=Mus musculus OX=10090 GN=Ndufs1 PE=1 SV=2	Ndufs1	79.776	13.9	20	7	7	2	3	3	5	4	3	3	3	4	6	4	4	3	3	4	6	4	4	85240	90772	100690	93855	93799	95786	0.913054	0.972311	1.07855	1.00533	1.00473	1.02602	0.9762	0.619184
Q91VH2	Sorting nexin-9 OS=Mus musculus OX=10090 GN=Snx9 PE=1 SV=1	Snx9	66.545	8.7	7	4	4	2	1	1	1	1	1	3	1	1	3	1	2	3	1	1	3	1	2	0	0	0	0	0	0
Q91VI7	Ribonuclease inhibitor OS=Mus musculus OX=10090 GN=Rnh1 PE=1 SV=1	Rnh1	49.816	11	9	4	4	4	1	0	3	1	0	4	2	1	3	2	2	4	2	1	3	2	2	39543	43298	0	31417	37970	63537	0.916344	1.00336		0.728037	0.879892	1.47237	0.9348	0.939647
Q91VJ4	Serine/threonine-protein kinase 38 OS=Mus musculus OX=10090 GN=Stk38 PE=1 SV=1	Stk38	54.174	3.7	3	1	1	1	1	1	0	0	0	1	1	1	0	0	1	1	1	1	0	0	1	0	0	0	0	0	0
Q91VM5	RNA binding motif protein, X-linked-like-1 OS=Mus musculus OX=10090 GN=Rbmxl1 PE=2 SV=1	Rbmxl1	42.161	7	9	2	2	2	0	1	2	2	2	2	1	1	2	2	2	2	1	1	2	2	2	44849	0	0	46845	34168	39171	1.08703			1.13541	0.82815	0.94941	1.1195
Q91VN4	MICOS complex subunit Mic25 OS=Mus musculus OX=10090 GN=Chchd6 PE=1 SV=2	Chchd6	29.852	30.4	27	8	8	3	4	4	6	5	5	4	5	6	7	6	6	4	5	6	7	6	6	120960	115770	111720	127140	119030	117400	1.0193	0.975562	0.941434	1.07137	1.00303	0.989298	0.9584	0.276299
Q91VR2	ATP synthase subunit gamma, mitochondrial OS=Mus musculus OX=10090 GN=Atp5f1c PE=1 SV=1	Atp5f1c	32.886	13.8	10	4	4	2	0	1	2	3	2	2	1	1	4	4	4	2	1	1	4	4	4	119670	0	0	99884	115390	110370	1.07493			0.897201	1.03648	0.99139	1.1025
Q91VR5	ATP-dependent RNA helicase DDX1 OS=Mus musculus OX=10090 GN=Ddx1 PE=1 SV=1	Ddx1	82.499	14.6	31	8	8	7	5	2	5	6	6	7	5	3	7	7	6	7	5	3	7	7	6	84400	97956	96325	86608	86251	90388	0.934441	1.08453	1.06647	0.958888	0.954935	1.00074	1.0586	0.328042
Q91VR8	Protein BRICK1 OS=Mus musculus OX=10090 GN=Brk1 PE=1 SV=1	Brk1	8.7608	12	1	1	1	0	0	0	1	0	0	1	1	1	1	0	1	1	1	1	1	0	1	0	0	0	0	0	0
Q91VT4	Carbonyl reductase family member 4 OS=Mus musculus OX=10090 GN=Cbr4 PE=1 SV=2	Cbr4	25.414	10.2	5	2	2	0	1	0	2	1	1	0	1	0	2	1	1	0	1	0	2	1	1	0	0	0	0	0	0
Q91VU0	Protein FAM3C OS=Mus musculus OX=10090 GN=Fam3c PE=1 SV=1	Fam3c	24.752	7.5	13	2	2	2	1	3	3	1	3	2	1	2	2	1	2	2	1	2	2	1	2	41069	0	32341	83123	0	41345	0.830188		0.653756	1.68029		0.835767	0.5898	0.326654
Q91VU6	DDB1- and CUL4-associated factor 11 OS=Mus musculus OX=10090 GN=Dcaf11 PE=1 SV=1	Dcaf11	61.991	9.1	14	4	4	2	3	0	3	3	3	4	3	2	4	4	3	4	3	2	4	4	3	44313	59111	35596	64298	58554	67361	0.807568	1.07725	0.648708	1.17178	1.0671	1.2276	0.7309	0.094042
Q91VW3	SH3 domain-binding glutamic acid-rich-like protein 3 OS=Mus musculus OX=10090 GN=Sh3bgrl3 PE=1 SV=1	Sh3bgrl3	10.477	31.2	14	3	3	4	3	1	2	3	1	3	3	3	2	3	2	3	3	3	2	3	2	317650	354510	278920	346210	309100	294720	1.00252	1.11885	0.880286	1.09266	0.975535	0.930151	1.0011	0.987757
Q91VX2	Ubiquitin-associated protein 2 OS=Mus musculus OX=10090 GN=Ubap2 PE=1 SV=1	Ubap2	117.96	1.7	2	1	1	1	0	0	0	0	1	1	0	0	0	1	1	1	0	0	0	1	1	0	0	0	0	0	0
Q91VX9	Transmembrane protein 168 OS=Mus musculus OX=10090 GN=Tmem168 PE=1 SV=1	Tmem168	79.673	3.7	9	2	2	1	1	1	2	2	2	1	1	1	2	2	2	1	1	1	2	2	2	0	0	0	91886	116340	145860				0.778506	0.985693	1.2358
Q91VZ6	Stromal membrane-associated protein 1 OS=Mus musculus OX=10090 GN=Smap1 PE=1 SV=1	Smap1	47.66	2.7	4	1	1	1	0	1	1	0	1	1	1	1	1	0	1	1	1	1	1	0	1	0	0	0	0	0	0
Q91W50	Cold shock domain-containing protein E1 OS=Mus musculus OX=10090 GN=Csde1 PE=1 SV=1	Csde1	88.79	3.9	7	3	3	1	1	0	3	1	1	1	1	1	3	2	1	1	1	1	3	2	1	0	0	0	56315	60149	0				0.96708	1.03292
Q91W89	Alpha-mannosidase 2C1 OS=Mus musculus OX=10090 GN=Man2c1 PE=1 SV=1	Man2c1	115.69	6.7	14	5	5	3	1	3	5	0	2	4	2	3	5	3	3	4	2	3	5	3	3	60832	49350	49610	45319	39926	49000	1.24131	1.00702	1.01232	0.924761	0.814714	0.999874	1.1903	0.130638
Q91W90	Thioredoxin domain-containing protein 5 OS=Mus musculus OX=10090 GN=Txndc5 PE=1 SV=2	Txndc5	46.415	30.9	49	11	11	10	6	9	11	5	8	10	5	9	11	7	9	10	5	9	11	7	9	463700	393970	435200	525110	451640	433300	1.02933	0.874543	0.966066	1.16565	1.00256	0.961849	0.9169	0.318999
Q91WC9	Sn1-specific diacylglycerol lipase beta OS=Mus musculus OX=10090 GN=Daglb PE=1 SV=2	Daglb	73.904	15.8	44	10	10	5	7	3	10	10	9	6	9	5	10	10	9	6	9	5	10	10	9	390400	401700	362560	373430	386410	390720	1.01613	1.04554	0.943667	0.971959	1.00574	1.01696	1.0036	0.936953
Q91WD5	NADH dehydrogenase [ubiquinone] iron-sulfur protein 2, mitochondrial OS=Mus musculus OX=10090 GN=Ndufs2 PE=1 SV=1	Ndufs2	52.625	4.1	2	1	1	1	0	0	1	0	0	1	0	1	1	0	0	1	0	1	1	0	0	0	0	0	0	0	0
Q91WE2	PSME3-interacting protein OS=Mus musculus OX=10090 GN=Psme3ip1 PE=1 SV=1	Psme3ip1	28.702	9.8	3	2	2	0	0	1	1	1	0	0	2	1	1	2	1	0	2	1	1	2	1	0	0	0	0	0	0
Q91WJ8	Far upstream element-binding protein 1 OS=Mus musculus OX=10090 GN=Fubp1 PE=1 SV=1	Fubp1	68.539	5.5	4	3	3	0	3	0	0	1	0	0	3	1	2	2	1	0	3	1	2	2	1	0	63793	0	47623	47557	0		1.20385		0.8987	0.897454		1.3405
Q91WK0	Leucine-rich repeat flightless-interacting protein 2 OS=Mus musculus OX=10090 GN=Lrrfip2 PE=1 SV=1	Lrrfip2	47.147	5.1	2	2	2	0	0	1	1	0	0	1	1	1	1	0	0	1	1	1	1	0	0	0	0	0	0	0	0
Q91WM2	Haloacid dehalogenase-like hydrolase domain-containing 5 OS=Mus musculus OX=10090 GN=Hdhd5 PE=1 SV=1	Hdhd5	46.306	3.3	1	1	1	0	0	0	1	0	0	0	0	0	1	0	1	0	0	0	1	0	1	0	0	0	0	0	0
Q91WN1	DnaJ homolog subfamily C member 9 OS=Mus musculus OX=10090 GN=Dnajc9 PE=1 SV=2	Dnajc9	30.059	29.7	17	5	5	2	4	2	4	2	3	3	5	2	5	4	4	3	5	2	5	4	4	52375	53312	48099	55536	60571	56026	0.964197	0.981446	0.885478	1.02239	1.11508	1.03141	0.8934	0.0549495
Q91WS0	CDGSH iron-sulfur domain-containing protein 1 OS=Mus musculus OX=10090 GN=Cisd1 PE=1 SV=1	Cisd1	12.097	13.9	6	1	1	2	0	0	1	2	1	1	0	0	1	1	1	1	0	0	1	1	1	148380	0	0	0	114270	0	1.12987				0.870131		1.2985
Q91WS7	DEP domain-containing protein 7 OS=Mus musculus OX=10090 GN=Depdc7 PE=2 SV=1	Depdc7	58.478	6.8	8	3	3	2	0	3	1	0	2	2	2	3	3	0	3	2	2	3	3	0	3	153100	182020	99723	121370	0	130250	1.11514	1.32578	0.726354	0.884024		0.948704	1.1521	0.663586
Q91X52	L-xylulose reductase OS=Mus musculus OX=10090 GN=Dcxr PE=1 SV=2	Dcxr	25.746	11.1	12	2	2	3	1	1	2	2	3	2	1	1	1	2	2	2	1	1	1	2	2	58911	0	0	0	43573	47337	1.17963				0.872501	0.947871	1.296
Q91X72	Hemopexin OS=Mus musculus OX=10090 GN=Hpx PE=1 SV=2	Hpx	51.317	5	10	3	3	3	2	2	0	1	2	3	2	2	1	2	2	3	2	2	1	2	2	1698800	1444200	1243200	0	765320	1149000	1.34814	1.1461	0.986585		0.607347	0.911829	1.5275	0.106665
Q91X83	S-adenosylmethionine synthase isoform type-1 OS=Mus musculus OX=10090 GN=Mat1a PE=1 SV=1	Mat1a	43.508	9.8	10	3	3	1	1	0	3	3	2	2	2	1	3	3	3	2	2	1	3	3	3	29691	33214	0	82773	47378	40472	0.635705	0.711135		1.77223	1.0144	0.866534	0.553	0.150249
Q91XU3	Phosphatidylinositol 5-phosphate 4-kinase type-2 gamma OS=Mus musculus OX=10090 GN=Pip4k2c PE=1 SV=1	Pip4k2c	47.335	3.3	3	1	1	1	1	0	1	0	0	1	1	0	1	0	0	1	1	0	1	0	0	0	0	0	0	0	0
Q91Y86	Mitogen-activated protein kinase 8 OS=Mus musculus OX=10090 GN=Mapk8 PE=1 SV=1	Mapk8	44.229	3.4	5	1	1	1	1	1	1	1	0	1	1	1	1	1	1	1	1	1	1	1	1	0	0	0	0	0	0
Q91YD3	mRNA-decapping enzyme 1A OS=Mus musculus OX=10090 GN=Dcp1a PE=1 SV=1	Dcp1a	65.218	19.1	20	8	8	5	8	3	1	1	2	5	7	2	3	2	2	5	7	2	3	2	2	71392	209160	72928	60862	48023	57458	0.824034	2.41421	0.841763	0.702493	0.5543	0.663203	2.125	0.160213
Q91YE6	Importin-9 OS=Mus musculus OX=10090 GN=Ipo9 PE=1 SV=3	Ipo9	116.05	6.6	21	5	5	4	4	3	4	3	3	3	4	3	3	4	3	3	4	3	3	4	3	157690	162980	175570	157650	175810	162540	0.953539	0.985528	1.06166	0.953298	1.06311	0.982867	1.0005	0.991251
Q91YH5	Atlastin-3 OS=Mus musculus OX=10090 GN=Atl3 PE=1 SV=1	Atl3	60.574	13.7	19	5	5	2	3	3	4	3	4	2	4	3	5	3	4	2	4	3	5	3	4	90458	41750	79281	71020	76253	78898	1.24011	0.572362	1.08689	0.973633	1.04537	1.08163	0.9351	0.648351
Q91YJ2	Sorting nexin-4 OS=Mus musculus OX=10090 GN=Snx4 PE=1 SV=1	Snx4	51.777	4.2	2	2	2	0	0	0	2	0	0	0	0	0	2	1	1	0	0	0	2	1	1	0	0	0	0	0	0
Q91YL2	E3 ubiquitin-protein ligase RNF126 OS=Mus musculus OX=10090 GN=Rnf126 PE=1 SV=1	Rnf126	34.08	4.2	4	1	1	0	1	0	1	1	1	0	1	0	1	1	1	0	1	0	1	1	1	0	0	0	0	0	0
Q91YP2	Neurolysin, mitochondrial OS=Mus musculus OX=10090 GN=Nln PE=1 SV=1	Nln	80.428	19.9	43	10	10	5	8	6	6	9	9	6	7	5	8	8	9	6	7	5	8	8	9	150020	186640	187280	187410	191670	187650	0.825291	1.02675	1.03027	1.03098	1.05442	1.0323	0.9245	0.319769
Q91YP3	Deoxyribose-phosphate aldolase OS=Mus musculus OX=10090 GN=Dera PE=1 SV=1	Dera	34.975	3.8	6	1	1	1	1	1	1	1	1	1	1	1	1	1	1	1	1	1	1	1	1	0	0	0	0	0	0
Q91YQ5	Dolichyl-diphosphooligosaccharide--protein glycosyltransferase subunit 1 OS=Mus musculus OX=10090 GN=Rpn1 PE=1 SV=1	Rpn1	68.527	36.3	56	15	15	13	5	7	10	11	10	12	7	7	12	12	13	12	7	7	12	12	13	317160	314660	437580	266530	289450	287490	0.994819	0.986978	1.37253	0.836011	0.907903	0.901755	1.2679	0.113497
Q91YR1	Twinfilin-1 OS=Mus musculus OX=10090 GN=Twf1 PE=1 SV=2	Twf1	40.079	16.3	8	4	3	2	0	1	2	1	2	2	0	1	3	2	2	2	0	1	2	2	2	75283	0	0	63181	0	80329	1.03225			0.866312		1.10144	1.0492
Q91YR7	Pre-mRNA-processing factor 6 OS=Mus musculus OX=10090 GN=Prpf6 PE=1 SV=1	Prpf6	106.72	3.8	4	3	3	2	2	0	0	0	0	2	2	0	0	0	0	2	2	0	0	0	0	0	0	0	0	0	0
Q91YR9	Prostaglandin reductase 1 OS=Mus musculus OX=10090 GN=Ptgr1 PE=1 SV=2	Ptgr1	35.56	13.7	10	3	3	2	2	1	1	3	1	3	2	1	1	3	1	3	2	1	1	3	1	325990	349920	0	0	379800	0	0.926362	0.994364			1.07927		0.8898
Q91YT0	NADH dehydrogenase [ubiquinone] flavoprotein 1, mitochondrial OS=Mus musculus OX=10090 GN=Ndufv1 PE=1 SV=1	Ndufv1	50.834	6.9	10	3	3	1	3	1	2	1	2	2	3	1	2	2	2	2	3	1	2	2	2	24322	22915	0	28182	24597	26918	0.958057	0.902634		1.1101	0.968889	1.06031	0.8891	0.129853
Q91YW3	DnaJ homolog subfamily C member 3 OS=Mus musculus OX=10090 GN=Dnajc3 PE=1 SV=1	Dnajc3	57.463	14.3	4	4	4	1	0	1	1	1	0	1	2	1	1	2	1	1	2	1	1	2	1	0	0	0	0	0	0
Q91Z31	Polypyrimidine tract-binding protein 2 OS=Mus musculus OX=10090 GN=Ptbp2 PE=1 SV=2	Ptbp2	57.488	28.4	25	9	9	5	3	4	4	5	4	5	5	5	6	5	5	5	5	5	6	5	5	102630	119990	101120	126500	120890	121140	0.889508	1.03997	0.876421	1.09639	1.04777	1.04994	0.8785	0.0797696
Q91Z53	Glyoxylate reductase/hydroxypyruvate reductase OS=Mus musculus OX=10090 GN=Grhpr PE=1 SV=1	Grhpr	35.328	23.8	17	5	5	2	4	3	2	3	3	2	4	3	4	4	4	2	4	3	4	4	4	200820	206210	219350	210960	215220	201820	0.96057	0.986352	1.0492	1.00907	1.02945	0.965353	0.9974	0.932569
Q91ZA3	Propionyl-CoA carboxylase alpha chain, mitochondrial OS=Mus musculus OX=10090 GN=Pcca PE=1 SV=2	Pcca	79.921	20.3	43	11	11	5	6	6	7	10	9	6	9	6	11	11	9	6	9	6	11	11	9	96383	111560	138810	108100	112940	122970	0.837187	0.969015	1.20571	0.938962	0.981002	1.06812	1.008	0.986992
Q91ZP6	NEDD4 family-interacting protein 2 (Fragment) OS=Mus musculus OX=10090 GN=Ndfip2 PE=1 SV=2	Ndfip2	33.638	4.5	4	1	1	0	1	0	1	1	1	0	1	0	1	1	1	0	1	0	1	1	1	0	0	0	0	0	0
Q91ZR1	Ras-related protein Rab-4B OS=Mus musculus OX=10090 GN=Rab4b PE=1 SV=2	Rab4b	23.629	20.2	8	3	2	1	1	2	1	1	2	2	2	2	2	3	3	1	1	2	1	2	2	0	0	23498	0	19787	20972			1.09706		0.923806	0.979131	1.153
Q91ZR2	Sorting nexin-18 OS=Mus musculus OX=10090 GN=Snx18 PE=1 SV=1	Snx18	67.903	3.9	6	2	2	1	1	0	1	1	2	2	1	0	1	1	2	2	1	0	1	1	2	26549	0	0	0	0	25994	1.01056					0.989437	1.0214
Q91ZV0	Melanoma inhibitory activity protein 2 OS=Mus musculus OX=10090 GN=Mia2 PE=1 SV=3	Mia2	156.46	0.9	5	1	1	1	1	1	1	0	1	1	1	1	1	1	1	1	1	1	1	1	1	0	0	0	15633	0	9020.9				1.2682		0.731803
Q920B9	FACT complex subunit SPT16 OS=Mus musculus OX=10090 GN=Supt16h PE=1 SV=2	Supt16h	119.82	3.2	5	3	3	2	0	0	1	1	1	2	0	0	1	2	3	2	0	0	1	2	3	33587	0	0	0	0	30455	1.0489					0.951095	1.1028
Q920E5	Farnesyl pyrophosphate synthase OS=Mus musculus OX=10090 GN=Fdps PE=1 SV=1	Fdps	40.581	4.2	5	1	1	1	1	1	0	1	1	1	1	1	0	1	1	1	1	1	0	1	1	0	0	0	0	0	0
Q921F2	TAR DNA-binding protein 43 OS=Mus musculus OX=10090 GN=Tardbp PE=1 SV=1	Tardbp	44.547	7.2	8	2	2	2	0	0	2	2	2	1	1	1	2	2	2	1	1	1	2	2	2	0	0	0	34736	34186	36222				0.991098	0.975405	1.0335
Q921G6	Leucine-rich repeat and calponin homology domain-containing protein 4 OS=Mus musculus OX=10090 GN=Lrch4 PE=1 SV=1	Lrch4	73.162	2.1	2	1	1	1	0	0	0	0	1	1	0	0	1	1	1	1	0	0	1	1	1	0	0	0	0	0	0
Q921H8	3-ketoacyl-CoA thiolase A, peroxisomal OS=Mus musculus OX=10090 GN=Acaa1a PE=1 SV=1	Acaa1a	43.953	25.9	33	7	7	4	7	2	7	6	7	6	7	6	6	6	7	6	7	6	6	6	7	66005	69018	98985	59627	70140	90992	0.870842	0.910594	1.30597	0.786693	0.925397	1.20051	1.06	0.766293
Q921I1	Serotransferrin OS=Mus musculus OX=10090 GN=Tf PE=1 SV=1	Tf	76.723	4.6	6	2	2	1	1	0	1	2	1	1	1	0	1	2	1	1	1	0	1	2	1	0	0	0	0	0	0
Q921I9	Exosome complex component RRP41 OS=Mus musculus OX=10090 GN=Exosc4 PE=1 SV=3	Exosc4	26.249	4.9	1	1	1	0	0	0	1	0	0	0	0	0	1	0	0	0	0	0	1	0	0	0	0	0	0	0	0
Q921J2	GTP-binding protein Rheb OS=Mus musculus OX=10090 GN=Rheb PE=1 SV=1	Rheb	20.451	8.7	4	1	1	1	0	1	1	1	0	1	1	1	1	1	1	1	1	1	1	1	1	0	0	0	0	0	0
Q921J4	Ubiquitin-conjugating enzyme E2 S OS=Mus musculus OX=10090 GN=Ube2s PE=1 SV=1	Ube2s	24.183	35.9	26	7	7	4	3	3	5	6	5	3	4	3	5	6	5	3	4	3	5	6	5	256360	280080	269680	299960	278620	333790	0.895065	0.977882	0.941571	1.04729	0.972784	1.16541	0.8835	0.105432
Q921L3	Calcium load-activated calcium channel OS=Mus musculus OX=10090 GN=Tmco1 PE=1 SV=1	Tmco1	21.175	12.2	1	2	1	0	0	1	0	0	0	0	1	1	0	0	0	0	1	1	0	0	0	0	0	0	0	0	0
Q921M3	Splicing factor 3B subunit 3 OS=Mus musculus OX=10090 GN=Sf3b3 PE=1 SV=1	Sf3b3	135.55	3.3	9	3	3	1	0	3	2	1	2	1	0	3	3	2	3	1	0	3	3	2	3	0	0	98605	77818	77388	64582			1.23878	0.977635	0.972232	0.811349	1.3459
Q921M4	Golgin subfamily A member 2 OS=Mus musculus OX=10090 GN=Golga2 PE=1 SV=3	Golga2	113.28	5.3	9	4	4	1	1	0	3	3	1	1	1	1	3	3	1	1	1	1	3	3	1	0	0	0	9425.2	22898	0				0.583185	1.41681
Q921Q3	Chitobiosyldiphosphodolichol beta-mannosyltransferase OS=Mus musculus OX=10090 GN=Alg1 PE=1 SV=3	Alg1	54.417	4.4	3	1	1	0	1	0	1	1	0	0	1	0	1	1	1	0	1	0	1	1	1	0	0	0	0	0	0
Q921X9	Protein disulfide-isomerase A5 OS=Mus musculus OX=10090 GN=Pdia5 PE=1 SV=1	Pdia5	59.266	14.7	18	5	5	4	2	2	3	3	4	4	3	3	4	4	4	4	3	3	4	4	4	44025	41700	51455	38180	56463	48092	0.943679	0.893843	1.10294	0.818391	1.21029	1.03086	0.9611	0.822975
Q922B2	Aspartate--tRNA ligase, cytoplasmic OS=Mus musculus OX=10090 GN=Dars1 PE=1 SV=2	Dars1	57.147	16.6	23	7	7	5	3	2	5	3	5	5	3	5	6	3	5	5	3	5	6	3	5	44829	51720	61296	55152	44983	66932	0.827836	0.955089	1.13193	1.01847	0.83068	1.236	0.9448	0.740415
Q922D8	C-1-tetrahydrofolate synthase, cytoplasmic OS=Mus musculus OX=10090 GN=Mthfd1 PE=1 SV=4	Mthfd1	101.2	22.6	65	19	19	11	8	11	11	10	14	15	12	12	15	15	18	15	12	12	15	15	18	230390	237570	252770	253250	235820	257770	0.941924	0.971279	1.03342	1.03538	0.964124	1.05387	0.965	0.407646
Q922F4	Tubulin beta-6 chain OS=Mus musculus OX=10090 GN=Tubb6 PE=1 SV=1	Tubb6	50.09	49	21	18	6	4	4	2	3	4	4	15	13	11	16	13	14	4	4	2	4	3	4	147410	197540	244140	109680	176360	177160	0.84051	1.12634	1.39205	0.625379	1.00558	1.01014	1.2718	0.32329
Q922H2	[Pyruvate dehydrogenase (acetyl-transferring)] kinase isozyme 3, mitochondrial OS=Mus musculus OX=10090 GN=Pdk3 PE=1 SV=1	Pdk3	47.922	7.5	5	2	2	1	0	1	1	1	1	1	0	1	2	1	1	1	0	1	2	1	1	0	0	0	0	0	0
Q922H4	Mannose-1-phosphate guanyltransferase alpha OS=Mus musculus OX=10090 GN=Gmppa PE=1 SV=1	Gmppa	46.244	5	1	1	1	0	0	1	0	0	0	0	0	1	0	0	0	0	0	1	0	0	0	0	0	0	0	0	0
Q922J9	Fatty acyl-CoA reductase 1 OS=Mus musculus OX=10090 GN=Far1 PE=1 SV=1	Far1	59.434	2.5	1	1	1	1	0	0	0	0	0	1	0	0	0	0	0	1	0	0	0	0	0	0	0	0	0	0	0
Q922Q4	Pyrroline-5-carboxylate reductase 2 OS=Mus musculus OX=10090 GN=Pycr2 PE=1 SV=1	Pycr2	33.659	5	4	1	1	1	1	1	0	0	1	1	1	1	0	0	1	1	1	1	0	0	1	0	0	0	0	0	0
Q922Q8	Leucine-rich repeat-containing protein 59 OS=Mus musculus OX=10090 GN=Lrrc59 PE=1 SV=1	Lrrc59	34.877	21.5	16	5	5	2	5	1	3	3	2	4	4	3	3	3	3	4	4	3	3	3	3	53215	70709	29058	79865	75833	76153	0.829685	1.10244	0.453048	1.24519	1.18233	1.18731	0.6598	0.141869
Q922R8	Protein disulfide-isomerase A6 OS=Mus musculus OX=10090 GN=Pdia6 PE=1 SV=3	Pdia6	48.1	34.3	50	11	11	7	6	8	10	11	8	6	9	6	9	11	9	6	9	6	9	11	9	671550	637690	764450	682970	683910	728690	0.96643	0.917702	1.10012	0.982865	0.984218	1.04866	0.9896	0.833936
Q922S8	Kinesin-like protein KIF2C OS=Mus musculus OX=10090 GN=Kif2c PE=1 SV=1	Kif2c	81.084	3.6	6	2	2	2	1	1	0	1	1	2	1	2	1	1	1	2	1	2	1	1	1	36441	0	71292	0	0	0	0.676506		1.32349
Q922V4	Pleiotropic regulator 1 OS=Mus musculus OX=10090 GN=Plrg1 PE=1 SV=1	Plrg1	56.937	4.5	1	1	1	1	0	0	0	0	0	1	0	0	0	0	0	1	0	0	0	0	0	0	0	0	0	0	0
Q923A2	Protein Spindly OS=Mus musculus OX=10090 GN=Spdl1 PE=1 SV=2	Spdl1	70.236	5.6	3	3	3	0	0	1	1	0	1	1	0	2	2	0	1	1	0	2	2	0	1	0	0	0	0	0	0
Q923Q2	StAR-related lipid transfer protein 13 OS=Mus musculus OX=10090 GN=Stard13 PE=1 SV=5	Stard13	125.06	4	5	4	4	2	1	1	1	0	0	2	3	1	1	2	0	2	3	1	1	2	0	0	0	0	0	0	0
Q923T9	Calcium/calmodulin-dependent protein kinase type II subunit gamma OS=Mus musculus OX=10090 GN=Camk2g PE=1 SV=1	Camk2g	59.606	14.9	23	5	5	2	2	3	5	6	5	3	2	3	5	5	4	3	2	3	5	5	4	136650	145450	122860	132790	153440	139880	0.986559	1.05009	0.887001	0.958692	1.10778	1.00988	0.9504	0.47183
Q924C1	Exportin-5 OS=Mus musculus OX=10090 GN=Xpo5 PE=1 SV=1	Xpo5	136.97	2.9	3	2	2	0	0	2	0	1	0	1	1	2	0	1	0	1	1	2	0	1	0	0	0	0	0	0	0
Q924M7	Mannose-6-phosphate isomerase OS=Mus musculus OX=10090 GN=Mpi PE=1 SV=1	Mpi	46.575	3.8	1	1	1	0	0	0	1	0	0	0	0	1	1	0	0	0	0	1	1	0	0	0	0	0	0	0	0
Q924S2	Inactive 2'-5' oligoadenylate synthetase 1C OS=Mus musculus OX=10090 GN=Oas1c PE=2 SV=1	Oas1c	42.911	44.8	42	17	11	8	7	2	8	8	9	14	15	9	16	15	15	10	9	5	10	10	9	1086600	1034100	879630	1065800	1185400	1164900	1.01608	0.966986	0.822542	0.996629	1.10847	1.0893	0.8783	0.138278
Q925E7	Serine/threonine-protein phosphatase 2A 55 kDa regulatory subunit B delta isoform OS=Mus musculus OX=10090 GN=Ppp2r2d PE=1 SV=1	Ppp2r2d	51.957	2.4	3	1	1	0	1	0	1	1	0	0	1	0	1	1	1	0	1	0	1	1	1	0	0	0	0	0	0
Q925U0	Oocyte-secreted protein 1 OS=Mus musculus OX=10090 GN=Oosp1 PE=2 SV=1	Oosp1	23.013	8.9	5	2	2	1	1	1	0	1	1	1	2	2	2	1	2	1	2	2	2	1	2	0	352470	350190	0	0	265150		1.09258	1.08551			0.821907	1.325
Q93092	Transaldolase OS=Mus musculus OX=10090 GN=Taldo1 PE=1 SV=2	Taldo1	37.387	10.7	11	3	3	3	2	1	2	2	1	3	2	1	2	2	2	3	2	1	2	2	2	48681	35408	0	43548	26408	24039	1.3668	0.994138		1.22268	0.741448	0.674934	1.3419	0.318979
Q99020	Heterogeneous nuclear ribonucleoprotein A/B OS=Mus musculus OX=10090 GN=Hnrnpab PE=1 SV=1	Hnrnpab	30.831	11.2	4	2	2	1	1	1	1	0	0	2	1	1	1	1	1	2	1	1	1	1	1	0	0	0	0	0	0
Q99104	Unconventional myosin-Va OS=Mus musculus OX=10090 GN=Myo5a PE=1 SV=2	Myo5a	215.54	3.2	3	5	2	0	0	0	2	1	0	2	4	1	5	4	4	0	1	0	2	1	2	0	0	0	16157	0	18495				0.932529		1.06747
Q99J36	THUMP domain-containing protein 1 OS=Mus musculus OX=10090 GN=Thumpd1 PE=1 SV=1	Thumpd1	38.884	4.3	3	1	1	1	1	1	0	0	0	1	1	1	0	0	0	1	1	1	0	0	0	0	0	0	0	0	0
Q99J39	Malonyl-CoA decarboxylase, mitochondrial OS=Mus musculus OX=10090 GN=Mlycd PE=1 SV=1	Mlycd	54.735	10.4	9	3	3	2	2	0	1	2	2	2	3	0	1	2	2	2	3	0	1	2	2	74843	56022	0	0	53964	77546	1.14101	0.854075			0.8227	1.18222	0.9951	0.99703
Q99J77	Sialic acid synthase OS=Mus musculus OX=10090 GN=Nans PE=1 SV=1	Nans	40.024	7.8	13	2	2	2	3	2	2	2	2	1	1	1	2	2	1	1	1	1	2	2	1	58884	43899	45003	62012	75357	73233	0.985814	0.734941	0.753424	1.03818	1.2616	1.22604	0.7017	0.0325057
Q99J83	Autophagy protein 5 OS=Mus musculus OX=10090 GN=Atg5 PE=1 SV=1	Atg5	32.402	38.5	34	9	9	5	8	3	5	8	5	6	7	3	6	8	6	6	7	3	6	8	6	174880	232500	256870	181000	186260	210310	0.844953	1.12335	1.2411	0.874523	0.899937	1.01614	1.1501	0.356708
Q99J99	3-mercaptopyruvate sulfurtransferase OS=Mus musculus OX=10090 GN=Mpst PE=1 SV=4	Mpst	33.097	26.6	10	5	5	4	2	0	2	1	1	5	2	3	4	4	2	5	2	3	4	4	2	77462	84142	85571	80169	40862	84258	1.0272	1.11578	1.13473	1.0631	0.54186	1.11732	1.204	0.375592
Q99JB2	Stomatin-like protein 2, mitochondrial OS=Mus musculus OX=10090 GN=Stoml2 PE=1 SV=1	Stoml2	38.384	30	28	7	7	4	6	2	5	7	4	4	6	4	6	7	5	4	6	4	6	7	5	211520	214230	154650	201620	188780	171990	1.11054	1.12477	0.81196	1.05857	0.991153	0.903001	1.032	0.854473
Q99JI4	26S proteasome non-ATPase regulatory subunit 6 OS=Mus musculus OX=10090 GN=Psmd6 PE=1 SV=1	Psmd6	45.536	21.9	17	7	7	4	2	2	1	4	4	5	4	3	3	4	4	5	4	3	3	4	4	75553	108790	141910	90958	101120	117170	0.713324	1.02713	1.33983	0.858768	0.954711	1.10624	1.055	0.899928
Q99JI6	Ras-related protein Rap-1b OS=Mus musculus OX=10090 GN=Rap1b PE=1 SV=2	Rap1b	20.825	28.3	13	5	5	3	2	3	2	2	1	3	4	3	2	3	1	3	4	3	2	3	1	48706	46621	75904	58218	46483	0	0.882573	0.844791	1.37541	1.05493	0.842291		1.0903	0.777015
Q99JW2	Aminoacylase-1 OS=Mus musculus OX=10090 GN=Acy1 PE=1 SV=1	Acy1	45.78	4.9	2	1	1	1	0	0	1	0	0	1	1	1	1	0	0	1	1	1	1	0	0	0	0	0	0	0	0
Q99JX3	Golgi reassembly-stacking protein 2 OS=Mus musculus OX=10090 GN=Gorasp2 PE=1 SV=3	Gorasp2	47.038	7.3	4	2	2	1	0	0	2	1	0	1	2	0	2	1	0	1	2	0	2	1	0	0	63985	0	64516	0	0		0.995868		1.00413			0.9918
Q99JX4	Eukaryotic translation initiation factor 3 subunit M OS=Mus musculus OX=10090 GN=Eif3m PE=1 SV=1	Eif3m	42.516	9.9	9	2	2	1	1	1	2	2	2	1	1	1	2	2	2	1	1	1	2	2	2	0	0	0	27018	50291	81277				0.511104	0.951364	1.53753
Q99JY0	Trifunctional enzyme subunit beta, mitochondrial OS=Mus musculus OX=10090 GN=Hadhb PE=1 SV=1	Hadhb	51.386	14.3	17	6	6	1	1	3	6	3	3	2	4	3	6	5	6	2	4	3	6	5	6	125540	134850	175930	139130	131730	134580	0.894839	0.9612	1.25402	0.991708	0.938961	0.959276	1.0762	0.577831
Q99JY8	Phospholipid phosphatase 3 OS=Mus musculus OX=10090 GN=Plpp3 PE=1 SV=1	Plpp3	35.216	6.4	6	1	1	1	1	1	1	1	1	1	1	1	1	1	1	1	1	1	1	1	1	0	0	0	0	0	0
Q99JY9	Actin-related protein 3 OS=Mus musculus OX=10090 GN=Actr3 PE=1 SV=3	Actr3	47.357	12.2	10	3	3	2	1	2	1	2	2	3	1	2	1	2	2	3	1	2	1	2	2	31780	0	121960	0	92936	76420	0.393443		1.50989		1.15057	0.946097	0.9078	0.699456
Q99K01	Pyridoxal-dependent decarboxylase domain-containing protein 1 OS=Mus musculus OX=10090 GN=Pdxdc1 PE=1 SV=2	Pdxdc1	87.334	10.4	15	6	6	4	3	3	2	1	2	5	3	4	2	1	4	5	3	4	2	1	4	55823	56693	75751	48774	0	62710	0.931156	0.945668	1.26357	0.813575		1.04604	1.1258	0.517048
Q99K23	Ufm1-specific protease 2 OS=Mus musculus OX=10090 GN=Ufsp2 PE=1 SV=1	Ufsp2	52.515	2.2	6	1	1	1	1	1	1	1	1	1	1	1	1	1	1	1	1	1	1	1	1	0	0	0	0	0	0
Q99K43	Protein regulator of cytokinesis 1 OS=Mus musculus OX=10090 GN=Prc1 PE=1 SV=2	Prc1	70.289	10.9	8	6	6	2	2	2	1	1	0	3	3	4	2	2	1	3	3	4	2	2	1	81383	151920	155700	0	37077	0	0.764016	1.42621	1.4617		0.348075		3.4973
Q99K67	Alpha-aminoadipic semialdehyde synthase, mitochondrial OS=Mus musculus OX=10090 GN=Aass PE=1 SV=1	Aass	102.97	34.8	119	28	28	25	19	13	17	24	21	22	18	15	18	22	21	22	18	15	18	22	21	507000	455720	669370	329440	442120	407400	1.08216	0.972704	1.42873	0.703168	0.943676	0.869568	1.3843	0.091306
Q99K70	Ras-related GTP-binding protein C OS=Mus musculus OX=10090 GN=Rragc PE=1 SV=1	Rragc	44.12	25.1	33	9	9	6	4	3	8	7	5	5	5	5	8	8	5	5	5	5	8	8	5	76758	70377	73991	52644	61354	61507	1.16115	1.06462	1.11929	0.796367	0.928127	0.930442	1.2599	0.0152393
Q99KE1	NAD-dependent malic enzyme, mitochondrial OS=Mus musculus OX=10090 GN=Me2 PE=1 SV=1	Me2	65.798	30.2	38	12	12	10	5	8	4	6	5	9	6	9	7	8	7	9	6	9	7	8	7	214700	173910	240770	175760	209080	222250	1.04184	0.843902	1.16834	0.85288	1.01457	1.07847	1.0367	0.800347
Q99KF1	Transmembrane emp24 domain-containing protein 9 OS=Mus musculus OX=10090 GN=Tmed9 PE=1 SV=2	Tmed9	27.127	14.5	7	3	3	2	1	1	1	1	1	2	2	2	1	1	1	2	2	2	1	1	1	30421	0	40280	0	0	0	0.860554		1.13945
Q99KI0	Aconitate hydratase, mitochondrial OS=Mus musculus OX=10090 GN=Aco2 PE=1 SV=1	Aco2	85.462	21.7	30	11	11	4	6	3	8	5	4	6	7	9	8	7	6	6	7	9	8	7	6	187500	190610	187600	194370	160960	157050	1.04351	1.06082	1.04407	1.08175	0.895806	0.874046	1.1041	0.199892
Q99KJ8	Dynactin subunit 2 OS=Mus musculus OX=10090 GN=Dctn2 PE=1 SV=3	Dctn2	44.116	26.6	20	8	8	5	0	3	5	3	4	6	0	5	6	4	7	6	0	5	6	4	7	72267	0	83764	69842	57933	95330	0.953049		1.10467	0.921068	0.764013	1.2572	1.049	0.755864
Q99KK2	N-acylneuraminate cytidylyltransferase OS=Mus musculus OX=10090 GN=Cmas PE=1 SV=2	Cmas	48.057	13.4	11	5	5	0	0	0	4	3	4	0	0	0	5	5	4	0	0	0	5	5	4	0	0	0	121190	113730	103620				1.07394	1.00783	0.918237
Q99KK7	Dipeptidyl peptidase 3 OS=Mus musculus OX=10090 GN=Dpp3 PE=1 SV=2	Dpp3	82.897	9.9	13	4	4	3	2	2	2	2	2	3	2	2	3	2	3	3	2	2	3	2	3	679930	794670	750220	546670	1028800	579150	0.93153	1.08873	1.02783	0.748959	1.40949	0.793458	1.0326	0.74234
Q99KN1	Arrestin domain-containing protein 1 OS=Mus musculus OX=10090 GN=Arrdc1 PE=1 SV=2	Arrdc1	46.329	8.3	12	3	3	0	2	3	2	3	2	0	2	2	1	3	3	0	2	2	1	3	3	0	26076	33023	36837	33627	28923		0.822659	1.04183	1.16215	1.06088	0.912478	0.892	0.425866
Q99KN2	Probable cytosolic iron-sulfur protein assembly protein CIAO1 OS=Mus musculus OX=10090 GN=Ciao1 PE=1 SV=1	Ciao1	37.632	25.7	13	5	5	1	2	3	3	2	2	3	3	4	3	3	3	3	3	4	3	3	3	81886	87287	98205	87450	118470	109670	0.842784	0.898372	1.01074	0.900049	1.21931	1.12874	0.8472	0.202773
Q99KN9	Clathrin interactor 1 OS=Mus musculus OX=10090 GN=Clint1 PE=1 SV=2	Clint1	68.512	3.8	6	2	2	0	1	2	1	1	1	0	1	2	1	1	1	0	1	2	1	1	1	0	0	0	0	0	0
Q99KP3	Lambda-crystallin homolog OS=Mus musculus OX=10090 GN=Cryl1 PE=1 SV=3	Cryl1	35.208	67.7	103	19	19	16	17	16	20	20	14	14	15	14	17	16	13	14	15	14	17	16	13	1793900	2295100	2082400	2377300	2146900	2238800	0.832153	1.06465	0.965982	1.10278	0.995902	1.03853	0.9125	0.284347
Q99KP6	Pre-mRNA-processing factor 19 OS=Mus musculus OX=10090 GN=Prpf19 PE=1 SV=1	Prpf19	55.238	17.9	10	5	4	2	2	1	2	1	2	2	4	2	2	2	4	2	3	2	2	2	3	100000	109550	0	87436	37892	133000	1.06865	1.17071		0.934389	0.404935	1.42131	1.2168	0.552283
Q99KR6	E3 ubiquitin-protein ligase RNF34 OS=Mus musculus OX=10090 GN=Rnf34 PE=1 SV=1	Rnf34	42.03	7.2	5	2	2	1	1	1	1	1	0	1	1	2	2	2	1	1	1	2	2	2	1	0	0	105450	28513	58018	0			1.64782	0.44556	0.906621		2.4373
Q99KV1	DnaJ homolog subfamily B member 11 OS=Mus musculus OX=10090 GN=Dnajb11 PE=1 SV=1	Dnajb11	40.555	17.6	20	5	5	3	2	3	4	4	4	4	3	3	5	5	4	4	3	3	5	5	4	90620	137970	146640	114830	141100	130830	0.713553	1.08639	1.15466	0.904185	1.11104	1.03017	0.9702	0.781183
Q99KX1	Myeloid leukemia factor 2 OS=Mus musculus OX=10090 GN=Mlf2 PE=1 SV=1	Mlf2	28.055	10.9	1	1	1	0	0	0	0	1	0	0	0	1	0	1	1	0	0	1	0	1	1	0	0	0	0	0	0
Q99KY4	Cyclin-G-associated kinase OS=Mus musculus OX=10090 GN=Gak PE=1 SV=2	Gak	143.64	1.4	2	2	2	0	1	0	1	0	0	0	1	1	1	1	2	0	1	1	1	1	2	0	0	0	0	0	0
Q99L04	Dehydrogenase/reductase SDR family member 1 OS=Mus musculus OX=10090 GN=Dhrs1 PE=1 SV=1	Dhrs1	34.005	14.1	14	4	4	1	2	1	4	3	3	2	3	1	4	4	4	2	3	1	4	4	4	37444	32577	0	40399	39650	39901	0.985519	0.85742		1.06329	1.04358	1.05019	0.8756	0.081673
Q99L13	3-hydroxyisobutyrate dehydrogenase, mitochondrial OS=Mus musculus OX=10090 GN=Hibadh PE=1 SV=1	Hibadh	35.44	12.8	13	3	3	1	3	1	2	3	3	2	3	1	2	3	3	2	3	1	2	3	3	94787	228510	0	177890	240860	226920	0.489114	1.17914		0.917936	1.24287	1.17094	0.7511	0.365054
Q99L45	Eukaryotic translation initiation factor 2 subunit 2 OS=Mus musculus OX=10090 GN=Eif2s2 PE=1 SV=1	Eif2s2	38.092	17.2	31	6	6	6	2	4	5	7	7	5	3	4	4	5	6	5	3	4	4	5	6	135610	139500	155290	114580	151430	138380	0.974688	1.00265	1.11614	0.823536	1.08839	0.994597	1.0643	0.505068
Q99L47	Hsc70-interacting protein OS=Mus musculus OX=10090 GN=St13 PE=1 SV=1	St13	41.655	24	53	10	10	9	8	5	8	14	9	8	10	9	9	10	10	8	10	9	9	10	10	854420	909930	852010	932140	866120	854440	0.972948	1.03616	0.970203	1.06145	0.986271	0.972971	0.9863	0.715263
Q99LB6	Methionine adenosyltransferase 2 subunit beta OS=Mus musculus OX=10090 GN=Mat2b PE=1 SV=1	Mat2b	37.392	30.8	41	10	10	6	3	6	7	10	9	7	5	6	9	9	8	7	5	6	9	9	8	462670	462450	458370	508020	515170	506320	0.952976	0.952523	0.944119	1.04638	1.06111	1.04288	0.9045	8.07423e-05
Q99LC3	NADH dehydrogenase [ubiquinone] 1 alpha subcomplex subunit 10, mitochondrial OS=Mus musculus OX=10090 GN=Ndufa10 PE=1 SV=1	Ndufa10	40.603	14.6	6	4	4	0	0	1	2	2	1	1	0	1	3	2	2	1	0	1	3	2	2	0	0	0	89869	39817	86872				1.24496	0.551589	1.20345
Q99LC5	Electron transfer flavoprotein subunit alpha, mitochondrial OS=Mus musculus OX=10090 GN=Etfa PE=1 SV=2	Etfa	35.009	22.5	19	6	6	3	3	2	3	4	4	4	3	2	4	4	5	4	3	2	4	4	5	48690	34871	0	32910	50524	44192	1.15277	0.825595		0.779167	1.19619	1.04628	0.9821	0.941543
Q99LC9	Peroxisome assembly factor 2 OS=Mus musculus OX=10090 GN=Pex6 PE=1 SV=1	Pex6	104.55	1.7	5	1	1	1	1	1	1	0	1	1	1	1	1	0	1	1	1	1	1	0	1	0	0	0	0	0	0
Q99LD4	COP9 signalosome complex subunit 1 OS=Mus musculus OX=10090 GN=Gps1 PE=1 SV=1	Gps1	53.442	30.1	32	12	12	3	3	5	7	10	4	5	3	4	11	11	8	5	3	4	11	11	8	151080	187720	304380	232730	319400	272910	0.617401	0.767133	1.24387	0.95107	1.30525	1.11527	0.7796	0.276625
Q99LD9	Translation initiation factor eIF-2B subunit beta OS=Mus musculus OX=10090 GN=Eif2b2 PE=1 SV=1	Eif2b2	38.897	5.1	3	1	1	0	1	0	1	1	0	1	1	0	1	1	1	1	1	0	1	1	1	0	0	0	0	0	0
Q99LF4	RNA-splicing ligase RtcB homolog OS=Mus musculus OX=10090 GN=Rtcb PE=1 SV=1	Rtcb	55.249	12.7	9	4	4	2	1	1	2	1	2	3	3	3	2	2	3	3	3	3	2	2	3	34402	25961	36474	37822	30980	28151	1.06513	0.803788	1.12928	1.17102	0.959183	0.871593	0.9988	0.977068
Q99LG4	Tetratricopeptide repeat protein 5 OS=Mus musculus OX=10090 GN=Ttc5 PE=1 SV=2	Ttc5	48.795	9.5	11	3	3	1	1	2	3	2	2	1	1	2	2	2	2	1	1	2	2	2	2	0	0	0	48219	57972	87923				0.745217	0.895948	1.35884
Q99LR1	Lysophosphatidylserine lipase ABHD12 OS=Mus musculus OX=10090 GN=Abhd12 PE=1 SV=2	Abhd12	45.269	26.4	37	6	6	6	5	7	8	3	8	5	2	5	5	2	6	5	2	5	5	2	6	77669	100880	114410	90193	123610	131340	0.730313	0.948563	1.07578	0.848074	1.16229	1.23497	0.8488	0.372534
Q99LT0	Protein dpy-30 homolog OS=Mus musculus OX=10090 GN=Dpy30 PE=1 SV=1	Dpy30	11.213	25.3	2	2	2	0	2	0	0	0	0	0	2	0	0	0	1	0	2	0	0	0	1	0	0	0	0	0	0
Q99LX0	Parkinson disease protein 7 homolog OS=Mus musculus OX=10090 GN=Park7 PE=1 SV=1	Park7	20.021	39.2	24	6	6	2	4	2	6	4	6	2	5	3	5	5	6	2	5	3	5	5	6	294490	349180	414280	315260	312970	368200	0.860084	1.01981	1.20994	0.920745	0.914057	1.07536	1.0617	0.659909
Q99M01	Phenylalanine--tRNA ligase, mitochondrial OS=Mus musculus OX=10090 GN=Fars2 PE=1 SV=1	Fars2	52.336	14.9	7	5	5	0	0	1	0	3	3	0	0	1	0	3	4	0	0	1	0	3	4	0	0	0	0	15731	18417					0.921342	1.07866
Q99M08	Uncharacterized protein C4orf3 homolog OS=Mus musculus OX=10090 PE=1 SV=1	--	7.4043	21.5	1	1	1	0	0	0	1	0	0	0	0	1	1	0	0	0	0	1	1	0	0	0	0	0	0	0	0
Q99M28	RNA-binding protein with serine-rich domain 1 OS=Mus musculus OX=10090 GN=Rnps1 PE=1 SV=1	Rnps1	34.208	4.9	2	1	1	1	1	0	0	0	0	1	1	0	0	1	0	1	1	0	0	1	0	0	0	0	0	0	0
Q99M87	DnaJ homolog subfamily A member 3, mitochondrial OS=Mus musculus OX=10090 GN=Dnaja3 PE=1 SV=1	Dnaja3	52.443	21.2	24	7	7	6	1	5	4	2	6	6	5	5	5	3	5	6	5	5	5	3	5	187370	212090	257420	223250	233360	257520	0.819994	0.928177	1.12656	0.977017	1.02126	1.12699	0.9198	0.423938
Q99MB7	RING finger protein 141 OS=Mus musculus OX=10090 GN=Rnf141 PE=1 SV=2	Rnf141	25.529	5.7	5	1	1	1	1	1	1	0	1	1	1	1	1	0	1	1	1	1	1	0	1	0	0	0	0	0	0
Q99MD9	Nuclear autoantigenic sperm protein OS=Mus musculus OX=10090 GN=Nasp PE=1 SV=2	Nasp	83.953	18.1	44	11	11	5	8	5	7	10	9	6	6	5	7	10	8	6	6	5	7	10	8	195480	201960	187930	172070	184980	173200	1.05133	1.08618	1.01072	0.925423	0.994855	0.9315	1.104	0.0334179
Q99MN1	Lysine--tRNA ligase OS=Mus musculus OX=10090 GN=Kars1 PE=1 SV=1	Kars1	67.839	4.7	8	2	2	2	0	1	2	2	1	2	0	1	2	2	2	2	0	1	2	2	2	36663	0	0	32268	18691	24855	1.30384			1.14754	0.664705	0.883914	1.4508
Q99MN9	Propionyl-CoA carboxylase beta chain, mitochondrial OS=Mus musculus OX=10090 GN=Pccb PE=1 SV=2	Pccb	58.408	12.6	9	5	5	2	1	1	2	1	2	3	2	2	2	2	2	3	2	2	2	2	2	0	0	0	0	54148	65073					0.908363	1.09164
Q99MR3	Solute carrier family 12 member 9 OS=Mus musculus OX=10090 GN=Slc12a9 PE=1 SV=2	Slc12a9	96.329	13.6	28	9	9	5	3	6	4	7	3	5	3	6	4	7	6	5	3	6	4	7	6	110410	81388	103610	108640	107660	89372	1.10212	0.812418	1.03424	1.08445	1.07467	0.892114	0.9664	0.74906
Q99MV1	Tudor domain-containing protein 1 OS=Mus musculus OX=10090 GN=Tdrd1 PE=1 SV=2	Tdrd1	129.69	4.4	6	3	3	0	0	1	4	0	1	0	0	1	3	0	2	0	0	1	3	0	2	0	0	0	27076	0	31555				0.923607		1.07639
Q99MZ7	Peroxisomal trans-2-enoyl-CoA reductase OS=Mus musculus OX=10090 GN=Pecr PE=1 SV=1	Pecr	32.41	35.3	74	11	11	11	16	8	15	10	14	9	11	6	11	11	9	9	11	6	11	11	9	2282700	2220600	2428500	2529700	2436100	2372000	0.959817	0.933705	1.02112	1.06367	1.02432	0.997365	0.9447	0.15171
Q99NB9	Splicing factor 3B subunit 1 OS=Mus musculus OX=10090 GN=Sf3b1 PE=1 SV=1	Sf3b1	145.81	3	7	3	3	3	1	0	1	1	1	3	1	1	1	1	1	3	1	1	1	1	1	0	0	0	0	0	0
Q99P30	Peroxisomal coenzyme A diphosphatase NUDT7 OS=Mus musculus OX=10090 GN=Nudt7 PE=1 SV=2	Nudt7	26.856	10.2	5	2	2	1	0	2	1	1	0	1	0	2	1	1	0	1	0	2	1	1	0	0	0	0	0	0	0
Q99P31	Hsp70-binding protein 1 OS=Mus musculus OX=10090 GN=Hspbp1 PE=1 SV=1	Hspbp1	39.166	10.1	2	2	2	0	0	0	0	1	1	0	1	0	1	1	1	0	1	0	1	1	1	0	0	0	0	0	0
Q99P69	Kinetochore protein Nuf2 OS=Mus musculus OX=10090 GN=Nuf2 PE=1 SV=2	Nuf2	54.594	2.6	1	1	1	1	0	0	0	0	0	1	0	0	0	0	1	1	0	0	0	0	1	0	0	0	0	0	0
Q99P88	Nuclear pore complex protein Nup155 OS=Mus musculus OX=10090 GN=Nup155 PE=1 SV=1	Nup155	155.12	1.9	8	2	2	0	1	2	2	1	2	1	1	2	2	1	2	1	1	2	2	1	2	0	0	17258	8304.4	0	17165			1.21173	0.583073		1.2052	1.3552
Q99PI5	Phosphatidate phosphatase LPIN2 OS=Mus musculus OX=10090 GN=Lpin2 PE=1 SV=2	Lpin2	99.611	13.5	28	10	10	5	2	3	8	5	5	4	4	2	6	4	6	4	4	2	6	4	6	103910	110400	198920	162340	145020	135040	0.728656	0.774166	1.3949	1.13839	1.01693	0.946951	0.9341	0.632627
Q99PQ2	E3 ubiquitin-protein ligase TRIM11 OS=Mus musculus OX=10090 GN=Trim11 PE=1 SV=1	Trim11	52.579	3.9	2	1	1	1	0	1	0	0	0	1	0	1	0	0	0	1	0	1	0	0	0	0	0	0	0	0	0
Q99PT1	Rho GDP-dissociation inhibitor 1 OS=Mus musculus OX=10090 GN=Arhgdia PE=1 SV=3	Arhgdia	23.407	44.6	27	6	6	5	3	3	5	6	5	5	5	4	4	5	5	5	5	4	4	5	5	987820	1025400	1266200	869970	945950	960200	0.97876	1.01599	1.25459	0.861991	0.937274	0.951393	1.1813	0.124211
Q99PV0	Pre-mRNA-processing-splicing factor 8 OS=Mus musculus OX=10090 GN=Prpf8 PE=1 SV=2	Prpf8	273.61	1.5	4	3	3	0	1	1	1	0	1	1	2	1	1	2	3	1	2	1	1	2	3	0	0	0	0	0	0
Q9CPN8	Insulin-like growth factor 2 mRNA-binding protein 3 OS=Mus musculus OX=10090 GN=Igf2bp3 PE=1 SV=1	Igf2bp3	63.574	14.3	20	6	5	3	3	3	4	3	4	4	5	4	6	3	6	3	4	3	5	3	5	561150	477850	387200	510830	574360	430660	1.14441	0.974525	0.789653	1.04178	1.17135	0.878286	0.9409	0.65571
Q9CPP0	Nucleoplasmin-3 OS=Mus musculus OX=10090 GN=Npm3 PE=1 SV=3	Npm3	19.023	9.1	5	1	1	1	1	1	0	1	1	1	1	1	0	1	1	1	1	1	0	1	1	0	0	0	0	0	0
Q9CPP6	NADH dehydrogenase [ubiquinone] 1 alpha subcomplex subunit 5 OS=Mus musculus OX=10090 GN=Ndufa5 PE=1 SV=3	Ndufa5	13.36	13.8	4	1	1	1	0	1	0	1	1	1	0	1	1	1	1	1	0	1	1	1	1	0	0	0	0	0	0
Q9CPQ1	Cytochrome c oxidase subunit 6C OS=Mus musculus OX=10090 GN=Cox6c PE=1 SV=3	Cox6c	8.4689	25	6	2	2	2	0	0	2	1	1	2	0	0	2	1	1	2	0	0	2	1	1	51064	0	0	35052	0	0	1.18593			0.814065			1.4568
Q9CPR4	60S ribosomal protein L17 OS=Mus musculus OX=10090 GN=Rpl17 PE=1 SV=3	Rpl17	21.423	14.1	9	2	2	2	1	1	1	2	2	2	2	2	2	2	2	2	2	2	2	2	2	76424	68735	56481	51445	52426	26905	1.37943	1.24064	1.01946	0.928565	0.946272	0.485626	1.5419	0.118147
Q9CPU0	Lactoylglutathione lyase OS=Mus musculus OX=10090 GN=Glo1 PE=1 SV=3	Glo1	20.809	33.2	12	5	5	3	2	1	2	2	2	3	4	3	4	3	3	3	4	3	4	3	3	88209	79673	82666	74992	94425	83455	1.05132	0.949581	0.985253	0.89379	1.1254	0.994657	0.9908	0.941632
Q9CPU4	Microsomal glutathione S-transferase 3 OS=Mus musculus OX=10090 GN=Mgst3 PE=1 SV=1	Mgst3	16.958	58.8	17	4	4	3	1	4	2	3	4	2	2	3	2	3	3	2	2	3	2	3	3	88407	32017	104490	74962	175610	88681	0.940222	0.340506	1.11127	0.797232	1.86764	0.943136	0.663	0.368609
Q9CPV4	Glyoxalase domain-containing protein 4 OS=Mus musculus OX=10090 GN=Glod4 PE=1 SV=1	Glod4	33.316	17.8	13	4	4	2	1	3	1	3	3	2	1	4	1	3	3	2	1	4	1	3	3	38682	0	44431	0	34359	44414	0.955784		1.09783		0.848968	1.09741	1.0551	0.723066
Q9CQ22	Ragulator complex protein LAMTOR1 OS=Mus musculus OX=10090 GN=Lamtor1 PE=1 SV=1	Lamtor1	17.749	35.4	14	3	3	3	2	3	3	0	3	2	1	2	2	1	2	2	1	2	2	1	2	74195	0	110320	0	0	0	0.804216		1.19578
Q9CQ26	STAM-binding protein OS=Mus musculus OX=10090 GN=Stambp PE=1 SV=1	Stambp	48.513	14.4	13	4	4	2	2	2	2	2	3	3	2	2	2	2	3	3	2	2	2	2	3	41280	47991	48688	37031	49635	51078	0.898358	1.04441	1.05957	0.805889	1.08018	1.11159	1.0016	0.941601
Q9CQ36	DNA polymerase epsilon subunit 4 OS=Mus musculus OX=10090 GN=Pole4 PE=1 SV=1	Pole4	12.24	55.9	9	3	3	1	2	1	3	1	1	2	2	1	3	1	1	2	2	1	3	1	1	192890	195850	0	122600	0	0	1.13167	1.14904		0.719287			1.5854
Q9CQ48	NudC domain-containing protein 2 OS=Mus musculus OX=10090 GN=Nudcd2 PE=1 SV=1	Nudcd2	17.66	17.8	3	2	2	2	0	0	1	0	0	2	0	0	1	0	0	2	0	0	1	0	0	0	0	0	0	0	0
Q9CQ54	NADH dehydrogenase [ubiquinone] 1 subunit C2 OS=Mus musculus OX=10090 GN=Ndufc2 PE=1 SV=1	Ndufc2	14.164	11.7	6	2	2	1	1	1	1	1	1	1	1	1	1	1	1	1	1	1	1	1	1	0	0	0	0	0	0
Q9CQ60	6-phosphogluconolactonase OS=Mus musculus OX=10090 GN=Pgls PE=1 SV=1	Pgls	27.254	49.8	24	8	8	5	4	2	5	5	3	5	5	5	5	7	6	5	5	5	5	7	6	153840	197760	149180	140250	148150	167660	0.964675	1.24008	0.935454	0.879457	0.928995	1.05134	1.0981	0.443159
Q9CQ65	S-methyl-5'-thioadenosine phosphorylase OS=Mus musculus OX=10090 GN=Mtap PE=1 SV=1	Mtap	31.062	25.8	14	5	5	2	3	2	4	1	2	2	3	2	3	2	3	2	3	2	3	2	3	0	39872	0	0	52491	56622		0.802873			1.05697	1.14016	0.7308
Q9CQ69	Cytochrome b-c1 complex subunit 8 OS=Mus musculus OX=10090 GN=Uqcrq PE=1 SV=3	Uqcrq	9.7681	26.8	10	2	2	0	2	2	2	2	2	0	2	1	2	2	2	0	2	1	2	2	2	0	95596	102610	125730	128410	120310		0.834672	0.895913	1.09778	1.12118	1.05046	0.794	0.00779629
Q9CQ71	Replication protein A 14 kDa subunit OS=Mus musculus OX=10090 GN=Rpa3 PE=1 SV=1	Rpa3	13.584	27.3	9	2	2	2	1	1	1	2	2	2	2	1	2	2	2	2	2	1	2	2	2	130770	43348	0	95495	143350	112890	1.24341	0.412168		0.908001	1.36302	1.0734	0.7425	0.400369
Q9CQ80	Vacuolar protein-sorting-associated protein 25 OS=Mus musculus OX=10090 GN=Vps25 PE=1 SV=1	Vps25	20.747	9.1	1	1	1	0	0	0	0	1	0	0	0	0	0	1	0	0	0	0	0	1	0	0	0	0	0	0	0
Q9CQ89	Protein CutA OS=Mus musculus OX=10090 GN=Cuta PE=1 SV=3	Cuta	18.865	7.9	4	1	1	1	0	1	1	1	0	1	0	1	1	1	1	1	0	1	1	1	1	0	0	0	0	0	0
Q9CQ92	Mitochondrial fission 1 protein OS=Mus musculus OX=10090 GN=Fis1 PE=1 SV=1	Fis1	17.008	32.2	16	4	4	2	2	3	5	2	2	3	4	3	4	2	3	3	4	3	4	2	3	124660	148060	123350	142110	180780	148870	0.861874	1.02366	0.852817	0.98252	1.24988	1.02926	0.8396	0.141372
Q9CQA3	Succinate dehydrogenase [ubiquinone] iron-sulfur subunit, mitochondrial OS=Mus musculus OX=10090 GN=Sdhb PE=1 SV=1	Sdhb	31.814	14.2	7	4	4	2	1	1	2	1	0	2	4	2	4	4	3	2	4	2	4	4	3	125000	93646	118630	129440	129590	121370	1.04504	0.78291	0.991785	1.08216	1.08341	1.01469	0.8866	0.235574
Q9CQA9	Cancer-related nucleoside-triphosphatase homolog OS=Mus musculus OX=10090 GN=Ntpcr PE=1 SV=1	Ntpcr	20.667	20	2	2	2	1	0	0	1	0	0	1	0	0	1	1	0	1	0	0	1	1	0	0	0	0	0	0	0
Q9CQC7	NADH dehydrogenase [ubiquinone] 1 beta subcomplex subunit 4 OS=Mus musculus OX=10090 GN=Ndufb4 PE=1 SV=3	Ndufb4	15.081	19.4	6	3	3	1	0	0	2	3	0	2	2	1	3	3	1	2	2	1	3	3	1	29368	15487	0	28955	40454	0	1.02808	0.542148		1.01362	1.41616		0.6462	0.320381
Q9CQD1	Ras-related protein Rab-5A OS=Mus musculus OX=10090 GN=Rab5a PE=1 SV=1	Rab5a	23.598	23.7	4	4	1	2	0	0	1	1	0	3	2	1	4	4	3	1	0	0	1	1	1	0	0	0	0	0	0
Q9CQE8	RNA transcription, translation and transport factor protein OS=Mus musculus OX=10090 GN=RTRAF PE=1 SV=1	RTRAF	28.152	41.4	20	7	7	5	2	2	5	4	2	5	3	3	5	4	2	5	3	3	5	4	2	47429	32404	44657	51609	39103	34142	1.14129	0.779742	1.07459	1.24188	0.940941	0.821564	0.9971	0.994256
Q9CQF9	Prenylcysteine oxidase OS=Mus musculus OX=10090 GN=Pcyox1 PE=1 SV=1	Pcyox1	56.494	6.1	7	2	2	2	1	1	2	0	1	2	1	1	2	1	1	2	1	1	2	1	1	37013	0	0	67102	0	0	0.711002			1.289			0.5516
Q9CQH3	NADH dehydrogenase [ubiquinone] 1 beta subcomplex subunit 5, mitochondrial OS=Mus musculus OX=10090 GN=Ndufb5 PE=1 SV=1	Ndufb5	21.71	7.9	10	2	2	1	2	2	1	2	2	1	2	2	2	2	2	1	2	2	2	2	2	15620	36691	42818	31748	37299	49140	0.439348	1.03202	1.20435	0.892985	1.04912	1.38217	0.8049	0.443121
Q9CQH7	Transcription factor BTF3 homolog 4 OS=Mus musculus OX=10090 GN=Btf3l4 PE=1 SV=1	Btf3l4	17.27	23.4	7	2	2	1	2	1	1	0	2	1	2	1	1	1	2	1	2	1	1	1	2	0	98011	0	0	0	96701		1.00673				0.993272	1.0135
Q9CQI3	Glia maturation factor beta OS=Mus musculus OX=10090 GN=Gmfb PE=1 SV=3	Gmfb	16.723	37.3	11	3	3	2	3	2	1	1	2	2	3	2	1	1	2	2	3	2	1	1	2	55988	83312	66146	0	0	64235	0.830433	1.23571	0.9811			0.952755	1.0661
Q9CQI6	Coactosin-like protein OS=Mus musculus OX=10090 GN=Cotl1 PE=1 SV=3	Cotl1	15.944	11.3	3	1	1	0	1	1	0	1	0	0	1	1	0	1	1	0	1	1	0	1	1	0	0	0	0	0	0
Q9CQJ4	E3 ubiquitin-protein ligase RING2 OS=Mus musculus OX=10090 GN=Rnf2 PE=1 SV=1	Rnf2	37.623	3.3	4	1	1	1	1	1	0	0	1	1	1	1	0	0	1	1	1	1	0	0	1	0	0	0	0	0	0
Q9CQJ7	Securin OS=Mus musculus OX=10090 GN=Pttg1 PE=1 SV=1	Pttg1	21.725	16.6	1	2	1	0	0	0	1	0	0	0	1	1	1	1	1	0	0	0	1	1	1	0	0	0	0	0	0
Q9CQJ8	NADH dehydrogenase [ubiquinone] 1 beta subcomplex subunit 9 OS=Mus musculus OX=10090 GN=Ndufb9 PE=1 SV=3	Ndufb9	21.984	23.5	3	2	2	0	0	1	0	2	0	0	0	1	0	2	0	0	0	1	0	2	0	0	0	0	0	0	0
Q9CQM5	Thioredoxin domain-containing protein 17 OS=Mus musculus OX=10090 GN=Txndc17 PE=1 SV=1	Txndc17	14.015	26.8	8	3	3	2	1	1	2	1	1	2	3	3	2	1	2	2	3	3	2	1	2	218490	211070	218730	172370	0	235860	1.03401	0.998893	1.03514	0.815744		1.11621	1.0587	0.59858
Q9CQM9	Glutaredoxin-3 OS=Mus musculus OX=10090 GN=Glrx3 PE=1 SV=1	Glrx3	37.778	21.1	25	6	6	7	4	2	4	3	5	6	5	4	6	4	5	6	5	4	6	4	5	229030	210560	243790	285320	222970	250080	0.953133	0.876268	1.01456	1.18739	0.927914	1.04073	0.9011	0.290869
Q9CQN1	Heat shock protein 75 kDa, mitochondrial OS=Mus musculus OX=10090 GN=Trap1 PE=1 SV=1	Trap1	80.208	18.1	29	10	10	3	7	5	3	4	7	5	7	6	8	6	10	5	7	6	8	6	10	89078	84436	74532	101540	77175	85173	1.04402	0.989612	0.873534	1.19007	0.904511	0.99825	0.94	0.577575
Q9CQN6	Transmembrane protein 14C OS=Mus musculus OX=10090 GN=Tmem14c PE=1 SV=1	Tmem14c	11.642	9.6	5	1	1	1	1	0	1	1	1	1	1	0	1	1	1	1	1	0	1	1	1	0	0	0	0	0	0
Q9CQQ7	ATP synthase F(0) complex subunit B1, mitochondrial OS=Mus musculus OX=10090 GN=Atp5pb PE=1 SV=1	Atp5pb	28.948	8.2	5	2	2	0	2	0	2	1	0	1	2	0	2	1	1	1	2	0	2	1	1	0	186900	0	144600	0	0		1.1276		0.872398			1.2925
Q9CQQ8	U6 snRNA-associated Sm-like protein LSm7 OS=Mus musculus OX=10090 GN=Lsm7 PE=1 SV=1	Lsm7	11.636	7.8	3	1	1	0	1	0	0	1	1	0	1	0	1	1	1	0	1	0	1	1	1	0	0	0	0	0	0
Q9CQR2	40S ribosomal protein S21 OS=Mus musculus OX=10090 GN=Rps21 PE=1 SV=1	Rps21	9.1413	45.8	10	3	3	2	2	1	2	2	1	2	2	1	2	2	1	2	2	1	2	2	1	0	228430	0	222460	220770	0		1.02029		0.993628	0.986079		1.0308
Q9CQR4	Acyl-coenzyme A thioesterase 13 OS=Mus musculus OX=10090 GN=Acot13 PE=1 SV=1	Acot13	15.183	8.6	3	1	1	1	1	0	0	0	1	1	1	1	1	0	1	1	1	1	1	0	1	0	0	0	0	0	0
Q9CQR6	Serine/threonine-protein phosphatase 6 catalytic subunit OS=Mus musculus OX=10090 GN=Ppp6c PE=1 SV=1	Ppp6c	35.159	9.2	5	2	2	1	0	2	1	0	1	1	1	2	1	0	1	1	1	2	1	0	1	0	0	0	0	0	0
Q9CQS7	Developmental pluripotency-associated protein 5A OS=Mus musculus OX=10090 GN=Dppa5a PE=1 SV=2	Dppa5a	13.81	40.7	14	3	3	2	3	0	2	3	4	2	2	0	2	2	3	2	2	0	2	2	3	764930	1554500	0	482310	1326300	1241900	0.712233	1.44741		0.449083	1.23493	1.15634	1.1405	0.764443
Q9CQS8	Protein transport protein Sec61 subunit beta OS=Mus musculus OX=10090 GN=Sec61b PE=1 SV=3	Sec61b	9.9583	21.9	3	2	2	1	1	0	0	0	1	1	1	0	2	1	1	1	1	0	2	1	1	0	0	0	0	0	0
Q9CQV1	Mitochondrial import inner membrane translocase subunit TIM16 OS=Mus musculus OX=10090 GN=Pam16 PE=1 SV=1	Pam16	13.784	34.4	8	2	2	1	0	1	2	2	2	1	1	1	2	2	2	1	1	1	2	2	2	0	0	0	79844	68214	82895				1.03715	0.886076	1.07678
Q9CQV4	Reticulophagy regulator 3 OS=Mus musculus OX=10090 GN=Retreg3 PE=1 SV=1	Retreg3	51.637	3.2	1	1	1	1	0	0	0	0	0	1	0	0	0	1	0	1	0	0	0	1	0	0	0	0	0	0	0
Q9CQV8	14-3-3 protein beta/alpha OS=Mus musculus OX=10090 GN=Ywhab PE=1 SV=3	Ywhab	28.086	42.3	27	10	6	4	5	4	4	6	4	6	6	8	7	8	9	3	5	5	4	4	5	281280	303920	320510	376570	321440	318700	0.877893	0.948554	1.00033	1.1753	1.00324	0.994684	0.8908	0.159933
Q9CQW1	Synaptobrevin homolog YKT6 OS=Mus musculus OX=10090 GN=Ykt6 PE=1 SV=1	Ykt6	22.314	8.6	3	1	1	0	1	1	0	0	1	0	1	1	0	0	1	0	1	1	0	0	1	0	0	0	0	0	0
Q9CQW2	ADP-ribosylation factor-like protein 8B OS=Mus musculus OX=10090 GN=Arl8b PE=1 SV=1	Arl8b	21.539	30.6	9	3	3	3	0	1	2	2	1	3	1	2	2	2	2	3	1	2	2	2	2	58297	0	69112	15975	56515	57408	1.13283		1.34299	0.310427	1.0982	1.11556	1.4713	0.405293
Q9CQX2	Cytochrome b5 type B OS=Mus musculus OX=10090 GN=Cyb5b PE=1 SV=1	Cyb5b	16.318	52.7	16	5	5	3	5	1	3	2	2	3	4	2	3	3	2	3	4	2	3	3	2	219020	204100	218890	185080	148080	172670	1.14486	1.06687	1.14418	0.967452	0.774045	0.902582	1.2692	0.0257626
Q9CQX8	28S ribosomal protein S36, mitochondrial OS=Mus musculus OX=10090 GN=Mrps36 PE=1 SV=1	Mrps36	11.101	56.9	13	3	3	2	2	0	2	4	3	2	3	1	2	3	3	2	3	1	2	3	3	265790	162460	0	156310	128040	125840	1.58503	0.968823		0.932148	0.763561	0.750441	1.566	0.12983
Q9CQZ5	NADH dehydrogenase [ubiquinone] 1 alpha subcomplex subunit 6 OS=Mus musculus OX=10090 GN=Ndufa6 PE=1 SV=1	Ndufa6	15.283	13	1	1	1	0	0	0	0	1	0	0	0	0	1	1	1	0	0	0	1	1	1	0	0	0	0	0	0
Q9CR00	26S proteasome non-ATPase regulatory subunit 9 OS=Mus musculus OX=10090 GN=Psmd9 PE=1 SV=1	Psmd9	24.72	41	50	9	9	8	10	3	9	11	9	7	9	5	9	8	9	7	9	5	9	8	9	670950	759520	700290	651340	630950	666430	0.986817	1.11708	1.02997	0.957975	0.927986	0.980169	1.0934	0.090208
Q9CR16	Peptidyl-prolyl cis-trans isomerase D OS=Mus musculus OX=10090 GN=Ppid PE=1 SV=3	Ppid	40.742	9.7	10	3	3	2	3	1	2	1	1	2	3	1	2	2	2	2	3	1	2	2	2	43813	39784	0	30317	37949	42679	1.12606	1.0225		0.779189	0.975342	1.09691	1.1302	0.401193
Q9CR26	Vacuolar protein sorting-associated protein VTA1 homolog OS=Mus musculus OX=10090 GN=Vta1 PE=1 SV=1	Vta1	33.913	16.5	10	3	3	3	1	2	1	1	2	3	1	2	1	1	2	3	1	2	1	1	2	161880	0	116110	0	0	141470	1.15777		0.830425			1.0118	0.9825
Q9CR50	RING finger and CHY zinc finger domain-containing protein 1 OS=Mus musculus OX=10090 GN=Rchy1 PE=1 SV=1	Rchy1	30.014	10.3	4	2	2	0	2	0	0	1	1	1	2	0	1	1	1	1	2	0	1	1	1	0	0	0	0	0	0
Q9CR51	V-type proton ATPase subunit G 1 OS=Mus musculus OX=10090 GN=Atp6v1g1 PE=1 SV=3	Atp6v1g1	13.724	39.8	21	4	4	2	4	3	5	3	4	2	3	3	4	2	3	2	3	3	4	2	3	130030	134660	135430	110590	120600	136270	1.01642	1.05261	1.05863	0.864457	0.942703	1.06519	1.0889	0.225193
Q9CR57	60S ribosomal protein L14 OS=Mus musculus OX=10090 GN=Rpl14 PE=1 SV=3	Rpl14	23.564	17.1	12	3	3	1	2	1	2	3	3	1	3	1	3	3	3	1	3	1	3	3	3	0	130910	0	179040	152600	131010		0.882202		1.20655	1.02837	0.882876	0.8489
Q9CR61	NADH dehydrogenase [ubiquinone] 1 beta subcomplex subunit 7 OS=Mus musculus OX=10090 GN=Ndufb7 PE=1 SV=3	Ndufb7	16.331	6.6	3	1	1	0	1	0	1	1	0	0	1	0	1	1	0	0	1	0	1	1	0	0	0	0	0	0	0
Q9CR68	Cytochrome b-c1 complex subunit Rieske, mitochondrial OS=Mus musculus OX=10090 GN=Uqcrfs1 PE=1 SV=1	Uqcrfs1	29.367	22.3	8	3	3	2	1	1	1	1	2	2	2	2	2	1	2	2	2	2	2	1	2	0	149170	129880	142460	0	156260		1.03273	0.899181	0.986275		1.08181	0.9342	0.491972
Q9CR86	Calcium-regulated heat stable protein 1 OS=Mus musculus OX=10090 GN=Carhsp1 PE=1 SV=1	Carhsp1	16.062	35.1	22	3	3	4	4	3	3	4	4	3	3	2	2	3	3	3	3	2	2	3	3	918990	981310	951880	688420	728460	787330	1.09049	1.16444	1.12952	0.816891	0.864403	0.934259	1.294	0.00392913
Q9CRB9	MICOS complex subunit Mic19 OS=Mus musculus OX=10090 GN=Chchd3 PE=1 SV=1	Chchd3	26.334	25.1	19	7	7	5	4	0	5	3	2	5	4	4	6	6	5	5	4	4	6	6	5	107070	137380	111270	104160	105940	110630	0.949693	1.21854	0.986947	0.923882	0.93967	0.98127	1.1091	0.286451
Q9CRC0	Vitamin K epoxide reductase complex subunit 1 OS=Mus musculus OX=10090 GN=Vkorc1 PE=1 SV=1	Vkorc1	17.768	8.1	5	1	1	1	1	0	1	1	1	1	1	0	1	1	1	1	1	0	1	1	1	0	0	0	0	0	0
Q9CRC8	Leucine-rich repeat-containing protein 40 OS=Mus musculus OX=10090 GN=Lrrc40 PE=1 SV=2	Lrrc40	68.075	7.6	10	4	4	1	4	3	0	1	1	2	4	3	2	2	3	2	4	3	2	2	3	39553	92720	96331	53936	57780	30763	0.639528	1.49918	1.55757	0.872085	0.934238	0.497404	1.6045	0.285
Q9CRC9	Glucosamine-6-phosphate isomerase 2 OS=Mus musculus OX=10090 GN=Gnpda2 PE=1 SV=1	Gnpda2	31.083	44.6	17	7	7	3	3	4	3	2	2	5	5	4	4	4	3	5	5	4	4	4	3	136370	128570	164450	104970	113210	100480	1.0938	1.03124	1.31903	0.841949	0.908041	0.805935	1.3475	0.0230701
Q9CRD0	OCIA domain-containing protein 1 OS=Mus musculus OX=10090 GN=Ociad1 PE=1 SV=1	Ociad1	27.61	12.6	11	2	2	2	2	2	0	3	2	2	2	2	1	2	1	2	2	2	1	2	1	37349	42154	52873	0	55175	47115	0.795791	0.89817	1.12656		1.17561	1.00387	0.8627	0.360729
Q9CRY7	Lysophospholipase D GDPD1 OS=Mus musculus OX=10090 GN=Gdpd1 PE=1 SV=1	Gdpd1	35.866	42	53	12	12	11	9	5	10	9	9	9	8	9	10	11	11	9	8	9	10	11	11	1604400	1686200	1555200	2130100	1740500	1274700	0.963498	1.01262	0.933951	1.2792	1.04523	0.765501	0.9418	0.810405
Q9CVB6	Actin-related protein 2/3 complex subunit 2 OS=Mus musculus OX=10090 GN=Arpc2 PE=1 SV=3	Arpc2	34.357	7.3	2	2	2	0	0	0	2	0	0	1	0	0	2	2	0	1	0	0	2	2	0	0	0	0	13029	12769	0				1.01008	0.989922
Q9CW03	Structural maintenance of chromosomes protein 3 OS=Mus musculus OX=10090 GN=Smc3 PE=1 SV=2	Smc3	141.55	0.9	1	1	1	0	0	0	0	1	0	0	1	0	1	1	1	0	1	0	1	1	1	0	0	0	0	0	0
Q9CW46	Ribonucleoprotein PTB-binding 1 OS=Mus musculus OX=10090 GN=Raver1 PE=1 SV=2	Raver1	79.381	1.6	3	1	1	1	1	1	0	0	0	1	1	1	0	0	0	1	1	1	0	0	0	0	0	0	0	0	0
Q9CWD8	Iron-sulfur protein NUBPL OS=Mus musculus OX=10090 GN=Nubpl PE=1 SV=2	Nubpl	34.139	3.4	3	1	1	1	0	0	1	1	0	1	0	1	1	1	1	1	0	1	1	1	1	0	0	0	0	0	0
Q9CWE0	Mitochondrial fission regulator 1-like OS=Mus musculus OX=10090 GN=Mtfr1l PE=1 SV=1	Mtfr1l	31.726	10	7	2	2	2	1	1	1	1	1	2	1	1	1	2	1	2	1	1	1	2	1	60412	0	0	0	42855	0	1.17002				0.829984		1.4097
Q9CWE6	Oocyte-expressed protein homolog OS=Mus musculus OX=10090 GN=Ooep PE=1 SV=1	Ooep	18.46	40.2	68	9	9	12	7	10	15	11	13	6	8	5	9	8	9	6	8	5	9	8	9	22346000	14048000	14016000	15105000	15344000	14635000	1.40403	0.882652	0.880642	0.949065	0.964082	0.919534	1.1181	0.6073
Q9CWF2	Tubulin beta-2B chain OS=Mus musculus OX=10090 GN=Tubb2b PE=1 SV=1	Tubb2b	49.953	68.1	15	26	2	2	4	0	3	3	3	20	17	19	22	21	17	2	2	2	2	2	2	594290	666940	35691	650940	464370	416220	1.26067	1.41478	0.075711	1.38084	0.985069	0.882929	0.8468	0.493052
Q9CWH5	tRNA (guanine(10)-N2)-methyltransferase homolog OS=Mus musculus OX=10090 GN=Trmt11 PE=1 SV=1	Trmt11	52.904	3.3	3	1	1	0	1	0	0	1	1	1	1	0	0	1	1	1	1	0	0	1	1	0	0	0	0	0	0
Q9CWJ9	Bifunctional purine biosynthesis protein PURH OS=Mus musculus OX=10090 GN=Atic PE=1 SV=2	Atic	64.217	10.5	13	5	5	3	1	2	3	3	1	3	2	2	3	3	2	3	2	2	3	3	2	0	39820	0	42230	41344	27092		1.05844		1.1225	1.09895	0.72012	1.0795
Q9CWM4	Prefoldin subunit 1 OS=Mus musculus OX=10090 GN=Pfdn1 PE=1 SV=1	Pfdn1	14.254	25.4	10	3	3	1	2	1	2	3	1	2	2	1	3	3	2	2	2	1	3	3	2	175750	207380	0	166050	199020	161510	0.965967	1.13981		0.912653	1.09387	0.8877	1.0914	0.460344
Q9CWN7	CCR4-NOT transcription complex subunit 11 OS=Mus musculus OX=10090 GN=Cnot11 PE=1 SV=1	Cnot11	54.959	4.8	1	1	1	0	0	0	1	0	0	0	0	0	1	0	0	0	0	0	1	0	0	0	0	0	0	0	0
Q9CWR8	DNA (cytosine-5)-methyltransferase 3-like OS=Mus musculus OX=10090 GN=Dnmt3l PE=1 SV=1	Dnmt3l	47.992	3.1	1	1	1	0	0	0	1	0	0	0	0	1	1	1	1	0	0	1	1	1	1	0	0	0	0	0	0
Q9CWU5	KH domain-containing protein 3 OS=Mus musculus OX=10090 GN=Khdc3 PE=1 SV=1	Khdc3	47.995	70.5	264	41	41	48	47	26	47	53	43	32	31	24	33	36	34	32	31	24	33	36	34	10750000	10554000	10535000	10769000	10111000	10163000	1.02573	1.00703	1.00522	1.02754	0.964759	0.969721	1.0256	0.292718
Q9CWU9	Nucleoporin Nup37 OS=Mus musculus OX=10090 GN=Nup37 PE=1 SV=2	Nup37	36.731	5.2	3	1	1	1	1	1	0	0	0	1	1	1	0	0	0	1	1	1	0	0	0	0	0	0	0	0	0
Q9CWW6	Peptidyl-prolyl cis-trans isomerase NIMA-interacting 4 OS=Mus musculus OX=10090 GN=Pin4 PE=1 SV=1	Pin4	13.815	10.7	4	1	1	0	1	0	1	1	1	0	1	0	1	1	1	0	1	0	1	1	1	0	0	0	0	0	0
Q9CWZ7	Gamma-soluble NSF attachment protein OS=Mus musculus OX=10090 GN=Napg PE=1 SV=1	Napg	34.732	5.4	2	1	1	0	1	0	0	1	0	0	1	0	0	1	0	0	1	0	0	1	0	0	0	0	0	0	0
Q9CX00	IST1 homolog OS=Mus musculus OX=10090 GN=Ist1 PE=1 SV=1	Ist1	39.468	8.8	8	2	2	1	1	2	2	1	1	1	2	1	2	2	2	1	2	1	2	2	2	0	58787	0	12285	65693	63072		1.1767		0.2459	1.31493	1.26247	1.2503
Q9CX34	Protein SGT1 homolog OS=Mus musculus OX=10090 GN=Sugt1 PE=1 SV=3	Sugt1	38.158	46.7	70	16	16	11	14	5	14	14	12	11	12	7	12	13	13	11	12	7	12	13	13	585880	546800	659140	610380	549080	551270	1.00363	0.936689	1.12913	1.0456	0.940595	0.944346	1.0474	0.528641
Q9CX56	26S proteasome non-ATPase regulatory subunit 8 OS=Mus musculus OX=10090 GN=Psmd8 PE=1 SV=2	Psmd8	39.93	4.8	2	2	2	0	0	0	1	1	0	0	1	0	1	1	1	0	1	0	1	1	1	0	0	0	0	0	0
Q9CX66	Uncharacterized protein C12orf45 homolog OS=Mus musculus OX=10090 GN=D10Wsu102e PE=1 SV=1	D10Wsu102e	19.967	24.9	17	2	2	3	4	0	4	3	3	2	2	0	2	2	2	2	2	0	2	2	2	229150	221980	0	83593	204150	204390	1.21467	1.17666		0.443105	1.08215	1.08342	1.375	0.378105
Q9CX86	Heterogeneous nuclear ribonucleoprotein A0 OS=Mus musculus OX=10090 GN=Hnrnpa0 PE=1 SV=1	Hnrnpa0	30.53	5.2	1	1	1	0	0	1	0	0	0	0	1	1	0	0	0	0	1	1	0	0	0	0	0	0	0	0	0
Q9CXF4	TBC1 domain family member 15 OS=Mus musculus OX=10090 GN=Tbc1d15 PE=1 SV=1	Tbc1d15	76.526	28.6	58	17	17	13	11	7	10	10	7	14	12	10	11	10	10	14	12	10	11	10	10	530230	570500	563510	273100	250520	279380	1.28945	1.38738	1.37038	0.664143	0.609231	0.679415	2.0725	5.4198e-05
Q9CXI5	Mesencephalic astrocyte-derived neurotrophic factor OS=Mus musculus OX=10090 GN=Manf PE=1 SV=1	Manf	20.373	30.2	9	5	5	2	1	0	1	4	1	3	2	0	4	4	1	3	2	0	4	4	1	137470	126440	0	153320	184230	0	0.914242	0.840887		1.01965	1.22522		0.7818	0.137899
Q9CXW3	Calcyclin-binding protein OS=Mus musculus OX=10090 GN=Cacybp PE=1 SV=1	Cacybp	26.51	6.6	1	1	1	0	0	0	0	1	0	0	0	0	0	1	0	0	0	0	0	1	0	0	0	0	0	0	0
Q9CXW4	60S ribosomal protein L11 OS=Mus musculus OX=10090 GN=Rpl11 PE=1 SV=4	Rpl11	20.252	12.4	8	2	2	2	1	1	1	1	2	2	1	1	1	1	2	2	1	1	1	1	2	129890	0	0	0	0	146170	0.941027					1.05897	0.8886
Q9CXY9	GPI-anchor transamidase OS=Mus musculus OX=10090 GN=Pigk PE=1 SV=2	Pigk	44.895	5.8	4	2	2	2	0	0	1	0	1	2	0	0	1	1	2	2	0	0	1	1	2	33077	0	0	0	0	62679	0.69086					1.30914	0.5277
Q9CY27	Very-long-chain enoyl-CoA reductase OS=Mus musculus OX=10090 GN=Tecr PE=1 SV=1	Tecr	36.09	5.2	5	2	2	1	2	0	1	1	0	1	2	1	2	2	1	1	2	1	2	2	1	0	129100	0	71378	100540	0		1.28663		0.711366	1.002		1.5019
Q9CY58	Plasminogen activator inhibitor 1 RNA-binding protein OS=Mus musculus OX=10090 GN=Serbp1 PE=1 SV=2	Serbp1	44.714	8.8	3	3	3	2	1	0	0	0	0	2	2	0	2	1	2	2	2	0	2	1	2	36398	0	0	0	0	55861	0.78904					1.21096	0.6516
Q9CY64	Biliverdin reductase A OS=Mus musculus OX=10090 GN=Blvra PE=1 SV=1	Blvra	33.524	11.5	4	3	3	0	0	1	1	1	1	1	0	2	1	1	1	1	0	2	1	1	1	0	0	0	0	0	0
Q9CYA0	Protein disulfide isomerase Creld2 OS=Mus musculus OX=10090 GN=Creld2 PE=1 SV=1	Creld2	38.219	23.4	22	9	9	3	3	1	6	6	3	3	5	1	7	6	5	3	5	1	7	6	5	284060	427400	0	435800	322890	313480	0.796297	1.19812		1.22167	0.905148	0.87877	0.9954	0.949769
Q9CYA6	Zinc finger CCHC domain-containing protein 8 OS=Mus musculus OX=10090 GN=Zcchc8 PE=1 SV=3	Zcchc8	78.025	4.7	2	2	2	1	0	0	0	0	1	1	0	0	1	0	1	1	0	0	1	0	1	0	0	0	0	0	0
Q9CYG7	Mitochondrial import receptor subunit TOM34 OS=Mus musculus OX=10090 GN=Tomm34 PE=1 SV=1	Tomm34	34.278	49.2	45	13	13	9	6	5	9	9	7	10	8	8	11	11	12	10	8	8	11	11	12	509290	496130	503110	497610	462880	450850	1.04653	1.01949	1.03383	1.02253	0.951166	0.926445	1.0689	0.0912626
Q9CYN9	Renin receptor OS=Mus musculus OX=10090 GN=Atp6ap2 PE=1 SV=2	Atp6ap2	39.091	23.1	13	6	6	3	1	2	3	1	3	4	2	3	4	3	4	4	2	3	4	3	4	64968	0	128290	50886	70239	87186	0.808927		1.59736	0.63359	0.874557	1.08557	1.3916	0.426329
Q9CYZ2	Tumor protein D54 OS=Mus musculus OX=10090 GN=Tpd52l2 PE=1 SV=1	Tpd52l2	24.043	10.9	7	3	3	1	1	0	3	1	1	1	1	0	3	2	1	1	1	0	3	2	1	0	0	0	72348	71872	0				1.0033	0.996699
Q9CZ04	COP9 signalosome complex subunit 7a OS=Mus musculus OX=10090 GN=Cops7a PE=1 SV=2	Cops7a	30.224	50.5	47	11	11	6	10	3	10	10	8	6	9	4	10	10	10	6	9	4	10	10	10	453380	498040	419740	491990	526100	471240	0.950984	1.04466	0.880423	1.03197	1.10352	0.988446	0.9207	0.226742
Q9CZ13	Cytochrome b-c1 complex subunit 1, mitochondrial OS=Mus musculus OX=10090 GN=Uqcrc1 PE=1 SV=2	Uqcrc1	52.851	27.1	32	9	9	9	4	1	6	8	4	7	5	2	7	8	7	7	5	2	7	8	7	363340	251440	147270	308220	278920	272680	1.34415	0.930186	0.544816	1.14024	1.03185	1.00876	0.8863	0.523194
Q9CZ30	Obg-like ATPase 1 OS=Mus musculus OX=10090 GN=Ola1 PE=1 SV=1	Ola1	44.729	14.9	7	4	4	3	0	3	0	1	0	3	0	3	0	1	0	3	0	3	0	1	0	19044	0	22363	0	0	0	0.919844		1.08016
Q9CZ42	ATP-dependent (S)-NAD(P)H-hydrate dehydratase OS=Mus musculus OX=10090 GN=Naxd PE=1 SV=1	Naxd	36.717	13.7	4	3	3	1	0	0	0	2	1	1	2	1	0	2	2	1	2	1	0	2	2	0	0	0	0	0	0
Q9CZ44	NSFL1 cofactor p47 OS=Mus musculus OX=10090 GN=Nsfl1c PE=1 SV=1	Nsfl1c	40.709	41.4	41	11	11	7	6	3	9	9	7	8	9	5	8	9	9	8	9	5	8	9	9	415820	466670	401070	407130	410100	468040	0.971228	1.09	0.936777	0.950931	0.957868	1.0932	0.9987	0.984162
Q9CZD3	Glycine--tRNA ligase OS=Mus musculus OX=10090 GN=Gars1 PE=1 SV=1	Gars1	81.877	18	33	10	10	5	7	6	7	3	5	6	8	7	6	6	6	6	8	7	6	6	6	137230	133450	153320	159680	139230	129620	0.965808	0.939204	1.07905	1.12381	0.979883	0.912249	0.9894	0.912946
Q9CZE3	Ras-related protein Rab-32 OS=Mus musculus OX=10090 GN=Rab32 PE=1 SV=3	Rab32	25.068	13.5	8	2	1	1	2	1	1	1	2	1	2	1	1	1	2	0	1	0	0	0	1	0	65427	0	0	0	121930		0.698421				1.30158	0.5366
Q9CZM2	60S ribosomal protein L15 OS=Mus musculus OX=10090 GN=Rpl15 PE=1 SV=4	Rpl15	24.146	23	15	5	5	1	2	1	3	4	4	2	4	4	5	5	4	2	4	4	5	5	4	89348	101560	78189	86005	84638	102640	0.988399	1.12349	0.864954	0.951418	0.936296	1.13544	0.9847	0.868369
Q9CZN7	Serine hydroxymethyltransferase, mitochondrial OS=Mus musculus OX=10090 GN=Shmt2 PE=1 SV=1	Shmt2	55.758	3.6	3	1	1	1	0	0	0	1	1	1	0	0	0	1	1	1	0	0	0	1	1	0	0	0	0	0	0
Q9CZR2	N-acetylated-alpha-linked acidic dipeptidase 2 OS=Mus musculus OX=10090 GN=Naalad2 PE=1 SV=2	Naalad2	82.8	14.1	18	7	6	4	4	2	2	4	2	5	4	5	2	4	3	4	3	5	2	3	3	43986	55561	60025	56206	54764	67977	0.779619	0.984778	1.0639	0.99621	0.970652	1.20484	0.8917	0.363915
Q9CZR8	Elongation factor Ts, mitochondrial OS=Mus musculus OX=10090 GN=Tsfm PE=1 SV=1	Tsfm	35.334	10.8	8	3	3	1	1	1	3	1	1	1	1	1	3	1	1	1	1	1	3	1	1	0	0	0	0	0	0
Q9CZU6	Citrate synthase, mitochondrial OS=Mus musculus OX=10090 GN=Cs PE=1 SV=1	Cs	51.736	20	31	8	8	6	6	3	5	6	5	6	6	3	6	6	6	6	6	3	6	6	6	593860	537570	927850	455760	468100	463800	1.03372	0.935734	1.61509	0.79333	0.81481	0.807325	1.484	0.0952228
Q9CZW5	Mitochondrial import receptor subunit TOM70 OS=Mus musculus OX=10090 GN=Tomm70 PE=1 SV=2	Tomm70	67.589	1.8	5	1	1	1	1	1	1	1	0	1	1	1	1	1	1	1	1	1	1	1	1	0	0	0	0	0	0
Q9CZX8	40S ribosomal protein S19 OS=Mus musculus OX=10090 GN=Rps19 PE=1 SV=3	Rps19	16.085	23.4	13	3	3	1	2	1	3	3	3	1	3	1	3	3	3	1	3	1	3	3	3	0	108210	0	143370	164570	155230		0.757534		1.00368	1.15209	1.0867	0.7009
Q9CZY3	Ubiquitin-conjugating enzyme E2 variant 1 OS=Mus musculus OX=10090 GN=Ube2v1 PE=1 SV=1	Ube2v1	16.355	22.4	9	4	1	1	1	1	2	2	2	1	3	1	3	3	3	0	1	0	1	1	0	0	79740	0	94161	82707	88400		0.9245		1.0917	0.9589	1.0249	0.9018
Q9D051	Pyruvate dehydrogenase E1 component subunit beta, mitochondrial OS=Mus musculus OX=10090 GN=Pdhb PE=1 SV=1	Pdhb	38.937	13.6	18	4	4	2	3	2	4	3	4	2	4	2	4	4	3	2	4	2	4	4	3	196410	201870	273460	178360	224930	205620	0.920205	0.945785	1.28119	0.835638	1.05382	0.963355	1.1032	0.50872
Q9D071	MMS19 nucleotide excision repair protein homolog OS=Mus musculus OX=10090 GN=Mms19 PE=1 SV=1	Mms19	113.09	13.7	24	10	10	4	2	6	5	4	3	5	3	6	5	4	3	5	3	6	5	4	3	37453	128660	106540	57835	149720	58408	0.417214	1.43323	1.18682	0.644262	1.66783	0.650645	1.0252	0.992467
Q9D0B6	Protein PBDC1 OS=Mus musculus OX=10090 GN=Pbdc1 PE=1 SV=1	Pbdc1	22.223	29.8	11	4	4	1	1	3	3	1	2	2	2	3	3	3	2	2	2	3	3	3	2	118620	55539	112850	86282	105430	65941	1.30672	0.611818	1.24316	0.950483	1.16142	0.726406	1.1139	0.811078
Q9D0F3	Protein ERGIC-53 OS=Mus musculus OX=10090 GN=Lman1 PE=1 SV=1	Lman1	57.788	10.3	10	3	3	2	2	1	3	1	1	3	3	2	3	2	3	3	3	2	3	2	3	130660	177520	152920	106630	91829	117120	1.00937	1.37138	1.18134	0.823738	0.709397	0.904775	1.4611	0.0293635
Q9D0F9	Phosphoglucomutase-1 OS=Mus musculus OX=10090 GN=Pgm1 PE=1 SV=4	Pgm1	61.417	13.5	14	6	6	3	2	2	2	1	4	4	4	3	3	2	5	4	4	3	3	2	5	33534	45319	37853	46705	37199	48233	0.808558	1.09271	0.912696	1.12613	0.896927	1.16297	0.8832	0.354112
Q9D0I4	Syntaxin-17 OS=Mus musculus OX=10090 GN=Stx17 PE=1 SV=1	Stx17	33.221	4.7	2	1	1	0	0	0	1	0	1	0	0	1	1	0	1	0	0	1	1	0	1	0	0	0	0	0	0
Q9D0I9	Arginine--tRNA ligase, cytoplasmic OS=Mus musculus OX=10090 GN=Rars1 PE=1 SV=2	Rars1	75.673	34.7	55	18	18	13	5	8	8	12	9	13	8	10	13	14	14	13	8	10	13	14	14	202000	178420	214490	179070	213960	183330	1.03477	0.913982	1.09876	0.917312	1.09604	0.939134	1.0322	0.702545
Q9D0J4	ADP-ribosylation factor-like protein 2 OS=Mus musculus OX=10090 GN=Arl2 PE=1 SV=1	Arl2	20.864	20.7	10	3	3	1	2	1	2	3	1	1	3	3	2	3	2	1	3	3	2	3	2	0	87072	68443	88551	93503	80886		1.0404	0.817806	1.05807	1.11724	0.966484	0.8872	0.318978
Q9D0K1	Peroxisomal membrane protein PEX13 OS=Mus musculus OX=10090 GN=Pex13 PE=1 SV=1	Pex13	44.609	14.3	5	2	2	2	1	1	0	0	1	2	1	1	0	0	1	2	1	1	0	0	1	0	0	0	0	0	0
Q9D0K2	Succinyl-CoA:3-ketoacid coenzyme A transferase 1, mitochondrial OS=Mus musculus OX=10090 GN=Oxct1 PE=1 SV=1	Oxct1	55.988	2.1	4	1	1	1	1	0	1	0	1	1	1	1	1	1	1	1	1	1	1	1	1	0	0	0	0	0	0
Q9D0L1	Zinc finger BED domain-containing protein 3 OS=Mus musculus OX=10090 GN=Zbed3 PE=1 SV=1	Zbed3	25.609	60.5	78	16	16	16	10	11	15	12	14	14	10	12	11	11	12	14	10	12	11	11	12	2561100	2506200	2302800	1937400	1683000	1670700	1.21368	1.18766	1.09127	0.918112	0.797555	0.791726	1.3929	0.00460006
Q9D0L7	Armadillo repeat-containing protein 10 OS=Mus musculus OX=10090 GN=Armc10 PE=1 SV=1	Armc10	33.31	11.4	9	2	2	2	1	1	2	1	2	2	1	1	2	2	2	2	1	1	2	2	2	52910	0	0	39590	34400	73498	1.0561			0.790227	0.686634	1.46704	1.0762
Q9D0M3	Cytochrome c1, heme protein, mitochondrial OS=Mus musculus OX=10090 GN=Cyc1 PE=1 SV=1	Cyc1	35.327	12.9	13	4	4	2	2	0	2	3	4	2	2	0	3	4	4	2	2	0	3	4	4	123130	101000	0	123770	126590	129070	1.02003	0.836702		1.02533	1.04869	1.06924	0.8861	0.194325
Q9D0M5	Dynein light chain 2, cytoplasmic OS=Mus musculus OX=10090 GN=Dynll2 PE=1 SV=1	Dynll2	10.35	39.3	30	4	2	5	6	3	6	4	6	4	4	3	4	3	4	2	2	2	2	1	2	2816600	2656700	2681900	2410300	2437400	2679100	1.07764	1.01646	1.02611	0.922191	0.93256	1.02503	1.0835	0.100781
Q9D0R2	Threonine--tRNA ligase 1, cytoplasmic OS=Mus musculus OX=10090 GN=Tars1 PE=1 SV=2	Tars1	83.355	2.9	11	2	2	2	2	1	2	2	2	2	2	1	2	2	2	2	2	1	2	2	2	42221	45671	0	49873	42076	44087	0.942736	1.01977		1.11359	0.939498	0.984401	0.9691	0.708277
Q9D115	Zinc finger protein 706 OS=Mus musculus OX=10090 GN=Znf706 PE=1 SV=1	Znf706	8.4977	14.5	2	1	1	0	0	0	1	0	1	0	0	1	1	0	1	0	0	1	1	0	1	0	0	0	0	0	0
Q9D142	Uridine diphosphate glucose pyrophosphatase NUDT14 OS=Mus musculus OX=10090 GN=Nudt14 PE=1 SV=1	Nudt14	24.443	16.2	5	2	2	0	1	1	1	1	1	0	1	1	1	1	2	0	1	1	1	1	2	0	0	0	0	0	0
Q9D172	Glutamine amidotransferase-like class 1 domain-containing protein 3A, mitochondrial OS=Mus musculus OX=10090 GN=Gatd3a PE=1 SV=1	Gatd3a	28.09	33.5	13	6	6	3	0	1	4	2	3	3	1	2	5	5	3	3	1	2	5	5	3	122420	0	31651	90993	47360	56770	1.75289		0.453201	1.3029	0.678133	0.812872	1.1844	0.993811
Q9D187	Cytosolic iron-sulfur assembly component 2B OS=Mus musculus OX=10090 GN=Ciao2b PE=1 SV=1	Ciao2b	17.667	56.4	24	5	5	5	4	3	3	5	4	5	5	5	4	4	4	5	5	5	4	4	4	78992	83908	119260	80005	93356	112550	0.834318	0.886241	1.25963	0.845018	0.986032	1.18876	0.9869	0.905339
Q9D1C1	Ubiquitin-conjugating enzyme E2 C OS=Mus musculus OX=10090 GN=Ube2c PE=1 SV=1	Ube2c	19.606	9.5	4	1	1	0	1	1	1	0	1	0	1	1	1	0	1	0	1	1	1	0	1	0	0	0	0	0	0
Q9D1D4	Transmembrane emp24 domain-containing protein 10 OS=Mus musculus OX=10090 GN=Tmed10 PE=1 SV=1	Tmed10	24.911	17.4	7	3	3	1	1	0	1	3	1	2	2	0	1	3	2	2	2	0	1	3	2	34241	76702	0	0	113040	126980	0.390252	0.874189			1.28834	1.44722	0.4622	0.172494
Q9D1E6	Tubulin-folding cofactor B OS=Mus musculus OX=10090 GN=Tbcb PE=1 SV=2	Tbcb	27.385	15.2	7	3	3	1	1	0	2	1	2	2	2	0	2	3	3	2	2	0	2	3	3	0	0	0	83210	68546	42211				1.28697	1.06017	0.652858
Q9D1E8	1-acyl-sn-glycerol-3-phosphate acyltransferase epsilon OS=Mus musculus OX=10090 GN=Agpat5 PE=1 SV=2	Agpat5	42.202	3.3	3	1	1	0	1	0	0	1	1	0	1	0	0	1	1	0	1	0	0	1	1	0	0	0	0	0	0
Q9D1G1	Ras-related protein Rab-1B OS=Mus musculus OX=10090 GN=Rab1b PE=1 SV=1	Rab1b	22.187	49.8	17	8	3	4	3	1	3	4	2	7	4	5	7	7	5	3	2	3	2	3	1	124510	106780	117380	82196	83525	126050	1.16648	1.00037	1.09968	0.770057	0.782508	1.18091	1.195	0.251924
Q9D1G5	Leucine-rich repeat-containing protein 57 OS=Mus musculus OX=10090 GN=Lrrc57 PE=1 SV=1	Lrrc57	26.76	8.4	1	1	1	0	0	1	0	0	0	0	0	1	0	0	0	0	0	1	0	0	0	0	0	0	0	0	0
Q9D1J1	Adaptin ear-binding coat-associated protein 2 OS=Mus musculus OX=10090 GN=Necap2 PE=1 SV=1	Necap2	28.598	12.4	9	2	2	1	1	1	2	2	2	1	2	1	2	2	2	1	2	1	2	2	2	0	43274	0	48069	49644	42642		0.94264		1.04709	1.0814	0.928873	0.925
Q9D1K2	V-type proton ATPase subunit F OS=Mus musculus OX=10090 GN=Atp6v1f PE=1 SV=2	Atp6v1f	13.37	10.1	5	1	1	1	1	0	1	1	1	1	1	0	1	1	1	1	1	0	1	1	1	0	0	0	0	0	0
Q9D1L0	Coiled-coil-helix-coiled-coil-helix domain-containing protein 2 OS=Mus musculus OX=10090 GN=Chchd2 PE=2 SV=1	Chchd2	15.661	30.7	12	4	4	0	1	1	4	3	3	1	2	1	4	3	4	1	2	1	4	3	4	0	955620	0	1310100	1724200	1569700		0.687543		0.942582	1.24052	1.12936	0.6227
Q9D1L9	Ragulator complex protein LAMTOR5 OS=Mus musculus OX=10090 GN=Lamtor5 PE=1 SV=1	Lamtor5	9.6418	22	6	1	1	1	1	1	2	0	1	1	1	1	1	0	1	1	1	1	1	0	1	0	0	0	0	0	0
Q9D1M0	Protein SEC13 homolog OS=Mus musculus OX=10090 GN=Sec13 PE=1 SV=3	Sec13	35.565	15.8	6	3	3	1	0	1	2	0	2	1	0	1	2	2	2	1	0	1	2	2	2	0	0	0	0	0	0
Q9D1M4	Eukaryotic translation elongation factor 1 epsilon-1 OS=Mus musculus OX=10090 GN=Eef1e1 PE=1 SV=1	Eef1e1	19.859	6.9	4	1	1	1	1	0	1	1	0	1	1	1	1	1	0	1	1	1	1	1	0	0	0	0	0	0	0
Q9D1P4	Cysteine and histidine-rich domain-containing protein 1 OS=Mus musculus OX=10090 GN=Chordc1 PE=1 SV=1	Chordc1	37.35	18.4	17	5	5	3	2	3	3	4	2	3	3	3	3	5	3	3	3	3	3	5	3	175190	143850	91787	191730	172370	218510	1.05808	0.868802	0.55436	1.15798	1.04105	1.31972	0.7051	0.135218
Q9D1Q1	M-phase phosphoprotein 6 OS=Mus musculus OX=10090 GN=Mphosph6 PE=1 SV=1	Mphosph6	19.086	16.8	3	2	2	1	1	0	0	0	1	1	1	0	1	1	1	1	1	0	1	1	1	0	0	0	0	0	0
Q9D1Q6	Endoplasmic reticulum resident protein 44 OS=Mus musculus OX=10090 GN=Erp44 PE=1 SV=1	Erp44	46.852	21.7	15	6	6	0	0	1	5	5	4	1	1	3	6	5	4	1	1	3	6	5	4	0	0	24465	106440	79728	91338			0.324071	1.40994	1.0561	1.20989	0.2645
Q9D258	Acyl-CoA-binding domain-containing protein 7 OS=Mus musculus OX=10090 GN=Acbd7 PE=3 SV=2	Acbd7	10.01	15.9	6	1	1	1	1	1	1	1	1	1	1	1	1	1	1	1	1	1	1	1	1	0	0	0	0	0	0
Q9D287	Pre-mRNA-splicing factor SPF27 OS=Mus musculus OX=10090 GN=Bcas2 PE=1 SV=1	Bcas2	26.131	5.8	2	1	1	0	0	0	1	0	1	0	1	0	1	1	1	0	1	0	1	1	1	0	0	0	0	0	0
Q9D2G2	Dihydrolipoyllysine-residue succinyltransferase component of 2-oxoglutarate dehydrogenase complex, mitochondrial OS=Mus musculus OX=10090 GN=Dlst PE=1 SV=1	Dlst	48.994	17.6	19	6	6	4	3	1	4	5	2	4	5	2	6	6	3	4	5	2	6	6	3	317370	308170	154010	220750	244070	259730	1.26602	1.22932	0.614361	0.880593	0.973619	1.03609	1.0759	0.923796
Q9D2V7	Coronin-7 OS=Mus musculus OX=10090 GN=Coro7 PE=1 SV=2	Coro7	100.81	6	7	4	4	2	0	1	1	2	1	2	0	3	2	2	3	2	0	3	2	2	3	0	0	25252	0	0	21840			1.07245			0.927546	1.1562
Q9D358	Low molecular weight phosphotyrosine protein phosphatase OS=Mus musculus OX=10090 GN=Acp1 PE=1 SV=3	Acp1	18.192	25.3	13	4	4	2	1	0	3	3	4	3	1	1	4	4	4	3	1	1	4	4	4	301300	0	0	286590	270960	275750	1.06222			1.01036	0.955262	0.972149	1.0847
Q9D3D9	ATP synthase subunit delta, mitochondrial OS=Mus musculus OX=10090 GN=Atp5f1d PE=1 SV=1	Atp5f1d	17.6	13.7	6	2	2	2	1	0	1	1	1	2	1	1	1	1	1	2	1	1	1	1	1	0	0	0	0	0	0
Q9D4D4	Transketolase-like protein 2 OS=Mus musculus OX=10090 GN=Tktl2 PE=1 SV=1	Tktl2	68.447	2.2	4	1	1	1	0	0	1	1	1	1	0	0	1	1	1	1	0	0	1	1	1	0	0	0	0	0	0
Q9D4H8	Cullin-2 OS=Mus musculus OX=10090 GN=Cul2 PE=1 SV=2	Cul2	86.876	2.4	4	2	2	0	1	0	0	2	1	1	1	0	1	2	1	1	1	0	1	2	1	0	0	0	0	0	0
Q9D4H9	PHD finger protein 14 OS=Mus musculus OX=10090 GN=Phf14 PE=1 SV=1	Phf14	99.104	1.4	2	1	1	1	0	0	0	1	0	1	0	1	1	1	0	1	0	1	1	1	0	0	0	0	0	0	0
Q9D5R2	WD repeat-containing protein 20 OS=Mus musculus OX=10090 GN=Wdr20 PE=2 SV=1	Wdr20	62.781	6.9	9	3	3	2	2	1	2	1	1	2	2	2	2	2	1	2	2	2	2	2	1	55978	0	85149	32445	0	0	0.967518		1.47171	0.560776			2.1749
Q9D5T0	ATPase family AAA domain-containing protein 1 OS=Mus musculus OX=10090 GN=Atad1 PE=1 SV=1	Atad1	40.744	21.3	16	5	5	3	4	4	1	3	1	4	4	4	1	3	2	4	4	4	1	3	2	69659	48409	64942	0	41109	40077	1.31832	0.916157	1.22905		0.778002	0.758471	1.5028	0.0712399
Q9D6J5	NADH dehydrogenase [ubiquinone] 1 beta subcomplex subunit 8, mitochondrial OS=Mus musculus OX=10090 GN=Ndufb8 PE=1 SV=1	Ndufb8	21.876	9.1	2	1	1	1	0	0	1	0	0	1	0	0	1	0	1	1	0	0	1	0	1	0	0	0	0	0	0
Q9D6J6	NADH dehydrogenase [ubiquinone] flavoprotein 2, mitochondrial OS=Mus musculus OX=10090 GN=Ndufv2 PE=1 SV=2	Ndufv2	27.285	12.5	8	2	2	2	1	0	2	2	1	2	2	0	2	2	1	2	2	0	2	2	1	65515	25748	0	116500	104380	0	0.839551	0.329951		1.4929	1.33759		0.4132	0.17048
Q9D6K5	Synaptojanin-2-binding protein OS=Mus musculus OX=10090 GN=Synj2bp PE=1 SV=1	Synj2bp	15.815	8.3	3	1	1	1	0	0	0	1	1	1	1	0	0	1	1	1	1	0	0	1	1	0	0	0	0	0	0
Q9D6K7	Tetratricopeptide repeat protein 33 OS=Mus musculus OX=10090 GN=Ttc33 PE=1 SV=1	Ttc33	29.371	5.3	3	1	1	0	0	0	1	1	1	0	0	0	1	1	1	0	0	0	1	1	1	0	0	0	0	0	0
Q9D6R2	Isocitrate dehydrogenase [NAD] subunit alpha, mitochondrial OS=Mus musculus OX=10090 GN=Idh3a PE=1 SV=1	Idh3a	39.638	30.3	44	9	9	8	9	6	10	6	5	7	9	5	9	8	9	7	9	5	9	8	9	418550	434630	505410	441080	394190	427950	0.95785	0.994649	1.15663	1.00941	0.902102	0.979362	1.0755	0.349839
Q9D6U8	Protein FAM162A OS=Mus musculus OX=10090 GN=Fam162a PE=1 SV=1	Fam162a	17.725	12.3	7	2	2	1	1	1	1	2	1	2	1	1	1	2	1	2	1	1	1	2	1	29536	0	0	0	79822	0	0.540171				1.45983		0.37
Q9D6Y7	Mitochondrial peptide methionine sulfoxide reductase OS=Mus musculus OX=10090 GN=Msra PE=1 SV=1	Msra	25.988	12.9	6	2	2	1	1	0	1	2	1	2	1	1	1	2	1	2	1	1	1	2	1	13427	0	0	0	34541	0	0.559832				1.44017		0.3887
Q9D6Y9	1,4-alpha-glucan-branching enzyme OS=Mus musculus OX=10090 GN=Gbe1 PE=1 SV=1	Gbe1	80.363	18.9	48	11	11	4	8	5	8	12	11	5	8	6	10	10	10	5	8	6	10	10	10	178520	214290	216350	212670	198050	192640	0.883383	1.06039	1.07058	1.05237	0.980025	0.953254	1.0096	0.928367
Q9D786	HAUS augmin-like complex subunit 5 OS=Mus musculus OX=10090 GN=Haus5 PE=1 SV=1	Haus5	69.571	7.4	6	3	3	0	1	2	1	2	0	1	2	2	1	3	1	1	2	2	1	3	1	0	22212	29314	0	20623	0		0.923589	1.21889		0.857517		1.2492
Q9D7A8	Armadillo repeat-containing protein 1 OS=Mus musculus OX=10090 GN=Armc1 PE=1 SV=1	Armc1	31.246	18.4	10	3	3	2	0	3	2	1	2	2	0	3	3	1	3	2	0	3	3	1	3	116300	0	148730	111620	0	135850	0.907707		1.16082	0.87118		1.06029	1.071	0.716405
Q9D7E4	UPF0449 protein C19orf25 homolog OS=Mus musculus OX=10090 PE=1 SV=1	--	12.111	18.3	4	1	1	1	0	1	1	1	0	1	0	1	1	1	0	1	0	1	1	1	0	0	0	0	0	0	0
Q9D7H3	RNA 3'-terminal phosphate cyclase OS=Mus musculus OX=10090 GN=RtcA PE=1 SV=2	RtcA	39.254	12	7	3	3	2	0	2	1	1	1	2	0	2	1	1	1	2	0	2	1	1	1	0	0	0	0	0	0
Q9D7J9	Enoyl-CoA hydratase domain-containing protein 3, mitochondrial OS=Mus musculus OX=10090 GN=Echdc3 PE=1 SV=1	Echdc3	32.402	10.3	4	2	2	2	0	0	0	1	1	2	0	1	1	1	1	2	0	1	1	1	1	0	0	0	0	0	0
Q9D7M8	DNA-directed RNA polymerase II subunit RPB4 OS=Mus musculus OX=10090 GN=Polr2d PE=1 SV=2	Polr2d	16.311	55.6	10	5	5	3	2	1	2	1	1	3	2	2	2	1	3	3	2	2	2	1	3	167040	0	0	190170	0	141260	1.00532			1.14452		0.850161	1.008
Q9D7P6	Iron-sulfur cluster assembly enzyme ISCU, mitochondrial OS=Mus musculus OX=10090 GN=Iscu PE=1 SV=1	Iscu	18.098	16.7	5	2	2	1	1	0	1	2	0	2	2	1	1	2	1	2	2	1	1	2	1	23963	21801	0	0	33097	0	0.911591	0.829345			1.25906		0.6914
Q9D7X8	Gamma-glutamylcyclotransferase OS=Mus musculus OX=10090 GN=Ggct PE=1 SV=1	Ggct	21.166	66	36	10	10	10	6	4	4	7	5	9	7	7	8	9	8	9	7	7	8	9	8	1860100	2040300	1855800	1470700	1578700	1479100	1.08516	1.19029	1.08266	0.857993	0.920999	0.862893	1.2711	0.00344113
Q9D819	Inorganic pyrophosphatase OS=Mus musculus OX=10090 GN=Ppa1 PE=1 SV=1	Ppa1	32.667	21.1	15	5	5	2	2	1	5	2	3	2	4	2	5	3	3	2	4	2	5	3	3	173310	130700	131560	142070	138210	144540	1.20859	0.911447	0.917444	0.990737	0.963819	1.00796	1.0253	0.870882
Q9D824	Pre-mRNA 3'-end-processing factor FIP1 OS=Mus musculus OX=10090 GN=Fip1l1 PE=1 SV=1	Fip1l1	64.958	9.6	17	4	4	3	2	1	4	4	3	3	4	2	4	4	4	3	4	2	4	4	4	76604	72480	100460	101040	86569	99002	0.85726	0.811109	1.12423	1.13072	0.968776	1.10791	0.8707	0.260313
Q9D832	DnaJ homolog subfamily B member 4 OS=Mus musculus OX=10090 GN=Dnajb4 PE=1 SV=1	Dnajb4	37.781	8.3	9	2	2	2	2	2	1	1	1	2	2	2	1	1	2	2	2	2	1	1	2	34620	32600	41964	0	0	10098	1.16095	1.09321	1.40722			0.338626	3.6041
Q9D855	Cytochrome b-c1 complex subunit 7 OS=Mus musculus OX=10090 GN=Uqcrb PE=1 SV=3	Uqcrb	13.527	22.5	5	2	2	2	1	0	0	2	0	2	1	0	2	2	1	2	1	0	2	2	1	18351	0	0	18970	17407	0	1.00594			1.03987	0.954192		1.0089
Q9D880	Mitochondrial import inner membrane translocase subunit TIM50 OS=Mus musculus OX=10090 GN=Timm50 PE=1 SV=1	Timm50	39.776	7.9	6	2	2	1	0	0	1	2	2	1	0	0	1	2	2	1	0	0	1	2	2	0	0	0	0	37400	43052					0.929747	1.07025
Q9D892	Inosine triphosphate pyrophosphatase OS=Mus musculus OX=10090 GN=Itpa PE=1 SV=2	Itpa	21.897	35.4	8	4	4	3	0	1	1	2	1	3	2	3	2	2	3	3	2	3	2	2	3	25905	0	40461	0	37924	28368	0.781106		1.22001		1.14351	0.855372	1.0011	0.965373
Q9D898	Actin-related protein 2/3 complex subunit 5-like protein OS=Mus musculus OX=10090 GN=Arpc5l PE=1 SV=1	Arpc5l	16.98	16.3	8	2	2	2	0	2	1	1	2	2	2	2	1	2	2	2	2	2	1	2	2	50074	64498	74094	0	90108	73249	0.711232	0.916105	1.0524		1.27986	1.0404	0.77	0.205685
Q9D8B3	Charged multivesicular body protein 4b OS=Mus musculus OX=10090 GN=Chmp4b PE=1 SV=2	Chmp4b	24.936	18.3	7	3	3	1	3	0	0	1	2	2	3	1	3	3	3	2	3	1	3	3	3	80433	60766	0	63240	62025	67364	1.20471	0.910139		0.947194	0.928996	1.00896	1.0995	0.490355
Q9D8C3	Putative bifunctional UDP-N-acetylglucosamine transferase and deubiquitinase ALG13 OS=Mus musculus OX=10090 GN=Alg13 PE=1 SV=2	Alg13	128.66	2.4	4	2	2	0	0	0	1	1	2	1	0	0	2	2	2	1	0	0	2	2	2	0	0	0	11684	11492	21674				0.781538	0.768696	1.44977
Q9D8E6	60S ribosomal protein L4 OS=Mus musculus OX=10090 GN=Rpl4 PE=1 SV=3	Rpl4	47.153	22.7	25	9	9	4	4	2	3	6	6	5	5	2	5	7	6	5	5	2	5	7	6	85963	101510	82956	124000	156000	95852	0.798071	0.942407	0.770154	1.1512	1.44829	0.889879	0.7195	0.111159
Q9D8N0	Elongation factor 1-gamma OS=Mus musculus OX=10090 GN=Eef1g PE=1 SV=3	Eef1g	50.06	24.9	50	10	10	6	9	5	11	10	9	6	7	5	9	8	8	6	7	5	9	8	8	579140	633640	684470	663140	577310	709090	0.903309	0.988315	1.0676	1.03433	0.900455	1.106	0.9732	0.754901
Q9D8S4	Oligoribonuclease, mitochondrial OS=Mus musculus OX=10090 GN=Rexo2 PE=1 SV=2	Rexo2	26.738	12.7	3	2	2	1	0	0	0	1	1	2	0	1	0	2	2	2	0	1	0	2	2	63518	0	0	0	32817	33798	1.4643				0.756541	0.779157	1.907
Q9D8W5	26S proteasome non-ATPase regulatory subunit 12 OS=Mus musculus OX=10090 GN=Psmd12 PE=1 SV=4	Psmd12	52.895	11.8	6	4	4	2	1	0	2	1	0	2	2	2	2	3	2	2	2	2	2	3	2	0	21295	0	21510	24887	25043		0.918531		0.927805	1.07347	1.0802	0.8942
Q9D8X1	Copper homeostasis protein cutC homolog OS=Mus musculus OX=10090 GN=Cutc PE=1 SV=1	Cutc	29.003	5.5	4	1	1	0	1	0	1	1	1	0	1	0	1	1	1	0	1	0	1	1	1	0	0	0	0	0	0
Q9D952	Envoplakin OS=Mus musculus OX=10090 GN=Evpl PE=1 SV=3	Evpl	232.01	0.9	5	2	2	0	1	1	2	1	0	1	2	1	2	2	0	1	2	1	2	2	0	0	344020	0	397100	357350	0		0.939543		1.08451	0.975948		0.912
Q9DAK9	14 kDa phosphohistidine phosphatase OS=Mus musculus OX=10090 GN=Phpt1 PE=1 SV=1	Phpt1	13.996	54	19	6	6	6	3	2	4	2	2	6	4	4	5	2	4	6	4	4	5	2	4	160400	120800	137440	125680	128710	116590	1.21881	0.91791	1.04435	0.954991	0.978015	0.88592	1.1285	0.257674
Q9DAP7	Histone chaperone ASF1B OS=Mus musculus OX=10090 GN=Asf1b PE=1 SV=1	Asf1b	22.464	17.3	7	2	2	2	1	1	1	1	1	1	1	2	2	1	1	1	1	2	2	1	1	32962	0	0	0	0	26250	1.11336					0.886645	1.2557
Q9DAU1	Protein canopy homolog 3 OS=Mus musculus OX=10090 GN=Cnpy3 PE=1 SV=1	Cnpy3	30.537	6.5	1	1	1	0	0	1	0	0	0	1	0	1	0	0	1	1	0	1	0	0	1	0	0	0	0	0	0
Q9DB05	Alpha-soluble NSF attachment protein OS=Mus musculus OX=10090 GN=Napa PE=1 SV=1	Napa	33.189	26.8	23	6	6	3	4	1	5	6	4	3	4	2	5	6	4	3	4	2	5	6	4	155200	124110	77826	191920	179100	116660	1.10225	0.881446	0.552731	1.36304	1.27199	0.828535	0.7323	0.26953
Q9DB15	39S ribosomal protein L12, mitochondrial OS=Mus musculus OX=10090 GN=Mrpl12 PE=1 SV=2	Mrpl12	21.708	7	2	1	1	0	0	0	1	1	0	0	1	0	1	1	0	0	1	0	1	1	0	0	0	0	0	0	0
Q9DB16	Calcium-binding protein 39-like OS=Mus musculus OX=10090 GN=Cab39l PE=1 SV=3	Cab39l	39.105	8.6	5	3	3	1	0	1	2	0	1	3	1	1	2	2	2	3	1	1	2	2	2	30526	0	0	25485	40321	35404	0.926884			0.77382	1.2243	1.075	0.9048
Q9DB20	ATP synthase subunit O, mitochondrial OS=Mus musculus OX=10090 GN=Atp5po PE=1 SV=1	Atp5po	23.363	36.2	22	6	6	5	1	4	6	4	2	3	3	4	6	3	2	3	3	4	6	3	2	343090	336130	353750	294430	363690	350360	1.00837	0.987915	1.0397	0.865356	1.06892	1.02974	1.0243	0.697242
Q9DB29	Isoamyl acetate-hydrolyzing esterase 1 homolog OS=Mus musculus OX=10090 GN=Iah1 PE=1 SV=1	Iah1	27.974	22.9	13	4	4	3	2	3	0	3	2	3	4	3	0	3	3	3	4	3	0	3	3	71178	60343	112680	0	87933	92255	0.838594	0.71094	1.32756		1.03599	1.08692	0.9035	0.609941
Q9DB34	Charged multivesicular body protein 2a OS=Mus musculus OX=10090 GN=Chmp2a PE=1 SV=1	Chmp2a	25.134	14.9	8	2	2	0	1	1	2	2	2	1	1	1	2	2	2	1	1	1	2	2	2	0	0	0	3294400	3046100	2165200				1.16195	1.07437	0.763676
Q9DB43	Zinc finger protein-like 1 OS=Mus musculus OX=10090 GN=Zfpl1 PE=1 SV=1	Zfpl1	34.155	19.7	13	6	6	2	3	1	4	2	1	3	5	2	5	4	2	3	5	2	5	4	2	47651	43344	50122	39533	47623	44378	1.04862	0.953835	1.10299	0.869969	1.048	0.976589	1.0729	0.35883
Q9DB77	Cytochrome b-c1 complex subunit 2, mitochondrial OS=Mus musculus OX=10090 GN=Uqcrc2 PE=1 SV=1	Uqcrc2	48.234	24.5	38	9	9	7	7	3	8	6	7	6	8	3	8	8	9	6	8	3	8	8	9	172510	160260	180920	161800	164000	171710	1.0236	0.95091	1.0735	0.960047	0.973101	1.01885	1.0325	0.476227
Q9DB94	WD repeat-containing protein 53 OS=Mus musculus OX=10090 GN=Wdr53 PE=1 SV=1	Wdr53	38.642	18.4	4	3	3	0	0	1	2	1	0	0	2	2	2	2	1	0	2	2	2	2	1	0	0	0	13799	15329	0				0.947473	1.05253
Q9DBB4	N-alpha-acetyltransferase 16, NatA auxiliary subunit OS=Mus musculus OX=10090 GN=Naa16 PE=2 SV=1	Naa16	101.28	3.5	6	2	2	2	0	0	1	1	2	2	0	0	1	1	2	2	0	0	1	1	2	41331	0	0	0	0	51791	0.887674					1.11233	0.798
Q9DBB5	Eukaryotic translation initiation factor 4E type 3 OS=Mus musculus OX=10090 GN=Eif4e3 PE=1 SV=1	Eif4e3	22.836	41.1	37	6	6	5	5	4	7	8	8	3	4	3	5	5	5	3	4	3	5	5	5	368630	280520	374010	259670	282540	262620	1.20995	0.920749	1.22761	0.852313	0.927379	0.861996	1.2713	0.0752605
Q9DBC3	Cap-specific mRNA (nucleoside-2'-O-)-methyltransferase 1 OS=Mus musculus OX=10090 GN=Cmtr1 PE=1 SV=1	Cmtr1	95.675	5.1	4	3	3	0	0	0	1	3	0	0	0	0	2	3	1	0	0	0	2	3	1	0	0	0	21149	16835	0				1.11357	0.886426
Q9DBC7	cAMP-dependent protein kinase type I-alpha regulatory subunit OS=Mus musculus OX=10090 GN=Prkar1a PE=1 SV=3	Prkar1a	43.185	4.5	5	1	1	1	1	1	1	1	0	1	1	1	1	1	0	1	1	1	1	1	0	0	0	0	0	0	0
Q9DBE0	Cysteine sulfinic acid decarboxylase OS=Mus musculus OX=10090 GN=Csad PE=1 SV=1	Csad	55.144	11.6	7	4	4	1	0	1	3	1	1	3	0	2	3	3	1	3	0	2	3	3	1	22231	0	0	46812	14398	0	0.799283			1.68306	0.517659		0.7264
Q9DBE8	Alpha-1,3/1,6-mannosyltransferase ALG2 OS=Mus musculus OX=10090 GN=Alg2 PE=1 SV=2	Alg2	47.404	3.6	1	1	1	0	0	0	0	1	0	0	0	0	1	1	0	0	0	0	1	1	0	0	0	0	0	0	0
Q9DBF1	Alpha-aminoadipic semialdehyde dehydrogenase OS=Mus musculus OX=10090 GN=Aldh7a1 PE=1 SV=4	Aldh7a1	58.861	43.4	121	22	22	17	22	13	22	26	21	14	16	10	19	19	18	14	16	10	19	19	18	1510000	1482400	1474900	1423500	1369800	1444700	1.04075	1.02172	1.01655	0.981126	0.944115	0.995738	1.0541	0.0384186
Q9DBF7	Pre-mRNA-splicing factor CWC25 homolog OS=Mus musculus OX=10090 GN=Cwc25 PE=2 SV=2	Cwc25	48.811	1.7	2	1	1	0	1	0	1	0	0	0	1	1	1	1	1	0	1	1	1	1	1	0	0	0	0	0	0
Q9DBG3	AP-2 complex subunit beta OS=Mus musculus OX=10090 GN=Ap2b1 PE=1 SV=1	Ap2b1	104.58	9.3	4	7	2	1	0	2	0	0	1	2	2	2	5	4	4	1	0	1	0	0	1	0	0	0	0	0	0
Q9DBG5	Perilipin-3 OS=Mus musculus OX=10090 GN=Plin3 PE=1 SV=1	Plin3	47.262	20.1	23	7	7	5	4	2	2	6	4	6	6	2	3	5	6	6	6	2	3	5	6	105160	114370	128500	107830	109800	111970	0.931128	1.01268	1.13779	0.954769	0.972212	0.991426	1.0559	0.435912
Q9DBG6	Dolichyl-diphosphooligosaccharide--protein glycosyltransferase subunit 2 OS=Mus musculus OX=10090 GN=Rpn2 PE=1 SV=1	Rpn2	69.062	25.7	40	11	11	8	7	4	7	6	8	8	7	7	8	8	9	8	7	7	8	8	9	238900	241980	338940	210430	205580	257170	0.96008	0.972458	1.36212	0.845666	0.826175	1.0335	1.2178	0.234145
Q9DBG7	Signal recognition particle receptor subunit alpha OS=Mus musculus OX=10090 GN=Srpra PE=1 SV=1	Srpra	69.622	4.7	7	2	2	1	1	2	1	0	2	1	2	2	1	1	2	1	2	2	1	1	2	0	12656	23871	0	0	21630		0.652853	1.23137			1.11577	0.8444
Q9DBH5	Vesicular integral-membrane protein VIP36 OS=Mus musculus OX=10090 GN=Lman2 PE=1 SV=2	Lman2	40.429	12.3	20	5	5	3	1	3	4	6	3	2	3	2	5	5	4	2	3	2	5	5	4	90915	97921	51851	173600	102520	89719	0.899368	0.968674	0.512931	1.71732	1.01417	0.887537	0.6579	0.219484
Q9DBJ1	Phosphoglycerate mutase 1 OS=Mus musculus OX=10090 GN=Pgam1 PE=1 SV=3	Pgam1	28.832	35.8	25	8	8	4	4	1	5	7	4	6	5	3	5	8	6	6	5	3	5	8	6	273070	313150	221380	267400	264590	273710	1.01557	1.16463	0.823331	0.994483	0.984033	1.01795	1.0024	0.944056
Q9DBJ3	Brain-specific angiogenesis inhibitor 1-associated protein 2-like protein 1 OS=Mus musculus OX=10090 GN=Baiap2l1 PE=1 SV=1	Baiap2l1	57.187	5.3	3	2	2	0	0	1	1	1	0	1	0	1	1	2	0	1	0	1	1	2	0	0	0	0	0	0	0
Q9DBL1	Short/branched chain specific acyl-CoA dehydrogenase, mitochondrial OS=Mus musculus OX=10090 GN=Acadsb PE=1 SV=1	Acadsb	47.874	11.1	14	3	3	3	1	3	2	3	2	2	3	2	2	3	3	2	3	2	2	3	3	70562	54428	44235	50049	64647	42665	1.29636	0.999945	0.81268	0.919494	1.18769	0.783836	1.0754	0.722255
Q9DBL7	Bifunctional coenzyme A synthase OS=Mus musculus OX=10090 GN=Coasy PE=1 SV=2	Coasy	62.022	21.5	17	8	8	3	1	3	5	3	2	5	4	3	6	6	5	5	4	3	6	6	5	78974	41322	57001	87236	62862	66414	1.20323	0.629574	0.868457	1.32911	0.957754	1.01187	0.8189	0.351701
Q9DBP5	UMP-CMP kinase OS=Mus musculus OX=10090 GN=Cmpk1 PE=1 SV=1	Cmpk1	22.165	17.9	17	4	4	3	0	4	2	4	4	2	2	4	4	4	4	2	2	4	4	4	4	109540	0	120100	75366	89295	101360	1.10499		1.21151	0.760258	0.900767	1.02247	1.2949	0.106801
Q9DBR1	5'-3' exoribonuclease 2 OS=Mus musculus OX=10090 GN=Xrn2 PE=1 SV=1	Xrn2	108.69	1.6	1	1	1	1	0	0	0	0	0	1	0	0	0	0	0	1	0	0	0	0	0	0	0	0	0	0	0
Q9DBS1	Transmembrane protein 43 OS=Mus musculus OX=10090 GN=Tmem43 PE=1 SV=1	Tmem43	44.783	6.5	2	1	1	1	0	1	0	0	0	1	0	1	0	0	0	1	0	1	0	0	0	0	0	0	0	0	0
Q9DBW3	Protein NATD1 OS=Mus musculus OX=10090 GN=Natd1 PE=1 SV=1	Natd1	12.73	21.8	7	2	2	1	0	0	3	2	1	1	0	0	2	2	2	1	0	0	2	2	2	0	0	0	88859	22870	22456				1.98664	0.511309	0.502053
Q9DBY1	E3 ubiquitin-protein ligase synoviolin OS=Mus musculus OX=10090 GN=Syvn1 PE=1 SV=3	Syvn1	67.296	2.3	10	1	1	2	2	0	2	2	2	1	1	1	1	1	1	1	1	1	1	1	1	32357	36396	0	28229	46799	44372	0.859859	0.967192		0.750161	1.24364	1.17915	0.8637	0.599184
Q9DBZ5	Eukaryotic translation initiation factor 3 subunit K OS=Mus musculus OX=10090 GN=Eif3k PE=1 SV=1	Eif3k	25.086	24.3	6	3	3	1	0	1	2	1	1	1	0	1	2	1	1	1	0	1	2	1	1	0	0	0	0	0	0
Q9DC29	ATP-binding cassette sub-family B member 6, mitochondrial OS=Mus musculus OX=10090 GN=Abcb6 PE=1 SV=1	Abcb6	93.769	2.7	5	2	2	0	1	0	1	2	1	1	1	0	2	2	1	1	1	0	2	2	1	0	0	0	28084	16352	0				1.26402	0.73598
Q9DC33	High mobility group protein 20A OS=Mus musculus OX=10090 GN=Hmg20a PE=1 SV=1	Hmg20a	39.917	8.4	4	2	2	0	1	1	0	1	1	1	1	1	1	2	1	1	1	1	1	2	1	0	0	0	0	0	0
Q9DC51	Guanine nucleotide-binding protein G(i) subunit alpha OS=Mus musculus OX=10090 GN=Gnai3 PE=1 SV=3	Gnai3	40.538	16.9	7	5	2	0	1	1	2	1	2	1	4	3	3	5	3	0	2	1	2	2	2	0	130560	0	110050	109230	119680		1.11228		0.937553	0.930567	1.01959	1.1555
Q9DC61	Mitochondrial-processing peptidase subunit alpha OS=Mus musculus OX=10090 GN=Pmpca PE=1 SV=1	Pmpca	58.278	3.2	1	1	1	0	1	0	0	0	0	0	1	0	0	0	0	0	1	0	0	0	0	0	0	0	0	0	0
Q9DC63	F-box only protein 3 OS=Mus musculus OX=10090 GN=Fbxo3 PE=1 SV=1	Fbxo3	55.227	6.2	3	2	2	1	0	0	0	1	1	1	1	0	0	1	1	1	1	0	0	1	1	0	0	0	0	0	0
Q9DC69	NADH dehydrogenase [ubiquinone] 1 alpha subcomplex subunit 9, mitochondrial OS=Mus musculus OX=10090 GN=Ndufa9 PE=1 SV=2	Ndufa9	42.525	26	21	7	7	3	4	2	6	4	2	3	5	3	6	4	2	3	5	3	6	4	2	339770	751750	1767900	336980	581200	673580	0.457995	1.01333	2.38305	0.454235	0.783433	0.907957	1.7964	0.474928
Q9DCC4	Pyrroline-5-carboxylate reductase 3 OS=Mus musculus OX=10090 GN=Pycr3 PE=1 SV=2	Pycr3	28.721	24.8	31	5	5	3	5	3	8	8	4	3	4	3	5	5	4	3	4	3	5	5	4	543480	555290	545700	599560	498480	576170	0.982583	1.00394	0.986597	1.08397	0.901226	1.04168	0.9822	0.805362
Q9DCD0	6-phosphogluconate dehydrogenase, decarboxylating OS=Mus musculus OX=10090 GN=Pgd PE=1 SV=3	Pgd	53.247	7.9	7	2	2	2	1	1	1	1	1	2	1	1	1	1	1	2	1	1	1	1	1	0	0	0	0	0	0
Q9DCF9	Translocon-associated protein subunit gamma OS=Mus musculus OX=10090 GN=Ssr3 PE=1 SV=1	Ssr3	21.064	7.6	1	1	1	1	0	0	0	0	0	1	1	1	0	0	0	1	1	1	0	0	0	0	0	0	0	0	0
Q9DCG9	Multifunctional methyltransferase subunit TRM112-like protein OS=Mus musculus OX=10090 GN=Trmt112 PE=1 SV=1	Trmt112	14.141	20	4	2	2	1	1	1	1	0	0	1	2	1	1	1	1	1	2	1	1	1	1	0	0	0	0	0	0
Q9DCH4	Eukaryotic translation initiation factor 3 subunit F OS=Mus musculus OX=10090 GN=Eif3f PE=1 SV=2	Eif3f	37.984	13.9	16	3	3	4	2	2	2	3	3	3	2	2	2	3	3	3	2	2	2	3	3	80602	97771	120860	75235	95106	118760	0.822002	0.997097	1.23256	0.767268	0.969918	1.21115	1.035	0.839725
Q9DCJ5	NADH dehydrogenase [ubiquinone] 1 alpha subcomplex subunit 8 OS=Mus musculus OX=10090 GN=Ndufa8 PE=1 SV=3	Ndufa8	19.992	9.9	1	1	1	0	0	0	0	1	0	0	0	0	1	1	1	0	0	0	1	1	1	0	0	0	0	0	0
Q9DCL9	Multifunctional protein ADE2 OS=Mus musculus OX=10090 GN=Paics PE=1 SV=4	Paics	47.006	12.9	4	4	4	1	0	3	0	0	0	2	1	3	0	1	0	2	1	3	0	1	0	0	0	0	0	0	0
Q9DCM0	Persulfide dioxygenase ETHE1, mitochondrial OS=Mus musculus OX=10090 GN=Ethe1 PE=1 SV=2	Ethe1	27.738	31.5	14	4	4	1	2	0	4	4	3	2	3	1	4	4	3	2	3	1	4	4	3	57352	40887	0	55737	53977	64578	1.05221	0.750135		1.02258	0.990291	1.18478	0.8455	0.304481
Q9DCN2	NADH-cytochrome b5 reductase 3 OS=Mus musculus OX=10090 GN=Cyb5r3 PE=1 SV=3	Cyb5r3	34.127	20.3	20	5	5	4	4	2	3	4	3	3	5	3	4	5	5	3	5	3	4	5	5	262040	231280	261660	305750	250610	230270	1.01987	0.90015	1.01839	1.18999	0.975383	0.896219	0.9598	0.723343
Q9DCR2	AP-3 complex subunit sigma-1 OS=Mus musculus OX=10090 GN=Ap3s1 PE=1 SV=2	Ap3s1	21.732	7.8	3	1	1	1	0	1	0	0	1	1	1	1	0	1	1	1	1	1	0	1	1	0	0	0	0	0	0
Q9DCS3	Enoyl-[acyl-carrier-protein] reductase, mitochondrial OS=Mus musculus OX=10090 GN=Mecr PE=1 SV=2	Mecr	40.342	27.1	40	9	9	8	4	4	8	7	9	7	5	6	6	6	7	7	5	6	6	6	7	789210	658350	918340	813330	793930	731280	1.00655	0.839654	1.17124	1.03731	1.01257	0.932668	1.0117	0.974359
Q9DCS9	NADH dehydrogenase [ubiquinone] 1 beta subcomplex subunit 10 OS=Mus musculus OX=10090 GN=Ndufb10 PE=1 SV=3	Ndufb10	21.024	25	9	3	3	2	1	0	3	2	1	2	1	1	3	2	2	2	1	1	3	2	2	45684	0	0	45879	50431	41052	0.998306			1.00257	1.10204	0.897086	0.9977
Q9DCT2	NADH dehydrogenase [ubiquinone] iron-sulfur protein 3, mitochondrial OS=Mus musculus OX=10090 GN=Ndufs3 PE=1 SV=2	Ndufs3	30.149	37.3	19	8	7	4	3	2	4	3	3	5	3	2	4	4	3	5	3	2	4	4	3	111600	134960	119090	150500	145200	144820	0.830594	1.00445	0.886339	1.12011	1.08066	1.07784	0.83	0.0295869
Q9DCT8	Cysteine-rich protein 2 OS=Mus musculus OX=10090 GN=Crip2 PE=1 SV=1	Crip2	22.727	15.4	3	1	1	1	1	0	0	1	0	1	1	0	1	1	0	1	1	0	1	1	0	0	0	0	0	0	0
Q9DCV4	Regulator of microtubule dynamics protein 1 OS=Mus musculus OX=10090 GN=Rmdn1 PE=1 SV=2	Rmdn1	35	5.2	1	1	1	0	0	1	0	0	0	0	0	1	0	0	1	0	0	1	0	0	1	0	0	0	0	0	0
Q9DCW4	Electron transfer flavoprotein subunit beta OS=Mus musculus OX=10090 GN=Etfb PE=1 SV=3	Etfb	27.623	28.2	16	5	5	2	2	1	5	4	2	3	3	1	5	4	2	3	3	1	5	4	2	109410	151930	0	133650	96716	120770	0.893178	1.24029		1.09106	0.789549	0.985916	1.1164	0.586084
Q9DCX2	ATP synthase subunit d, mitochondrial OS=Mus musculus OX=10090 GN=Atp5pd PE=1 SV=3	Atp5pd	18.749	44.7	22	6	6	5	4	2	3	4	4	4	4	4	3	4	4	4	4	4	3	4	4	188420	216240	181550	188300	200170	193390	0.967853	1.11075	0.932564	0.967237	1.02821	0.993382	1.0075	0.934628
Q9DCZ4	MICOS complex subunit Mic26 OS=Mus musculus OX=10090 GN=Apoo PE=1 SV=2	Apoo	22.604	11.1	6	2	2	1	1	1	1	1	1	1	2	2	1	1	2	1	2	2	1	1	2	0	148250	249760	0	0	135230		0.834052	1.40515			0.760802	1.4716
Q9DD02	Protein Hikeshi OS=Mus musculus OX=10090 GN=Hikeshi PE=1 SV=1	Hikeshi	21.618	8.1	5	2	2	0	1	1	1	0	2	1	2	1	2	1	2	1	2	1	2	1	2	0	38592	0	40472	0	58954		0.838847		0.879711		1.28144	0.7763
Q9EP69	Phosphatidylinositide phosphatase SAC1 OS=Mus musculus OX=10090 GN=Sacm1l PE=1 SV=1	Sacm1l	66.943	15.5	19	8	8	3	4	1	2	4	5	3	5	3	6	5	5	3	5	3	6	5	5	112100	117950	110130	98216	102300	108350	1.03629	1.09037	1.01808	0.907942	0.945696	1.00162	1.1014	0.0508465
Q9EP89	Serine beta-lactamase-like protein LACTB, mitochondrial OS=Mus musculus OX=10090 GN=Lactb PE=1 SV=1	Lactb	60.705	4.5	7	2	2	1	1	1	2	1	1	2	1	2	2	2	1	2	1	2	2	2	1	51004	0	65957	28176	59891	0	0.995064		1.28679	0.549701	1.16844		1.3281	0.477786
Q9EPK6	Nucleotide exchange factor SIL1 OS=Mus musculus OX=10090 GN=Sil1 PE=1 SV=2	Sil1	52.429	4.5	6	2	2	1	1	2	1	0	1	1	1	2	2	1	2	1	1	2	2	1	2	0	0	51028	37015	0	45317			1.1479	0.832671		1.01943	1.2396
Q9EPK7	Exportin-7 OS=Mus musculus OX=10090 GN=Xpo7 PE=1 SV=3	Xpo7	123.81	6.8	17	6	6	3	1	3	5	3	2	5	3	5	6	4	4	5	3	5	6	4	4	101430	86381	116460	74096	108300	109640	1.02058	0.86916	1.17181	0.745549	1.08971	1.10319	1.0419	0.765726
Q9EPL8	Importin-7 OS=Mus musculus OX=10090 GN=Ipo7 PE=1 SV=2	Ipo7	119.49	2.6	5	3	3	1	0	1	2	0	1	1	1	1	2	1	2	1	1	1	2	1	2	0	0	0	69756	0	125360				0.715021		1.28498
Q9EPL9	Peroxisomal acyl-coenzyme A oxidase 3 OS=Mus musculus OX=10090 GN=Acox3 PE=1 SV=2	Acox3	78.403	33.6	95	19	19	18	15	15	13	21	13	15	14	14	12	17	16	15	14	14	12	17	16	277520	277590	310910	260260	288830	302200	0.969609	0.969854	1.08627	0.909306	1.00913	1.05584	1.0173	0.776887
Q9EPR4	Solute carrier family 23 member 2 OS=Mus musculus OX=10090 GN=Slc23a2 PE=1 SV=2	Slc23a2	70.048	4.8	5	2	2	1	1	0	1	1	1	1	1	0	1	1	1	1	1	0	1	1	1	0	0	0	0	0	0
Q9EPU0	Regulator of nonsense transcripts 1 OS=Mus musculus OX=10090 GN=Upf1 PE=1 SV=2	Upf1	123.97	35	97	29	29	17	11	12	20	18	19	21	16	16	25	22	22	21	16	16	25	22	22	359090	318390	348620	381450	374840	362100	1.00469	0.890813	0.975393	1.06725	1.04875	1.01311	0.9175	0.0906971
Q9EPU4	Cleavage and polyadenylation specificity factor subunit 1 OS=Mus musculus OX=10090 GN=Cpsf1 PE=1 SV=1	Cpsf1	160.82	1	3	1	1	0	1	0	0	1	1	0	1	0	0	1	1	0	1	0	0	1	1	0	0	0	0	0	0
Q9EQ20	Methylmalonate-semialdehyde dehydrogenase [acylating], mitochondrial OS=Mus musculus OX=10090 GN=Aldh6a1 PE=1 SV=1	Aldh6a1	57.915	24.3	25	9	9	5	3	3	5	3	6	7	5	5	7	5	8	7	5	5	7	5	8	226750	226230	255310	294290	311300	262360	0.86313	0.861151	0.971844	1.12022	1.18497	0.99868	0.816	0.0345132
Q9EQ80	NIF3-like protein 1 OS=Mus musculus OX=10090 GN=Nif3l1 PE=1 SV=4	Nif3l1	41.745	10.9	4	3	3	1	0	1	0	1	1	2	1	1	1	2	1	2	1	1	1	2	1	0	0	0	0	0	0
Q9EQF4	Sperm-egg fusion protein Juno OS=Mus musculus OX=10090 GN=Izumo1r PE=1 SV=1	Izumo1r	28.203	5.7	11	2	2	2	1	2	3	1	2	1	1	1	2	1	2	1	1	1	2	1	2	86857	96885	105420	84661	0	112690	0.892648	0.995708	1.08342	0.87008		1.15814	0.9768	0.90675
Q9EQG7	Ectonucleotide pyrophosphatase/phosphodiesterase family member 5 OS=Mus musculus OX=10090 GN=Enpp5 PE=1 SV=3	Enpp5	54.386	5	4	2	2	1	1	1	0	1	0	2	1	2	0	1	0	2	1	2	0	1	0	23760	0	36139	0	0	0	0.793335		1.20667
Q9EQH3	Vacuolar protein sorting-associated protein 35 OS=Mus musculus OX=10090 GN=Vps35 PE=1 SV=1	Vps35	91.712	28.1	62	17	17	13	4	7	10	14	14	11	8	9	15	15	16	11	8	9	15	15	16	192550	252630	275660	225590	257980	284770	0.775796	1.01786	1.11065	0.908916	1.03942	1.14736	0.9382	0.608927
Q9EQK5	Major vault protein OS=Mus musculus OX=10090 GN=Mvp PE=1 SV=4	Mvp	95.923	47.7	137	32	32	24	16	19	25	32	21	23	17	22	25	29	22	23	17	22	25	29	22	714710	742180	698890	740110	689500	731070	0.993467	1.03165	0.971477	1.02877	0.958424	1.01621	0.9977	0.943742
Q9EQP2	EH domain-containing protein 4 OS=Mus musculus OX=10090 GN=Ehd4 PE=1 SV=1	Ehd4	61.48	13.9	19	6	6	3	3	4	3	2	4	3	3	4	5	3	5	3	3	4	5	3	5	63330	62727	76096	71455	71841	74329	0.905193	0.896574	1.08766	1.02133	1.02684	1.0624	0.9289	0.292339
Q9EQS3	c-Myc-binding protein OS=Mus musculus OX=10090 GN=Mycbp PE=1 SV=5	Mycbp	11.97	55.3	6	4	4	0	0	1	1	2	2	1	0	1	2	4	2	1	0	1	2	4	2	0	0	0	81168	51687	35284				1.44823	0.922219	0.629551
Q9EQY0	Serine/threonine-protein kinase/endoribonuclease IRE1 OS=Mus musculus OX=10090 GN=Ern1 PE=1 SV=1	Ern1	110.18	2.9	5	2	2	2	1	1	0	1	0	2	1	2	1	2	1	2	1	2	1	2	1	56605	0	30701	0	16973	0	1.62847		0.883236		0.488296		2.5719
Q9ER00	Syntaxin-12 OS=Mus musculus OX=10090 GN=Stx12 PE=1 SV=1	Stx12	31.195	17.2	12	3	3	1	2	1	4	2	2	2	3	1	3	2	2	2	3	1	3	2	2	49211	56743	0	54557	58469	53367	0.903461	1.04174		1.00161	1.07343	0.979761	0.9552	0.50968
Q9ER72	Cysteine--tRNA ligase, cytoplasmic OS=Mus musculus OX=10090 GN=Cars1 PE=1 SV=2	Cars1	94.859	10.8	12	7	7	3	0	1	4	3	1	3	2	2	5	4	2	3	2	2	5	4	2	50944	0	39379	43778	39302	0	1.17516		0.908381	1.00986	0.906605		1.0872	0.637521
Q9ER99	Regulatory solute carrier protein family 1 member 1 OS=Mus musculus OX=10090 GN=Rsc1a1 PE=1 SV=2	Rsc1a1	61.25	2.9	2	1	1	1	0	0	1	0	0	1	0	0	1	0	0	1	0	0	1	0	0	0	0	0	0	0	0
Q9ERD7	Tubulin beta-3 chain OS=Mus musculus OX=10090 GN=Tubb3 PE=1 SV=1	Tubb3	50.418	43.6	24	18	3	7	1	4	3	5	4	15	11	10	14	13	14	3	0	0	1	2	2	454090	0	596960	353140	361700	380410	1.05784		1.39067	0.822672	0.842613	0.8862	1.4395	0.0437545
Q9ERF3	WD repeat-containing protein 61 OS=Mus musculus OX=10090 GN=Wdr61 PE=1 SV=1	Wdr61	33.772	5.6	1	1	1	0	0	0	1	0	0	1	1	0	1	1	1	1	1	0	1	1	1	0	0	0	0	0	0
Q9ERI2	Ras-related protein Rab-27A OS=Mus musculus OX=10090 GN=Rab27a PE=1 SV=1	Rab27a	25.017	10.4	6	2	2	0	2	1	1	1	1	0	2	1	1	2	1	0	2	1	1	2	1	0	29628	0	0	46878	0		0.774527			1.22547		0.632
Q9ERK4	Exportin-2 OS=Mus musculus OX=10090 GN=Cse1l PE=1 SV=1	Cse1l	110.45	15.8	28	11	11	5	2	3	7	7	4	5	7	4	9	9	7	5	7	4	9	9	7	77354	77453	146770	90073	92954	101470	0.79192	0.792934	1.50257	0.922133	0.951627	1.03881	1.06	0.960204
Q9ERN0	Secretory carrier-associated membrane protein 2 OS=Mus musculus OX=10090 GN=Scamp2 PE=1 SV=1	Scamp2	36.464	9.7	10	2	2	2	1	1	1	3	2	1	1	1	2	2	2	1	1	1	2	2	2	0	0	0	30886	77261	95980				0.453923	1.13548	1.41059
Q9ERS2	NADH dehydrogenase [ubiquinone] 1 alpha subcomplex subunit 13 OS=Mus musculus OX=10090 GN=Ndufa13 PE=1 SV=3	Ndufa13	16.859	13.2	7	2	2	1	2	0	0	2	2	1	2	0	0	2	2	1	2	0	0	2	2	0	80462	0	0	67503	64771		1.13467			0.951926	0.9134	1.2166
Q9ES56	Trafficking protein particle complex subunit 4 OS=Mus musculus OX=10090 GN=Trappc4 PE=1 SV=1	Trappc4	24.385	6.4	2	1	1	1	0	1	0	0	0	1	1	1	0	1	1	1	1	1	0	1	1	0	0	0	0	0	0
Q9ESP1	Stromal cell-derived factor 2-like protein 1 OS=Mus musculus OX=10090 GN=Sdf2l1 PE=1 SV=2	Sdf2l1	23.648	26.7	9	3	3	1	1	1	3	2	1	1	2	1	3	3	3	1	2	1	3	3	3	0	1187700	0	261920	440810	456350		2.02439		0.446433	0.751344	0.777832	3.0741
Q9EST3	Eukaryotic translation initiation factor 4E transporter OS=Mus musculus OX=10090 GN=Eif4enif1 PE=1 SV=2	Eif4enif1	107.98	18.5	45	12	12	9	4	2	11	12	7	7	8	5	10	9	8	7	8	5	10	9	8	253670	312020	316200	386520	324870	359180	0.77954	0.958852	0.971697	1.18779	0.998341	1.10378	0.8238	0.0878108
Q9EST5	Acidic leucine-rich nuclear phosphoprotein 32 family member B OS=Mus musculus OX=10090 GN=Anp32b PE=1 SV=1	Anp32b	31.078	18	13	4	4	3	3	1	1	2	3	3	3	2	3	2	3	3	3	2	3	2	3	151570	183320	168720	172050	156190	155110	0.921436	1.11445	1.0257	1.04594	0.949522	0.942956	1.0419	0.575921
Q9ESW4	Acylglycerol kinase, mitochondrial OS=Mus musculus OX=10090 GN=Agk PE=1 SV=1	Agk	46.975	3.3	3	1	1	0	1	1	1	0	0	0	1	1	1	0	1	0	1	1	1	0	1	0	0	0	0	0	0
Q9ET26	E3 ubiquitin-protein ligase RNF114 OS=Mus musculus OX=10090 GN=Rnf114 PE=1 SV=2	Rnf114	25.745	38.9	44	8	8	7	8	3	8	11	7	5	7	3	8	8	5	5	7	3	8	8	5	511210	553340	562860	470470	476950	489630	1.00091	1.0834	1.10204	0.921148	0.933835	0.958662	1.1325	0.0178584
Q9JHK4	Geranylgeranyl transferase type-2 subunit alpha OS=Mus musculus OX=10090 GN=Rabggta PE=1 SV=1	Rabggta	64.989	13.8	13	6	6	5	0	1	3	2	2	4	1	3	4	4	4	4	1	3	4	4	4	90932	0	56398	60552	51000	57523	1.43696		0.891231	0.956875	0.805929	0.909009	1.3071	0.291816
Q9JHQ5	Leucine zipper transcription factor-like protein 1 OS=Mus musculus OX=10090 GN=Lztfl1 PE=1 SV=1	Lztfl1	34.773	10.7	5	2	2	2	1	2	0	0	0	2	2	2	1	1	1	2	2	2	1	1	1	27938	138220	126010	0	0	0	0.286869	1.41925	1.29388
Q9JHS3	Ragulator complex protein LAMTOR2 OS=Mus musculus OX=10090 GN=Lamtor2 PE=1 SV=1	Lamtor2	13.48	26.4	12	2	2	2	0	2	3	3	2	2	2	2	2	2	2	2	2	2	2	2	2	94743	39950	115770	75237	73263	125850	1.08316	0.456734	1.32356	0.860158	0.83759	1.4388	0.9129	0.70087
Q9JHU4	Cytoplasmic dynein 1 heavy chain 1 OS=Mus musculus OX=10090 GN=Dync1h1 PE=1 SV=2	Dync1h1	532.04	18.6	211	68	68	43	36	29	38	35	30	48	43	36	43	44	44	48	43	36	43	44	44	175760	191440	198370	179430	187670	179830	0.947919	1.03249	1.06986	0.967712	1.01215	0.96987	1.0341	0.449693
Q9JHU9	Inositol-3-phosphate synthase 1 OS=Mus musculus OX=10090 GN=Isyna1 PE=1 SV=1	Isyna1	60.931	14.9	26	8	8	5	6	2	5	5	3	4	6	2	7	5	6	4	6	2	7	5	6	134620	142020	116590	168080	111600	66330	1.09264	1.1527	0.946296	1.36421	0.905795	0.538364	1.1365	0.519307
Q9JHW2	Omega-amidase NIT2 OS=Mus musculus OX=10090 GN=Nit2 PE=1 SV=1	Nit2	30.501	19.2	12	4	4	3	2	1	2	2	2	3	2	1	3	3	2	3	2	1	3	3	2	45999	51008	0	48494	42841	42694	0.995494	1.1039		1.04949	0.92715	0.923969	1.0857	0.301714
Q9JHW4	Selenocysteine-specific elongation factor OS=Mus musculus OX=10090 GN=Eefsec PE=1 SV=2	Eefsec	63.538	6.9	6	3	3	1	0	0	1	2	2	2	2	1	2	2	2	2	2	1	2	2	2	36842	33509	0	0	0	23902	1.17265	1.06657				0.760782	1.4717
Q9JI48	Placenta-specific gene 8 protein OS=Mus musculus OX=10090 GN=Plac8 PE=1 SV=1	Plac8	12.353	13.4	5	1	1	1	1	1	1	0	1	1	1	1	1	0	1	1	1	1	1	0	1	0	0	0	0	0	0
Q9JI78	Peptide-N(4)-(N-acetyl-beta-glucosaminyl)asparagine amidase OS=Mus musculus OX=10090 GN=Ngly1 PE=1 SV=2	Ngly1	74.274	12	26	6	6	5	3	3	5	5	5	5	4	4	6	5	6	5	4	4	6	5	6	69216	64224	66107	64321	58717	67435	1.06481	0.988011	1.01698	0.989503	0.903292	1.03741	1.0476	0.359273
Q9JI90	E3 ubiquitin-protein ligase RNF14 OS=Mus musculus OX=10090 GN=Rnf14 PE=1 SV=2	Rnf14	54.926	10.9	9	5	5	1	3	0	2	1	2	2	4	0	3	2	2	2	4	0	3	2	2	0	29520	0	27648	0	42759		0.886247		0.830046		1.28371	0.8386
Q9JIF0	Protein arginine N-methyltransferase 1 OS=Mus musculus OX=10090 GN=Prmt1 PE=1 SV=1	Prmt1	42.435	7	8	2	2	2	1	1	2	1	1	2	1	1	2	2	2	2	1	1	2	2	2	34338	0	0	30713	29373	25712	1.1433			1.02261	0.977992	0.856096	1.2007
Q9JIF7	Coatomer subunit beta OS=Mus musculus OX=10090 GN=Copb1 PE=1 SV=1	Copb1	107.06	18.6	34	12	12	7	3	5	9	4	6	8	8	6	11	10	9	8	8	6	11	10	9	174450	144000	194020	149140	197600	171980	1.01504	0.837867	1.12891	0.867774	1.14974	1.00067	0.988	0.918206
Q9JII5	DAZ-associated protein 1 OS=Mus musculus OX=10090 GN=Dazap1 PE=1 SV=2	Dazap1	43.214	13.1	10	3	3	2	1	2	2	2	1	2	1	2	2	2	2	2	1	2	2	2	2	96469	0	121500	93879	0	0	0.928039		1.16884	0.903123			1.1609
Q9JII6	Aldo-keto reductase family 1 member A1 OS=Mus musculus OX=10090 GN=Akr1a1 PE=1 SV=3	Akr1a1	36.586	60.3	92	18	18	19	9	13	18	18	15	17	10	13	14	16	13	17	10	13	14	16	13	1435900	1172300	1283300	1402300	1329100	1162200	1.10665	0.903495	0.989043	1.08076	1.02434	0.895711	0.9995	0.991554
Q9JIL4	Na(+)/H(+) exchange regulatory cofactor NHE-RF3 OS=Mus musculus OX=10090 GN=Pdzk1 PE=1 SV=1	Pdzk1	56.498	35.5	36	14	14	6	5	5	6	8	6	7	9	8	11	10	11	7	9	8	11	10	11	155150	134220	134230	112230	140450	112460	1.18024	1.02102	1.0211	0.853741	1.06841	0.855491	1.1601	0.162239
Q9JIQ3	Diablo homolog, mitochondrial OS=Mus musculus OX=10090 GN=Diablo PE=1 SV=2	Diablo	26.82	8.4	4	1	1	0	1	0	1	1	1	0	1	0	1	1	1	0	1	0	1	1	1	0	0	0	0	0	0
Q9JIY5	Serine protease HTRA2, mitochondrial OS=Mus musculus OX=10090 GN=Htra2 PE=1 SV=2	Htra2	49.348	12.7	9	5	5	1	0	3	2	1	2	2	0	3	3	2	4	2	0	3	3	2	4	46640	0	58296	61511	42977	55478	0.880326		1.10033	1.16101	0.811187	1.04714	0.984	0.94841
Q9JJ11	Transforming acidic coiled-coil-containing protein 3 OS=Mus musculus OX=10090 GN=Tacc3 PE=1 SV=1	Tacc3	70.626	22.3	41	12	12	6	4	2	9	12	8	5	8	3	10	10	10	5	8	3	10	10	10	191660	195230	207910	290370	322110	275960	0.775303	0.789744	0.841037	1.1746	1.303	1.11631	0.6695	0.00151097
Q9JJ28	Protein flightless-1 homolog OS=Mus musculus OX=10090 GN=Flii PE=1 SV=1	Flii	144.8	2.4	6	3	3	2	0	1	1	0	2	2	1	2	2	1	2	2	1	2	2	1	2	0	0	21277	0	0	18545			1.06861			0.931395	1.1473
Q9JJG0	Transforming acidic coiled-coil-containing protein 2 OS=Mus musculus OX=10090 GN=Tacc2 PE=1 SV=2	Tacc2	124.13	3.6	11	3	3	3	1	2	2	2	1	3	1	2	2	2	2	3	1	2	2	2	2	82759	0	35462	50549	67363	28564	1.56328		0.66986	0.954846	1.27245	0.53956	1.2107	0.74192
Q9JJI8	60S ribosomal protein L38 OS=Mus musculus OX=10090 GN=Rpl38 PE=1 SV=3	Rpl38	8.2038	35.7	10	2	2	2	2	1	1	2	2	2	2	1	1	2	2	2	2	1	1	2	2	59575	31790	0	0	49293	40007	1.31902	0.703844			1.09137	0.885772	1.0231	0.956826
Q9JJK2	LanC-like protein 2 OS=Mus musculus OX=10090 GN=Lancl2 PE=1 SV=1	Lancl2	50.777	3.1	2	1	1	0	0	0	0	1	1	0	1	0	0	1	1	0	1	0	0	1	1	0	0	0	0	0	0
Q9JJV2	Profilin-2 OS=Mus musculus OX=10090 GN=Pfn2 PE=1 SV=3	Pfn2	15.032	10	4	1	1	0	1	0	1	1	1	0	1	0	1	1	1	0	1	0	1	1	1	0	0	0	0	0	0
Q9JJZ2	Tubulin alpha-8 chain OS=Mus musculus OX=10090 GN=Tuba8 PE=1 SV=1	Tuba8	50.051	37	1	13	1	0	1	0	0	0	0	12	13	11	11	10	12	0	1	0	0	0	0	0	0	0	0	0	0
Q9JK23	Proteasome assembly chaperone 1 OS=Mus musculus OX=10090 GN=Psmg1 PE=1 SV=1	Psmg1	33.104	3.5	2	1	1	1	0	0	0	1	0	1	0	0	1	1	0	1	0	0	1	1	0	0	0	0	0	0	0
Q9JK48	Endophilin-B1 OS=Mus musculus OX=10090 GN=Sh3glb1 PE=1 SV=1	Sh3glb1	40.855	4.1	2	1	1	1	0	0	0	0	1	1	0	0	0	0	1	1	0	0	0	0	1	0	0	0	0	0	0
Q9JKB1	Ubiquitin carboxyl-terminal hydrolase isozyme L3 OS=Mus musculus OX=10090 GN=Uchl3 PE=1 SV=2	Uchl3	26.151	31.3	20	6	6	4	2	3	4	4	3	5	2	3	5	4	4	5	2	3	5	4	4	127870	170360	143460	199480	139590	141460	0.831927	1.10837	0.933356	1.29783	0.908178	0.920344	0.9192	0.61942
Q9JKB3	Y-box-binding protein 3 OS=Mus musculus OX=10090 GN=Ybx3 PE=1 SV=2	Ybx3	38.813	24.1	16	9	6	1	2	1	4	6	2	3	4	3	9	9	6	3	2	2	6	6	4	38815	60159	27427	383540	386180	208060	0.210917	0.326897	0.149035	2.08412	2.09846	1.13058	0.1293	0.00254437
Q9JKC8	AP-3 complex subunit mu-1 OS=Mus musculus OX=10090 GN=Ap3m1 PE=1 SV=1	Ap3m1	46.936	4.1	2	1	1	1	0	1	0	0	0	1	0	1	0	0	0	1	0	1	0	0	0	0	0	0	0	0	0
Q9JKD3	Secretory carrier-associated membrane protein 5 OS=Mus musculus OX=10090 GN=Scamp5 PE=1 SV=1	Scamp5	26.068	4.7	1	1	1	1	0	0	0	0	0	1	0	0	1	1	0	1	0	0	1	1	0	0	0	0	0	0	0
Q9JKF1	Ras GTPase-activating-like protein IQGAP1 OS=Mus musculus OX=10090 GN=Iqgap1 PE=1 SV=2	Iqgap1	188.74	10	28	11	10	5	3	5	7	3	5	7	6	4	7	7	4	7	6	4	7	7	4	63151	52356	96091	62880	45587	102310	0.897084	0.743737	1.36501	0.893235	0.647581	1.45335	1.0039	0.932453
[truncated: 146 more rows]

## Sheet: Peptide Quant
ID	Sequence	Length	Protein accession	Protein description	Charge	m/z	Mass error [ppm]	PEP	Score	MS/MS Count	Experiment	Intensity	Unique [yes/no]
[truncated: 56,785 more rows]
